# Supplementary material for: Genome composition in Brassica interspecific hybrids affects chromosome inheritance and viability of progeny
Source: Chromosome Res. 2023 Aug 19;31(3):22. doi: 10.1007/s10577-023-09733-9 (PMC10439240; doi:10.1007/s10577-023-09733-9)
Supplement: Supplementary file 1 — (XLSX 66 kb) [file 10577_2023_9733_MOESM1_ESM.xlsx]

## Sheet: Parent codes
Supplementary File S1a: Description of parental lines used to produce AABC, CCAB, and BBAC hybrid combinations
Code	Full name	Species	Type	Ecotype	Origin	Sourced from	Short name	100% homozygous?
N1	Surpass400_024DH	Brassica napus	experimental doubled-haploid line derived from established cultivar	spring	Australia	Canola Breeders Western Australia	Surpass	yes
N2	Westar_010DH	Brassica napus	experimental doubled-haploid line derived from established cultivar	spring	Australia/Canada	Canola Breeders Western Australia	Westar	yes
N3	Trilogy	Brassica napus	experimental doubled-haploid breeding line	spring	Australia	Canola Breeders Western Australia	Trilogy	yes
N4	Monty_028DH	Brassica napus	experimental doubled-haploid line derived from established cultivar	spring	Australia	Canola Breeders Western Australia	Monty	yes
N5	Boomer	Brassica napus	commercial cultivar	spring	Australia	Canola Breeders Western Australia	Boomer	yes
N6	Ag-Spectrum	Brassica napus	commercial cultivar	spring	Australia	Australian Grains Genebank	Ag-Spectrum	no
N7	Lynx_037DH	Brassica napus	experimental doubled-haploid line derived from established cultivar	spring	Europe	Canola Breeders Western Australia	Lynx	yes
N8	Ningyou7	Brassica napus	inbred cultivar	spring	China	Huazhong Agricultural University	Ningyou	yes
N10	Argyle	Brassica napus	commercial canola cultivar	spring	Australia	Canola Breeders Western Australia	Argyle	yes
N11	Skipton	Brassica napus	commercial canola cultivar	spring	Australia	Australian Grains Genebank	Skipton	no
N12	ATR-Cobbler	Brassica napus	commercial canola cultivar	spring	Australia	Australian Grains Genebank	Cobbler	no
N13	AV-Sapphire	Brassica napus	commercial canola cultivar	spring	Australia	Australian Grains Genebank	Sapphire	no
C1	195923.3.2_01DH	Brassica carinata	doubled haploid line produced from genbank accession	spring	Australia	Canola Breeders Western Australia	C23	yes
C2	94024.2_02DH	Brassica carinata	doubled haploid line produced from genbank accession	spring	Australia	Canola Breeders Western Australia	C24	yes
J1	JN9-04	Brassica juncea	inbred selection from near-canola quality line JN9	spring	Australia	Canola Breeders Western Australia; original line from Wayne Burton (Department of Primary Industries, Horsham, Victoria, Australia)	JN9	no

## Sheet: AABC F1
Supplementary File S1b: Description and phenotypic information of all AABC F1 hybrids
Code	Reference	hybrid morphology	Hybrid pollen morphology	Hybrid based on hybridity test (SSR marker)	Hybridity tested (SNP array data)	True hybrid?	Genotype	Hybrid type	Maternal Genotype	Paternal Genotype	Planted	Location	Run on SNP array	Pollen Viability	Bagged seed set	Unbagged seed set
A1-F1-1	new	Y	NA	NA	NA	yes	J1N5	AABC F1	JN9-04	Boomer	2013-03-20	The University of Queensland glasshouses	no	0.320025	0	NA
A1-F1-2	new	Y	NA	NA	Y	yes	J1N5	AABC F1	JN9-04	Boomer	2013-03-20	The University of Queensland glasshouses	yes	0.230762	5	NA
A2-F1-1	new	Y	NA	NA	NA	yes	J1N1	AABC F1	JN9-04	Surpass400_024DH	2013-03-20	The University of Queensland glasshouses	no	0.191112	0	NA
A2-F1-2	new	Y	NA	NA	Y	yes	J1N1	AABC F1	JN9-04	Surpass400_024DH	2013-03-20	The University of Queensland glasshouses	yes	0.270722	1	NA
A3-F1-1	new	Y	NA	NA	Y	yes	J1N3	AABC F1	JN9-04	Trilogy	2013-03-20	The University of Queensland glasshouses	yes	0.131731	0	NA
A3-F1-2	new	Y	NA	NA	Y	yes	J1N3	AABC F1	JN9-04	Trilogy	2013-03-20	The University of Queensland glasshouses	yes	0.235168	0	NA
F1_A_03	new	NA	Y	NA	NA	yes	J1N10	AABC F1	JN9-04	Argyle	2015-02-19	Justus Liebig University glasshouses	no	0.121	0	NA
F1_A_07	new	NA	Y	NA	NA	yes	J1N4	AABC F1	JN9-04	Monty_28DH	2015-02-19	Justus Liebig University glasshouses	no	0.146	NA	NA
F1_A_08	new	NA	Y	NA	NA	yes	J1N4	AABC F1	JN9-04	Monty_28DH	2015-02-19	Justus Liebig University glasshouses	no	0.02	NA	NA
F1_A_10	new	NA	Y	NA	NA	yes	J1N1	AABC F1	JN9-07	Surpass400_024DH	2015-02-19	Justus Liebig University glasshouses	no	0.138	NA	NA
F1_A_11	new	NA	Y	NA	NA	yes	J1N1	AABC F1	JN9-07	Surpass400_024DH	2015-02-19	Justus Liebig University glasshouses	no	0.088	NA	NA
F1_A_12	new	NA	Y	NA	NA	yes	J1N1	AABC F1	JN9-07	Surpass400_024DH	2015-02-19	Justus Liebig University glasshouses	no	0.141	NA	NA
F1_A_14	new	NA	Y	NA	NA	yes	J1N3	AABC F1	JN9-04	Trilogy	2015-02-19	Justus Liebig University glasshouses	no	0.042	NA	NA
F1_A_16	new	NA	Y	NA	NA	yes	J1N2	AABC F1	JN9-04	Westar_010DH	2015-02-19	Justus Liebig University glasshouses	no	0.019	NA	NA
F1-1	Mason et al. 2011	Y	Y	Y	NA	yes	J1N1	AABC F1	Surpass400_024DH	JN9-04	2007-09-29	The University of Western Australia controlled environment rooms cool	no	0.06	5	20
F1-17	Mason et al. 2011	NA	Y	NA	NA	yes	J1N5	AABC F1	JN9-04	Boomer	2007-11-05	The University of Western Australia controlled environment rooms cool	no	0.3	0	NA
F1-18	Mason et al. 2011	NA	Y	NA	NA	yes	J1N5	AABC F1	JN9-04	Boomer	2007-11-05	The University of Western Australia controlled environment rooms cool	no	0.18	0	8
F1-19	Mason et al. 2011	NA	Y	NA	NA	yes	J1N5	AABC F1	JN9-04	Boomer	2007-11-05	The University of Western Australia controlled environment rooms cool	no	0.27	0	NA
F1-2	Mason et al. 2011	Y	Y	Y	NA	yes	J1N1	AABC F1	Surpass400_024DH	JN9-04	2007-09-29	The University of Western Australia controlled environment rooms cool	no	0.16	0	NA
F1-20	Mason et al. 2011	NA	Y	NA	NA	yes	J1N5	AABC F1	JN9-04	Boomer	2007-11-05	The University of Western Australia controlled environment rooms cool	no	0.3	0	6
F1-21	Mason et al. 2011	NA	Y	NA	NA	yes	J1N5	AABC F1	JN9-04	Boomer	2007-11-05	The University of Western Australia controlled environment rooms cool	no	0.51	0	1
F1-22	Mason et al. 2011	NA	Y	NA	NA	yes	J1N5	AABC F1	JN9-04	Boomer	2007-11-05	The University of Western Australia controlled environment rooms cool	no	0.31	0	0
F1-23	Mason et al. 2011	NA	Y	NA	NA	yes	J1N5	AABC F1	JN9-04	Boomer	2007-11-05	The University of Western Australia controlled environment rooms cool	no	0.08	0	0
F1-3	Mason et al. 2011	Y	Y	Y	NA	yes	J1N1	AABC F1	Surpass400_024DH	JN9-04	2007-09-29	The University of Western Australia controlled environment rooms cool	no	0.06	NA	NA
F1-4	Mason et al. 2011	Y	Y	Y	NA	yes	J1N1	AABC F1	Surpass400_024DH	JN9-04	2007-09-29	The University of Western Australia controlled environment rooms cool	no	0.11	NA	1
F1-40	Mason et al. 2011	Y	NA	NA	NA	yes	J1N5	AABC F1	Boomer	JN9-04	2007-11-13	The University of Western Australia controlled environment rooms cool	no	NA	NA	NA
F1-41	Mason et al. 2011	NA	Y	NA	NA	yes	J1N5	AAABCC F1	Boomer	JN9-04	2007-11-13	The University of Western Australia controlled environment rooms cool	no	0.36	9	NA
F1-42	Mason et al. 2011	Y	Y	Y	NA	yes	J1N1	AABC F1	JN9-04	Surpass400_024DH	2007-11-13	The University of Western Australia controlled environment rooms cool	no	0.22	NA	115
F1-43	Mason et al. 2011	Y	Y	Y	NA	yes	J1N1	AABC F1	JN9-04	Surpass400_024DH	2007-11-13	The University of Western Australia controlled environment rooms cool	no	0.11	0	169
F1-44	Mason et al. 2011	Y	Y	Y	NA	yes	J1N1	AABC F1	JN9-04	Surpass400_024DH	2007-11-13	The University of Western Australia controlled environment rooms cool	no	0.12	0	NA
F1-45	Mason et al. 2011	NA	Y	Y	NA	yes	J1N5	AABC F1	Boomer	JN9-04	2007-11-13	The University of Western Australia controlled environment rooms cool	no	0.16	0	0
F1-5	Mason et al. 2011	Y	Y	Y	NA	yes	J1N1	AABC F1	Surpass400_024DH	JN9-04	2007-09-29	The University of Western Australia controlled environment rooms cool	no	0.16	5	NA
F1-59	Mason et al. 2011	NA	Y	Y	NA	yes	J1N2	AABC F1	Westar_10DH	JN9-04	2008-03-19	The University of Western Australia controlled environment rooms cool	no	0.12	0	1
F1-6	Mason et al. 2011	Y	Y	Y	NA	yes	J1N1	AABC F1	Surpass400_024DH	JN9-04	2007-09-29	The University of Western Australia controlled environment rooms cool	no	0.29	NA	NA
F1-60	Mason et al. 2011	Y	Y	Y	NA	yes	J1N2	AABC F1	JN9-04	Westar_010DH	2008-03-19	The University of Western Australia controlled environment rooms cool	no	0.19	3	NA
F1-61	Mason et al. 2011	Y	Y	Y	NA	yes	J1N2	AABC F1	JN9-04	Westar_010DH	2008-03-19	The University of Western Australia controlled environment rooms cool	no	0.09	11	1
F1-62	Mason et al. 2011	Y	Y	Y	NA	yes	J1N2	AABC F1	JN9-04	Westar_010DH	2008-03-19	The University of Western Australia controlled environment rooms cool	no	0.09	1	NA
F1-63	Mason et al. 2011	Y	Y	Y	NA	yes	J1N3	AABC F1	JN9-04	Trilogy	2008-03-19	The University of Western Australia controlled environment rooms cool	no	0.04	0	NA
F1-64	Mason et al. 2011	Y	Y	Y	NA	yes	J1N3	AABC F1	JN9-04	Trilogy	2008-03-19	The University of Western Australia controlled environment rooms cool	no	0.03	9	15
F1-65	Mason et al. 2011	Y	Y	Y	NA	yes	J1N3	AABC F1	Trilogy	JN9-04	2008-03-19	The University of Western Australia controlled environment rooms cool	no	0.07	3	NA
F1-66	Mason et al. 2011	Y	Y	Y	NA	yes	J1N3	AABC F1	Trilogy	JN9-04	2008-03-19	The University of Western Australia controlled environment rooms cool	no	0.07	0	33
F1-67	Mason et al. 2011	NA	Y	Y	NA	yes	J1N3	AAABCC F1	Trilogy	JN9-04	2008-03-19	The University of Western Australia controlled environment rooms cool	no	0.47	NA	NA
F1-69	Mason et al. 2011	Y	Y	Y	NA	yes	J1N4	AABC F1	JN9-04	Monty_28DH	2008-03-19	The University of Western Australia controlled environment rooms cool	no	0.14	16	NA
F1-7	Mason et al. 2011	Y	Y	Y	NA	yes	J1N1	AABC F1	Surpass400_024DH	JN9-04	2007-09-29	The University of Western Australia controlled environment rooms cool	no	0.15	NA	NA
F1-70	Mason et al. 2011	Y	Y	Y	NA	yes	J1N4	AABC F1	JN9-04	Monty_28DH	2008-03-19	The University of Western Australia controlled environment rooms cool	no	0.07	0	NA
F1-71	Mason et al. 2011	Y	Y	Y	NA	yes	J1N4	AABC F1	JN9-04	Monty_28DH	2008-03-19	The University of Western Australia controlled environment rooms cool	no	0.06	1	3
F1-8	Mason et al. 2011	Y	Y	Y	NA	yes	J1N1	AABC F1	Surpass400_024DH	JN9-04	2007-09-29	The University of Western Australia controlled environment rooms cool	no	0.13	4	NA
F1-9	Mason et al. 2011	Y	Y	Y	NA	yes	J1N1	AABC F1	Surpass400_024DH	JN9-04	2007-09-29	The University of Western Australia controlled environment rooms cool	no	0.11	NA	NA
J4Bm-1	new	Y	NA	NA	NA	yes	J1N5	AABC F1	JN9-04	Boomer	2010-10-16	Huazhong Agricultural University fields	no	NA	13	NA
J4Bm-10	new	Y	NA	NA	NA	yes	J1N5	AABC F1	JN9-04	Boomer	2010-10-16	Huazhong Agricultural University fields	no	NA	0	NA
J4Bm-2	new	Y	NA	NA	NA	yes	J1N5	AABC F1	JN9-04	Boomer	2010-10-16	Huazhong Agricultural University fields	no	NA	10	NA
J4Bm-3	new	Y	NA	NA	NA	yes	J1N5	AABC F1	JN9-04	Boomer	2010-10-16	Huazhong Agricultural University fields	no	NA	1	NA
J4Bm-4	new	Y	NA	NA	NA	yes	J1N5	AABC F1	JN9-04	Boomer	2010-10-16	Huazhong Agricultural University fields	no	NA	1	NA
J4Bm-5	new	Y	NA	NA	NA	yes	J1N5	AABC F1	JN9-04	Boomer	2010-10-16	Huazhong Agricultural University fields	no	NA	0	NA
J4Bm-6	new	Y	NA	NA	NA	yes	J1N5	AABC F1	JN9-04	Boomer	2010-10-16	Huazhong Agricultural University fields	no	NA	0	NA
J4Bm-7	new	Y	NA	NA	NA	yes	J1N5	AABC F1	JN9-04	Boomer	2010-10-16	Huazhong Agricultural University fields	no	NA	0	NA
J4Bm-8	new	Y	NA	NA	NA	yes	J1N5	AABC F1	JN9-04	Boomer	2010-10-16	Huazhong Agricultural University fields	no	NA	0	NA
J4Bm-9	new	Y	NA	NA	NA	yes	J1N5	AABC F1	JN9-04	Boomer	2010-10-16	Huazhong Agricultural University fields	no	NA	0	NA
J4My-1	new	Y	NA	NA	NA	yes	J1N4	AABC F1	JN9-04	Monty_28DH	2010-10-16	Huazhong Agricultural University fields	no	NA	15	NA
J4My-10	new	Y	NA	NA	NA	yes	J1N4	AABC F1	JN9-04	Monty_28DH	2010-10-16	Huazhong Agricultural University fields	no	NA	0	NA
J4My-11	new	Y	NA	NA	NA	yes	J1N4	AABC F1	JN9-04	Monty_28DH	2010-10-16	Huazhong Agricultural University fields	no	NA	0	NA
J4My-12	new	Y	NA	NA	NA	yes	J1N4	AABC F1	JN9-04	Monty_28DH	2010-10-16	Huazhong Agricultural University fields	no	NA	0	NA
J4My-13	new	Y	NA	NA	NA	yes	J1N4	AABC F1	JN9-04	Monty_28DH	2010-10-16	Huazhong Agricultural University fields	no	NA	0	NA
J4My-14	new	Y	NA	NA	NA	yes	J1N4	AABC F1	JN9-04	Monty_28DH	2010-10-16	Huazhong Agricultural University fields	no	NA	0	NA
J4My-2	new	Y	NA	NA	NA	yes	J1N4	AABC F1	JN9-04	Monty_28DH	2010-10-16	Huazhong Agricultural University fields	no	NA	15	NA
J4My-3	new	Y	NA	NA	NA	yes	J1N4	AABC F1	JN9-04	Monty_28DH	2010-10-16	Huazhong Agricultural University fields	no	NA	2	NA
J4My-4	new	Y	NA	NA	NA	yes	J1N4	AABC F1	JN9-04	Monty_28DH	2010-10-16	Huazhong Agricultural University fields	no	NA	1	NA
J4My-5	new	Y	NA	NA	NA	yes	J1N4	AABC F1	JN9-04	Monty_28DH	2010-10-16	Huazhong Agricultural University fields	no	NA	0	NA
J4My-6	new	Y	NA	NA	NA	yes	J1N4	AABC F1	JN9-04	Monty_28DH	2010-10-16	Huazhong Agricultural University fields	no	NA	0	NA
J4My-7	new	Y	NA	NA	NA	yes	J1N4	AABC F1	JN9-04	Monty_28DH	2010-10-16	Huazhong Agricultural University fields	no	NA	0	NA
J4My-8	new	Y	NA	NA	NA	yes	J1N4	AABC F1	JN9-04	Monty_28DH	2010-10-16	Huazhong Agricultural University fields	no	NA	0	NA
J4My-9	new	Y	NA	NA	NA	yes	J1N4	AABC F1	JN9-04	Monty_28DH	2010-10-16	Huazhong Agricultural University fields	no	NA	0	NA
J4S4 A	Mason et al. 2012	Y	Y	NA	NA	yes	J1N1	AABC F1	JN9-04	Surpass400_024DH	2008-07-03	The University of Western Australia controlled environment rooms cool	no	NA	23	33
J4S4 B	Mason et al. 2012	Y	Y	NA	NA	yes	J1N1	AABC F1	JN9-04	Surpass400_024DH	2008-07-03	The University of Western Australia controlled environment rooms cool	no	NA	10	7
J4S4 C	Mason et al. 2012	Y	Y	NA	NA	yes	J1N1	AABC F1	JN9-04	Surpass400_024DH	2008-07-03	The University of Western Australia controlled environment rooms cool	no	NA	0	1
J4S4-1	new	Y	NA	NA	NA	yes	J1N1	AABC F1	JN9-04	Surpass400_024DH	2010-10-16	Huazhong Agricultural University fields	no	NA	176	NA
J4S4-10	new	Y	NA	NA	NA	yes	J1N1	AABC F1	JN9-04	Surpass400_024DH	2010-10-16	Huazhong Agricultural University fields	no	NA	0	NA
J4S4-1a	Mason et al. 2011	Y	Y	NA	NA	yes	J1N1	AABC F1	JN9-04	Surpass400_024DH	2009-09-07	The University of Western Australia controlled environment rooms cold	no	0.207576	NA	NA
J4S4-1b	Mason et al. 2011	Y	Y	NA	NA	yes	J1N1	AABC F1	JN9-04	Surpass400_024DH	2009-09-07	The University of Western Australia controlled environment rooms cool	no	0.180556	NA	NA
J4S4-1c	Mason et al. 2011	Y	Y	NA	NA	yes	J1N1	AABC F1	JN9-04	Surpass400_024DH	2009-09-07	The University of Western Australia controlled environment rooms warm	no	0.264241	NA	NA
J4S4-1d	Mason et al. 2011	Y	Y	NA	NA	yes	J1N1	AABC F1	JN9-04	Surpass400_024DH	2009-09-07	The University of Western Australia controlled environment rooms hot	no	0.22427	NA	NA
J4S4-2	new	Y	NA	NA	NA	yes	J1N1	AABC F1	JN9-04	Surpass400_024DH	2010-10-16	Huazhong Agricultural University fields	no	NA	107	NA
J4S4-2a	Mason et al. 2011	Y	Y	NA	NA	yes	J1N1	AABC F1	JN9-04	Surpass400_024DH	2009-09-07	The University of Western Australia controlled environment rooms cold	no	0.152505	NA	NA
J4S4-2b	Mason et al. 2011	Y	Y	NA	NA	yes	J1N1	AABC F1	JN9-04	Surpass400_024DH	2009-09-07	The University of Western Australia controlled environment rooms cool	no	0.181953	NA	NA
J4S4-2c	Mason et al. 2011	Y	Y	NA	NA	yes	J1N1	AABC F1	JN9-04	Surpass400_024DH	2009-09-07	The University of Western Australia controlled environment rooms warm	no	0.328169	NA	NA
J4S4-2d	Mason et al. 2011	Y	Y	NA	NA	yes	J1N1	AABC F1	JN9-04	Surpass400_024DH	2009-09-07	The University of Western Australia controlled environment rooms hot	no	0.265528	NA	NA
J4S4-3	new	Y	NA	NA	NA	yes	J1N1	AABC F1	JN9-04	Surpass400_024DH	2010-10-16	Huazhong Agricultural University fields	no	NA	4	NA
J4S4-4	new	Y	NA	NA	NA	yes	J1N1	AABC F1	JN9-04	Surpass400_024DH	2010-10-16	Huazhong Agricultural University fields	no	NA	3	NA
J4S4-5	new	Y	NA	NA	NA	yes	J1N1	AABC F1	JN9-04	Surpass400_024DH	2010-10-16	Huazhong Agricultural University fields	no	NA	2	NA
J4S4-6	new	Y	NA	NA	NA	yes	J1N1	AABC F1	JN9-04	Surpass400_024DH	2010-10-16	Huazhong Agricultural University fields	no	NA	1	NA
J4S4-7	new	Y	NA	NA	NA	yes	J1N1	AABC F1	JN9-04	Surpass400_024DH	2010-10-16	Huazhong Agricultural University fields	no	NA	1	NA
J4S4-8	new	Y	NA	NA	NA	yes	J1N1	AABC F1	JN9-04	Surpass400_024DH	2010-10-16	Huazhong Agricultural University fields	no	NA	1	NA
J4S4-9	new	Y	NA	NA	NA	yes	J1N1	AABC F1	JN9-04	Surpass400_024DH	2010-10-16	Huazhong Agricultural University fields	no	NA	1	NA
J4Ty A	Mason et al. 2012	Y	Y	NA	NA	yes	J1N3	AABC F1	JN9-04	Trilogy	2008-07-14	The University of Western Australia controlled environment rooms cool	no	NA	0	0
J4Ty B	Mason et al. 2012	Y	Y	NA	NA	yes	J1N3	AABC F1	JN9-04	Trilogy	2008-07-14	The University of Western Australia controlled environment rooms cool	no	NA	0	1
J4Ty C	Mason et al. 2012	Y	Y	NA	NA	yes	J1N3	AABC F1	JN9-04	Trilogy	2008-07-14	The University of Western Australia controlled environment rooms cool	no	NA	0	0
J4Ty-1	new	Y	NA	NA	NA	yes	J1N3	AABC F1	JN9-04	Trilogy	2010-10-16	Huazhong Agricultural University fields	no	NA	30	NA
J4Ty-10	new	Y	NA	NA	NA	yes	J1N3	AABC F1	JN9-04	Trilogy	2010-10-16	Huazhong Agricultural University fields	no	NA	0	NA
J4Ty-1a	Mason et al. 2011	Y	Y	NA	NA	yes	J1N3	AABC F1	JN9-04	Trilogy	2009-09-07	The University of Western Australia controlled environment rooms cold	no	0.0927152	NA	NA
J4Ty-1b	Mason et al. 2011	Y	Y	NA	NA	yes	J1N3	AABC F1	JN9-04	Trilogy	2009-09-07	The University of Western Australia controlled environment rooms cool	no	0.0950662	NA	NA
J4Ty-1c	Mason et al. 2011	Y	Y	NA	NA	yes	J1N3	AABC F1	JN9-04	Trilogy	2009-09-07	The University of Western Australia controlled environment rooms warm	no	0.337543	NA	NA
J4Ty-1d	Mason et al. 2011	Y	Y	NA	NA	yes	J1N3	AABC F1	JN9-04	Trilogy	2009-09-07	The University of Western Australia controlled environment rooms hot	no	0.138128	NA	NA
J4Ty-2	new	Y	NA	NA	NA	yes	J1N3	AABC F1	JN9-04	Trilogy	2010-10-16	Huazhong Agricultural University fields	no	NA	11	NA
J4Ty-2a	Mason et al. 2011	Y	Y	NA	NA	yes	J1N3	AABC F1	JN9-04	Trilogy	2009-09-07	The University of Western Australia controlled environment rooms cold	no	0.119647	NA	NA
J4Ty-2b	Mason et al. 2011	Y	Y	NA	NA	yes	J1N3	AABC F1	JN9-04	Trilogy	2009-09-07	The University of Western Australia controlled environment rooms cool	no	0.0820584	NA	NA
J4Ty-2c	Mason et al. 2011	Y	Y	NA	NA	yes	J1N3	AABC F1	JN9-04	Trilogy	2009-09-07	The University of Western Australia controlled environment rooms warm	no	0.263804	NA	NA
J4Ty-2d	Mason et al. 2011	Y	Y	NA	NA	yes	J1N3	AABC F1	JN9-04	Trilogy	2009-09-07	The University of Western Australia controlled environment rooms hot	no	0.340087	NA	NA
J4Ty-3	new	Y	NA	NA	NA	yes	J1N3	AABC F1	JN9-04	Trilogy	2010-10-16	Huazhong Agricultural University fields	no	NA	4	NA
J4Ty-4	new	Y	NA	NA	NA	yes	J1N3	AABC F1	JN9-04	Trilogy	2010-10-16	Huazhong Agricultural University fields	no	NA	2	NA
J4Ty-5	new	Y	NA	NA	NA	yes	J1N3	AABC F1	JN9-04	Trilogy	2010-10-16	Huazhong Agricultural University fields	no	NA	0	NA
J4Ty-6	new	Y	NA	NA	NA	yes	J1N3	AABC F1	JN9-04	Trilogy	2010-10-16	Huazhong Agricultural University fields	no	NA	0	NA
J4Ty-7	new	Y	NA	NA	NA	yes	J1N3	AABC F1	JN9-04	Trilogy	2010-10-16	Huazhong Agricultural University fields	no	NA	0	NA
J4Ty-8	new	Y	NA	NA	NA	yes	J1N3	AABC F1	JN9-04	Trilogy	2010-10-16	Huazhong Agricultural University fields	no	NA	0	NA
J4Ty-9	new	Y	NA	NA	NA	yes	J1N3	AABC F1	JN9-04	Trilogy	2010-10-16	Huazhong Agricultural University fields	no	NA	0	NA
J4Ws-1	new	Y	NA	NA	NA	yes	J1N2	AABC F1	JN9-04	Westar_010DH	2010-10-16	Huazhong Agricultural University fields	no	NA	6	NA
J4Ws-2	new	Y	NA	NA	NA	yes	J1N2	AABC F1	JN9-04	Westar_010DH	2010-10-16	Huazhong Agricultural University fields	no	NA	3	NA
J4Ws-3	new	Y	NA	NA	NA	yes	J1N2	AABC F1	JN9-04	Westar_010DH	2010-10-16	Huazhong Agricultural University fields	no	NA	1	NA
J4Ws-4	new	Y	NA	NA	NA	yes	J1N2	AABC F1	JN9-04	Westar_010DH	2010-10-16	Huazhong Agricultural University fields	no	NA	0	NA
J4Ws-5	new	Y	NA	NA	NA	yes	J1N2	AABC F1	JN9-04	Westar_010DH	2010-10-16	Huazhong Agricultural University fields	no	NA	0	NA
J4Ws-6	new	Y	NA	NA	NA	yes	J1N2	AABC F1	JN9-04	Westar_010DH	2010-10-16	Huazhong Agricultural University fields	no	NA	0	NA
J4Ws-7	new	Y	NA	NA	NA	yes	J1N2	AABC F1	JN9-04	Westar_010DH	2010-10-16	Huazhong Agricultural University fields	no	NA	0	NA
J4Ws-8	new	Y	NA	NA	NA	yes	J1N2	AABC F1	JN9-04	Westar_010DH	2010-10-16	Huazhong Agricultural University fields	no	NA	0	NA
J4Ws-9	new	Y	NA	NA	NA	yes	J1N2	AABC F1	JN9-04	Westar_010DH	2010-10-16	Huazhong Agricultural University fields	no	NA	0	NA
F1-39	Mason et al. 2011	N	NA	NA	NA	no	J1N5	none	Boomer	JN9-04	2007-11-10	The University of Western Australia controlled environment rooms cool	no	NA	NA	NA
F1-68	Mason et al. 2011	N	NA	N	NA	no	Trilogy	none	Trilogy	JN9-04	2008-03-19	The University of Western Australia controlled environment rooms cool	no	0.81	NA	NA

## Sheet: BBAC F1
Supplementary File S1c: Description and phenotypic information of all BBAC F1 hybrids
Code	Reference	hybrid morphology?	Hybrid pollen morphology?	Hybridity test (SSR marker)	Hybrid from SNP array data	True hybrid?	Hybrid type	Genotype	Maternal genotype	Paternal genotype	Planted	Location	Run on SNP chip	Pollen Viability	Bagged seed	Unbagged seed
J423A	Mason et al. 2012	Y	NA	NA	NA	yes	BBAC F1	J1C1	JN9-04	195923.3.2_01DH	2008-07-05	The University of Western Australia glasshouses	no	NA	333	NA
J423B	Mason et al. 2012	Y	NA	NA	NA	yes	BBAC F1	J1C1	JN9-04	195923.3.2_01DH	2008-07-05	The University of Western Australia glasshouses	no	NA	61	NA
J423C	Mason et al. 2012	Y	NA	NA	NA	yes	BBAC F1	J1C1	JN9-04	195923.3.2_01DH	2008-07-05	The University of Western Australia glasshouses	no	NA	110	NA
F1-26	Mason et al. 2011	Y	Y	Y	NA	yes	BBAC F1	J1C1	JN9-04	195923.3.2_01DH	2007-11-09	The University of Western Australia controlled environment rooms cool	no	0.03	46	14
F1-27	Mason et al. 2011	Y	Y	Y	NA	yes	BBAC F1	J1C1	JN9-04	195923.3.2_01DH	2007-11-09	The University of Western Australia controlled environment rooms cool	no	0.1	NA	8
F1-34	Mason et al. 2011	Y	Y	Y	NA	yes	BBAC F1	J1C1	JN9-04	195923.3.2_01DH	2007-11-09	The University of Western Australia controlled environment rooms cool	no	0.07	49	NA
F1-24	Mason et al. 2011	Y	Y	Y	NA	yes	BBAC F1	J1C1	JN9-04	195923.3.2_01DH	2007-11-09	The University of Western Australia glasshouses	no	0.24	52	NA
F1-25	Mason et al. 2011	Y	Y	Y	NA	yes	BBAC F1	J1C1	JN9-04	195923.3.2_01DH	2007-11-09	The University of Western Australia glasshouses	no	0.15	74	96
F1-28	Mason et al. 2011	Y	Y	Y	NA	yes	BBAC F1	J1C1	JN9-04	195923.3.2_01DH	2007-11-09	The University of Western Australia glasshouses	no	0.1	90	>200
F1-29	Mason et al. 2011	Y	Y	Y	NA	yes	BBAC F1	J1C1	JN9-04	195923.3.2_01DH	2007-11-09	The University of Western Australia glasshouses	no	0.31	66	5
F1-30	Mason et al. 2011	Y	Y	Y	NA	yes	BBAC F1	J1C1	JN9-04	195923.3.2_01DH	2007-11-09	The University of Western Australia glasshouses	no	0.24	NA	NA
F1-31	Mason et al. 2011	Y	Y	Y	NA	yes	BBAC F1	J1C1	JN9-04	195923.3.2_01DH	2007-11-09	The University of Western Australia glasshouses	no	0.32	51	NA
F1-32	Mason et al. 2011	Y	Y	Y	NA	yes	BBAC F1	J1C1	JN9-04	195923.3.2_01DH	2007-11-09	The University of Western Australia glasshouses	no	0.2	NA	NA
F1-33	Mason et al. 2011	Y	Y	Y	NA	yes	BBAC F1	J1C1	JN9-04	195923.3.2_01DH	2007-11-09	The University of Western Australia glasshouses	no	0.21	251	NA
F1-35	Mason et al. 2011	Y	Y	Y	NA	yes	BBAC F1	J1C1	JN9-04	195923.3.2_01DH	2007-11-09	The University of Western Australia glasshouses	no	0.13	NA	97
F1-36	Mason et al. 2011	Y	Y	Y	NA	yes	BBAC F1	J1C1	JN9-04	195923.3.2_01DH	2007-11-09	The University of Western Australia glasshouses	no	0.2	78	76
F1-37	Mason et al. 2011	Y	Y	Y	NA	yes	BBAC F1	J1C1	JN9-04	195923.3.2_01DH	2007-11-09	The University of Western Australia glasshouses	no	0.21	182	~250
F1-38	Mason et al. 2011	Y	no pollen	Y	NA	yes	BBAC F1	J1C1	JN9-04	195923.3.2_01DH	2007-11-09	The University of Western Australia glasshouses	no	0	0	NA
J423-1a	Mason et al. 2011	Y	Y	NA	NA	yes	BBAC F1	J1C1	JN9-04	195923.3.2_01DH	2009-09-07	The University of Western Australia controlled environment rooms cold	no	0	NA	NA
J423-2a	Mason et al. 2011	Y	Y	NA	NA	yes	BBAC F1	J1C1	JN9-04	195923.3.2_01DH	2009-09-07	The University of Western Australia controlled environment rooms cold	no	0	NA	NA
J423-1b	Mason et al. 2011	Y	Y	NA	NA	yes	BBAC F1	J1C1	JN9-04	195923.3.2_01DH	2009-09-07	The University of Western Australia controlled environment rooms cool	no	0.0678466	NA	NA
J423-2b	Mason et al. 2011	Y	Y	NA	NA	yes	BBAC F1	J1C1	JN9-04	195923.3.2_01DH	2009-09-07	The University of Western Australia controlled environment rooms cool	no	0.0518519	NA	NA
J423-1d	Mason et al. 2011	Y	Y	NA	NA	yes	BBAC F1	J1C1	JN9-04	195923.3.2_01DH	2009-09-07	The University of Western Australia controlled environment rooms hot	no	0.592222	NA	NA
J423-2d	Mason et al. 2011	Y	Y	NA	NA	yes	BBAC F1	J1C1	JN9-04	195923.3.2_01DH	2009-09-07	The University of Western Australia controlled environment rooms hot	no	0.503218	NA	NA
J423-1c	Mason et al. 2011	Y	NA	NA	NA	yes	BBAC F1	J1C1	JN9-04	195923.3.2_01DH	2009-09-07	The University of Western Australia controlled environment rooms warm	no	NA	NA	NA
J423-2c	Mason et al. 2011	Y	NA	NA	NA	yes	BBAC F1	J1C1	JN9-04	195923.3.2_01DH	2009-09-07	The University of Western Australia controlled environment rooms warm	no	NA	NA	NA
B1-F1-1	new	Y	Y	NA	NA	yes	BBAC F1	J1C1	JN9-04	195923.3.2_01DH	2013-03-20	The University of Queensland glasshouses	yes	0.154165	8	NA
B1-F1-2	new	Y	Y	NA	NA	yes	BBAC F1	J1C1	JN9-04	195923.3.2_01DH	2013-03-20	The University of Queensland glasshouses	yes	0.233589	15	NA
J424A	Mason et al. 2012	Y	NA	NA	NA	yes	BBAC F1	J1C2	JN9-04	94024.2_02DH	2008-07-05	The University of Western Australia glasshouses	no	NA	120	NA
J424B	Mason et al. 2012	Y	NA	NA	NA	yes	BBAC F1	J1C2	JN9-04	94024.2_02DH	2008-07-05	The University of Western Australia glasshouses	no	NA	162	NA
J424C	Mason et al. 2012	Y	NA	NA	NA	yes	BBAC F1	J1C2	JN9-04	94024.2_02DH	2008-07-05	The University of Western Australia glasshouses	no	NA	171	NA
F1-11	Mason et al. 2011	Y	Y	Y	NA	yes	BBAC F1	J1C2	JN9-04	94024.2_02DH	2007-10-10	The University of Western Australia controlled environment rooms cool	no	0.2	13	3
F1-72	Mason et al. 2011	Y	Y	Y	NA	yes	BBAC F1	J1C2	JN9-04	94024.2_02DH	2008-03-19	The University of Western Australia controlled environment rooms cool	no	0.05	39	NA
F1-73	Mason et al. 2011	Y	Y	Y	NA	yes	BBAC F1	J1C2	JN9-04	94024.2_02DH	2008-03-19	The University of Western Australia controlled environment rooms cool	no	0.05	81	67
F1-74	Mason et al. 2011	Y	Y	Y	NA	yes	BBAC F1	J1C2	JN9-04	94024.2_02DH	2008-03-19	The University of Western Australia controlled environment rooms cool	no	0.05	248	9
F1-75	Mason et al. 2011	Y	Y	Y	NA	yes	BBAC F1	J1C2	JN9-04	94024.2_02DH	2008-03-19	The University of Western Australia controlled environment rooms cool	no	0.04	169	NA
F1-76	Mason et al. 2011	Y	Y	Y	NA	yes	BBAC F1	J1C2	JN9-04	94024.2_02DH	2008-03-19	The University of Western Australia controlled environment rooms cool	no	0.05	209	NA
B2-F1-1	new	Y	Y	NA	NA	yes	BBAC F1	J1C2	JN9-04	94024.2_02DH	2013-03-20	The University of Queensland glasshouses	no	0.155286	19	NA
B2-F1-2	new	Y	Y	NA	NA	yes	BBAC F1	J1C2	JN9-04	94024.2_02DH	2013-03-20	The University of Queensland glasshouses	no	0.187816	30	NA
J423-1	new	Y	NA	NA	NA	yes	BBAC F1	J1C1	JN9-04	195923.3.2_01DH	2010-10-16	Huazhong Agricultural University growth chamber to fields	no	NA	4	NA
J423-2	new	Y	NA	NA	NA	yes	BBAC F1	J1C1	JN9-04	195923.3.2_01DH	2010-10-16	Huazhong Agricultural University growth chamber to fields	no	NA	0	NA
J423-3	new	Y	NA	NA	NA	yes	BBAC F1	J1C1	JN9-04	195923.3.2_01DH	2010-10-16	Huazhong Agricultural University growth chamber to fields	no	NA	0	NA
J423-4	new	Y	NA	NA	NA	yes	BBAC F1	J1C1	JN9-04	195923.3.2_01DH	2010-10-16	Huazhong Agricultural University growth chamber to fields	no	NA	0	NA
J423-5	new	Y	NA	NA	NA	yes	BBAC F1	J1C1	JN9-04	195923.3.2_01DH	2010-10-16	Huazhong Agricultural University growth chamber to fields	no	NA	0	NA
J423-6	new	Y	NA	NA	NA	yes	BBAC F1	J1C1	JN9-04	195923.3.2_01DH	2010-10-16	Huazhong Agricultural University growth chamber to fields	no	NA	0	NA
J423-7	new	Y	NA	NA	NA	yes	BBAC F1	J1C1	JN9-04	195923.3.2_01DH	2010-10-16	Huazhong Agricultural University growth chamber to fields	no	NA	0	NA
J423-8	new	Y	NA	NA	NA	yes	BBAC F1	J1C1	JN9-04	195923.3.2_01DH	2010-10-16	Huazhong Agricultural University growth chamber to fields	no	NA	0	NA
J423-9	new	Y	NA	NA	NA	yes	BBAC F1	J1C1	JN9-04	195923.3.2_01DH	2010-10-16	Huazhong Agricultural University growth chamber to fields	no	NA	0	NA
J423-10	new	Y	NA	NA	NA	yes	BBAC F1	J1C1	JN9-04	195923.3.2_01DH	2010-10-16	Huazhong Agricultural University growth chamber to fields	no	NA	0	NA
J423-11	new	Y	NA	NA	NA	yes	BBAC F1	J1C1	JN9-04	195923.3.2_01DH	2010-10-16	Huazhong Agricultural University growth chamber to fields	no	NA	0	NA
J423-12	new	Y	NA	NA	NA	yes	BBAC F1	J1C1	JN9-04	195923.3.2_01DH	2010-10-16	Huazhong Agricultural University growth chamber to fields	no	NA	0	NA
J423-13	new	Y	NA	NA	NA	yes	BBAC F1	J1C1	JN9-04	195923.3.2_01DH	2010-10-16	Huazhong Agricultural University growth chamber to fields	no	NA	0	NA
J423-14	new	Y	NA	NA	NA	yes	BBAC F1	J1C1	JN9-04	195923.3.2_01DH	2010-10-16	Huazhong Agricultural University growth chamber to fields	no	NA	0	NA
J423-15	new	Y	NA	NA	NA	yes	BBAC F1	J1C1	JN9-04	195923.3.2_01DH	2010-10-16	Huazhong Agricultural University growth chamber to fields	no	NA	0	NA
J423-16	new	Y	NA	NA	NA	yes	BBAC F1	J1C1	JN9-04	195923.3.2_01DH	2010-10-16	Huazhong Agricultural University growth chamber to fields	no	NA	0	NA
J424-1	new	Y	NA	NA	NA	yes	BBAC F1	J1C2	JN9-04	94024.2_02DH	2010-10-16	Huazhong Agricultural University growth chamber to fields	no	NA	7	NA
J424-2	new	Y	NA	NA	NA	yes	BBAC F1	J1C2	JN9-04	94024.2_02DH	2010-10-16	Huazhong Agricultural University growth chamber to fields	no	NA	21	NA
J424-3	new	Y	NA	NA	NA	yes	BBAC F1	J1C2	JN9-04	94024.2_02DH	2010-10-16	Huazhong Agricultural University growth chamber to fields	no	NA	29	NA
J424-4	new	Y	NA	NA	NA	yes	BBAC F1	J1C2	JN9-04	94024.2_02DH	2010-10-16	Huazhong Agricultural University growth chamber to fields	no	NA	0	NA
J424-5	new	Y	NA	NA	NA	yes	BBAC F1	J1C2	JN9-04	94024.2_02DH	2010-10-16	Huazhong Agricultural University growth chamber to fields	no	NA	0	NA
J424-6	new	Y	NA	NA	NA	yes	BBAC F1	J1C2	JN9-04	94024.2_02DH	2010-10-16	Huazhong Agricultural University growth chamber to fields	no	NA	0	NA
J424-7	new	Y	NA	NA	NA	yes	BBAC F1	J1C2	JN9-04	94024.2_02DH	2010-10-16	Huazhong Agricultural University growth chamber to fields	no	NA	0	NA

## Sheet: CCAB F1
Supplementary File S1d: Description and phenotypic information of all CCAB F1 hybrids
Code	Reference	Hybrid morphology	Hybrid pollen morphology	Hybridity test (SSR marker)	Hybrid from SNP array data	True hybrid?	Hybrid type	Genotype	Maternal genotype	Paternal genotype	Planted	Location	Run on SNP chip	Pollen Viability	Bagged seed set	Unbagged seed set
F1-12	Mason et al. 2011	yes	NA	yes	NA	yes	CCAB F1	N4C2	Monty_028DH	94024.2_02DH	2007-10-29	The University of Western Australia controlled environment rooms cool	no	0	0	4
F1-13	Mason et al. 2011	yes	NA	yes	NA	yes	CCAB F1	N4C2	Monty_028DH	94024.2_02DH	2007-10-29	The University of Western Australia controlled environment rooms cool	no	0	0	6
F1-14	Mason et al. 2011	yes	NA	yes	NA	yes	CCAB F1	N4C2	Monty_028DH	94024.2_02DH	2007-10-29	The University of Western Australia controlled environment rooms cool	no	0	0	1
F1-15	Mason et al. 2011	yes	NA	yes	NA	yes	CCAB F1	N4C2	Monty_028DH	94024.2_02DH	2007-10-29	The University of Western Australia controlled environment rooms cool	no	0	0	7
F1-16	Mason et al. 2011	yes	NA	yes	NA	yes	CCAB F1	N4C2	Monty_028DH	94024.2_02DH	2007-10-29	The University of Western Australia controlled environment rooms cool	no	0	0	5
F1-46	Mason et al. 2011	yes	NA	NA	NA	yes	CCAB F1	N3C2	94024.2_02DH	Trilogy	2007-12-18	The University of Western Australia controlled environment rooms cool	no	0	0	8
F1-47	Mason et al. 2011	yes	NA	NA	NA	yes	CCAB F1	N3C2	94024.2_02DH	Trilogy	2007-12-18	The University of Western Australia controlled environment rooms cool	no	0	0	11
F1-48	Mason et al. 2011	yes	NA	NA	NA	yes	CCAB F1	N3C2	94024.2_02DH	Trilogy	2007-12-18	The University of Western Australia controlled environment rooms cool	no	0	0	14
F1-49	Mason et al. 2011	yes	NA	yes	NA	yes	CCAB F1	N3C2	Trilogy	94024.2_02DH	2007-12-18	The University of Western Australia controlled environment rooms cool	no	0	0	15
F1-50	Mason et al. 2011	yes	NA	yes	NA	yes	CCAB F1	N3C2	Trilogy	94024.2_02DH	2007-12-18	The University of Western Australia controlled environment rooms cool	no	0	0	42
F1-51	Mason et al. 2011	yes	NA	yes	NA	yes	CCAB F1	N3C2	Trilogy	94024.2_02DH	2007-12-18	The University of Western Australia controlled environment rooms cool	no	0	0	3
F1-52	Mason et al. 2011	yes	yes	yes	NA	yes	CCAB F1	N3C2	Trilogy	94024.2_02DH	2007-12-18	The University of Western Australia controlled environment rooms cool	no	0.04	0	0
F1-53	Mason et al. 2011	yes	NA	yes	NA	yes	CCAB F1	N3C2	Trilogy	94024.2_02DH	2007-12-18	The University of Western Australia controlled environment rooms cool	no	0	0	3
F1-54	Mason et al. 2011	yes	NA	yes	NA	yes	CCAB F1	N1C1	Surpass400_024DH	23.3.2_01DH	2008-02-26	The University of Western Australia controlled environment rooms cool	no	0	1	19
F1-55	Mason et al. 2011	yes	NA	yes	NA	yes	CCAB F1	N1C1	Surpass400_024DH	23.3.2_01DH	2008-02-26	The University of Western Australia controlled environment rooms cool	no	0	0	NA
F1-56	Mason et al. 2011	yes	NA	yes	NA	yes	CCAB F1	N1C1	Surpass400_024DH	23.3.2_01DH	2008-02-26	The University of Western Australia controlled environment rooms cool	no	0	0	4
F1-57	Mason et al. 2011	yes	yes	yes	NA	yes	CCAB F1	N1C1	Surpass400_024DH	23.3.2_01DH	2008-02-26	The University of Western Australia controlled environment rooms cool	no	0.03	0	NA
F1-58	Mason et al. 2011	yes	yes	yes	NA	yes	CCAB F1	N1C1	Surpass400_024DH	23.3.2_01DH	2008-02-26	The University of Western Australia controlled environment rooms cool	no	0.01	0	2
F1-77	Mason et al. 2011	yes	yes	yes	NA	yes	CCAB F1	N1C2	Surpass400_024DH	94024.2_02DH	2008-03-19	The University of Western Australia controlled environment rooms cool	no	0.05	0	NA
F1-78	Mason et al. 2011	yes	yes	yes	NA	yes	CCAB F1	N1C2	Surpass400_024DH	94024.2_02DH	2008-03-19	The University of Western Australia controlled environment rooms cool	no	0.02	0	NA
F1-79	Mason et al. 2011	yes	yes	yes	NA	yes	CCAB F1	N1C2	Surpass400_024DH	94024.2_02DH	2008-03-19	The University of Western Australia controlled environment rooms cool	no	0.04	6	15
F1-80	Mason et al. 2011	yes	NA	yes	NA	yes	CCAB F1	N1C2	Surpass400_024DH	94024.2_02DH	2008-03-19	The University of Western Australia controlled environment rooms cool	no	0	3	6
F1-81	Mason et al. 2011	yes	yes	yes	NA	yes	CCAB F1	N1C2	Surpass400_024DH	94024.2_02DH	2008-03-19	The University of Western Australia controlled environment rooms cool	no	0.03	2	NA
F1-83	Mason et al. 2011	yes	NA	yes	NA	yes	CCAB F1	N4C1	Monty_028DH	23.3.2_01DH	2008-03-19	The University of Western Australia controlled environment rooms cool	no	0	0	NA
F1-86	Mason et al. 2011	yes	NA	yes	NA	yes	CCAB F1	N4C1	Monty_028DH	23.3.2_01DH	2008-03-19	The University of Western Australia controlled environment rooms cool	no	0	0	30
F1-89	Mason et al. 2011	yes	NA	NA	NA	yes	CCAB F1	N4C2	94024.2_02DH	Monty_028DH	2008-03-26	The University of Western Australia controlled environment rooms cool	no	0	0	36
F1-90	Mason et al. 2011	yes	yes	NA	NA	yes	CCAB F1	N1C2	Surpass400_024DH	94024.2_02DH	2008-03-26	The University of Western Australia controlled environment rooms cool	no	0.01	9	61
F1-91	Mason et al. 2011	yes	NA	yes	NA	yes	CCAB F1	N1C1	23.3.2_01DH	Surpass400_024DH	2008-03-26	The University of Western Australia controlled environment rooms cool	no	0	0	8
F1-92	Mason et al. 2011	yes	NA	yes	NA	yes	CCAB F1	N2C1	Westar_10DH	23.3.2_01DH	2008-03-26	The University of Western Australia controlled environment rooms cool	no	0	0	43
Ty24-1a	Mason et al. 2011	yes	yes	NA	NA	yes	CCAB F1	N3C2	Trilogy	94024.2_02DH	2009-09-07	The University of Western Australia controlled environment rooms cold	no	0.114178	NA	NA
Ty24-2a	Mason et al. 2011	yes	yes	NA	NA	yes	CCAB F1	N3C2	Trilogy	94024.2_02DH	2009-09-07	The University of Western Australia controlled environment rooms cold	no	0.0755177	NA	NA
Ty24-1b	Mason et al. 2011	yes	yes	NA	NA	yes	CCAB F1	N3C2	Trilogy	94024.2_02DH	2009-09-07	The University of Western Australia controlled environment rooms cool	no	0.0532946	NA	NA
Ty24-2b	Mason et al. 2011	yes	yes	NA	NA	yes	CCAB F1	N3C2	Trilogy	94024.2_02DH	2009-09-07	The University of Western Australia controlled environment rooms cool	no	0.0163934	NA	NA
Ty24-1c	Mason et al. 2011	yes	yes	NA	NA	yes	CCAB F1	N3C2	Trilogy	94024.2_02DH	2009-09-07	The University of Western Australia controlled environment rooms warm	no	0.0422078	NA	NA
Ty24-2c	Mason et al. 2011	yes	yes	NA	NA	yes	CCAB F1	N3C2	Trilogy	94024.2_02DH	2009-09-07	The University of Western Australia controlled environment rooms warm	no	0.0512821	NA	NA
Ty24-1d	Mason et al. 2011	yes	yes	NA	NA	yes	CCAB F1	N3C2	Trilogy	94024.2_02DH	2009-09-07	The University of Western Australia controlled environment rooms hot	no	0.0666667	NA	NA
Ty24-2d	Mason et al. 2011	yes	yes	NA	NA	yes	CCAB F1	N3C2	Trilogy	94024.2_02DH	2009-09-07	The University of Western Australia controlled environment rooms hot	no	0.0806916	NA	NA
S424-1a	Mason et al. 2011	yes	yes	NA	NA	yes	CCAB F1	N1C2	Surpass400_024DH	94024.2_02DH	2009-09-07	The University of Western Australia controlled environment rooms cold	no	0.294199	NA	NA
S424-2a	Mason et al. 2011	yes	yes	NA	NA	yes	CCAB F1	N1C2	Surpass400_024DH	94024.2_02DH	2009-09-07	The University of Western Australia controlled environment rooms cold	no	0.223602	NA	NA
S424-1b	Mason et al. 2011	yes	yes	NA	NA	yes	CCAB F1	N1C2	Surpass400_024DH	94024.2_02DH	2009-09-07	The University of Western Australia controlled environment rooms cool	no	0.143766	NA	NA
S424-2b	Mason et al. 2011	yes	yes	NA	NA	yes	CCAB F1	N1C2	Surpass400_024DH	94024.2_02DH	2009-09-07	The University of Western Australia controlled environment rooms cool	no	0.0634218	NA	NA
S424-1c	Mason et al. 2011	yes	yes	NA	NA	yes	CCAB F1	N1C2	Surpass400_024DH	94024.2_02DH	2009-09-07	The University of Western Australia controlled environment rooms warm	no	0.0767263	NA	NA
S424-2c	Mason et al. 2011	yes	yes	NA	NA	yes	CCAB F1	N1C2	Surpass400_024DH	94024.2_02DH	2009-09-07	The University of Western Australia controlled environment rooms warm	no	0.17134	NA	NA
S424-1d	Mason et al. 2011	yes	yes	NA	NA	yes	CCAB F1	N1C2	Surpass400_024DH	94024.2_02DH	2009-09-07	The University of Western Australia controlled environment rooms hot	no	0.0363349	NA	NA
S424-2d	Mason et al. 2011	yes	yes	NA	NA	yes	CCAB F1	N1C2	Surpass400_024DH	94024.2_02DH	2009-09-07	The University of Western Australia controlled environment rooms hot	no	0	NA	NA
S424 A	Mason et al. 2012	yes	yes	NA	NA	yes	CCAB F1	N1C2	Surpass400_024DH	94024.2_02DH	2008-07-03	The University of Western Australia controlled environment rooms cool	no	NA	NA	NA
S424 B	Mason et al. 2012	yes	yes	NA	NA	yes	CCAB F1	N1C2	Surpass400_024DH	94024.2_02DH	2008-07-03	The University of Western Australia controlled environment rooms cool	no	NA	NA	NA
S424 C	Mason et al. 2012	yes	yes	NA	NA	yes	CCAB F1	N1C2	Surpass400_024DH	94024.2_02DH	2008-07-03	The University of Western Australia controlled environment rooms cool	no	NA	NA	NA
S423 A	Mason et al. 2012	yes	yes	NA	NA	yes	CCAB F1	N1C1	Surpass400_024DH	195923.3.2_01DH	2008-07-03	The University of Western Australia controlled environment rooms cool	no	NA	0	NA
S423 B	Mason et al. 2012	yes	yes	NA	NA	yes	CCAB F1	N1C1	Surpass400_024DH	195923.3.2_01DH	2008-07-03	The University of Western Australia controlled environment rooms cool	no	NA	NA	NA
S423 C	Mason et al. 2012	yes	yes	NA	NA	yes	CCAB F1	N1C1	Surpass400_024DH	195923.3.2_01DH	2008-07-03	The University of Western Australia controlled environment rooms cool	no	NA	NA	NA
F1_C_01	new	NA	yes	NA	NA	yes	CCAB F1	N6C1	Ag-Spectrum	195923.3.2_01DH	2015-02-19	Justus Liebig University glasshouses	no	0.014	NA	NA
F1_C_02	new	NA	yes	NA	NA	yes	CCAB F1	N6C1	Ag-Spectrum	195923.3.2_01DH	2015-02-19	Justus Liebig University glasshouses	no	0	NA	NA
F1_C_03	new	NA	yes	NA	NA	yes	CCAB F1	N6C1	Ag-Spectrum	195923.3.2_01DH	2015-02-19	Justus Liebig University glasshouses	no	0.009	NA	NA
F1_C_05	new	NA	yes	NA	NA	yes	CCAB F1	N6C2	Ag-Spectrum	94024.2_02DH	2015-02-19	Justus Liebig University glasshouses	no	0.042	NA	NA
F1_C_06	new	NA	yes	NA	NA	yes	CCAB F1	N6C2	Ag-Spectrum	94024.2_02DH	2015-02-19	Justus Liebig University glasshouses	no	0.043	NA	NA
F1_C_09	new	NA	yes	NA	NA	yes	CCAB F1	N10C1	Argyle	195923.3.2_01DH	2015-02-19	Justus Liebig University glasshouses	no	0.03	NA	NA
F1_C_10	new	NA	yes	NA	NA	yes	CCAB F1	N12C2	ATR Cobbler	94024.2_02DH	2015-02-19	Justus Liebig University glasshouses	no	0.018	NA	NA
F1_C_11	new	NA	yes	NA	NA	yes	CCAB F1	N12C2	ATR Cobbler	94024.2_02DH	2015-02-19	Justus Liebig University glasshouses	no	0.009	NA	NA
F1_C_12	new	NA	yes	NA	NA	yes	CCAB F1	N12C2	ATR Cobbler	94024.2_02DH	2015-02-19	Justus Liebig University glasshouses	no	0.025	NA	NA
F1_C_14	new	NA	yes	NA	NA	yes	CCAB F1	N13C2	AV-Sapphire	94024.2_02DH	2015-02-19	Justus Liebig University glasshouses	no	0.024	NA	NA
F1_C_15	new	NA	yes	NA	NA	yes	CCAB F1	N13C2	AV-Sapphire	94024.2_02DH	2015-02-19	Justus Liebig University glasshouses	no	0.012	NA	NA
F1_C_18	new	NA	yes	NA	NA	yes	CCAB F1	N5C1	Boomer	195923.3.2_01DH	2015-02-19	Justus Liebig University glasshouses	no	0	NA	NA
F1_C_22	new	NA	yes	NA	NA	yes	CCAB F1	N7C1	Lynx_037DH	195923.3.2_01DH	2015-02-19	Justus Liebig University glasshouses	no	0.018	NA	NA
F1_C_24	new	NA	yes	NA	NA	yes	CCAB F1	N7C1	Lynx_037DH	195923.3.2_01DH	2015-02-19	Justus Liebig University glasshouses	no	0	NA	NA
F1_C_28	new	NA	yes	NA	NA	yes	CCAB F1	N8C2	Ningyou7	94024.2_02DH	2015-02-19	Justus Liebig University glasshouses	no	0.026	NA	NA
F1_C_29	new	NA	yes	NA	NA	yes	CCAB F1	N8C2	Ningyou7	94024.2_02DH	2015-02-19	Justus Liebig University glasshouses	no	0.025	NA	NA
F1_C_30	new	NA	yes	NA	NA	yes	CCAB F1	N8C2	Ningyou7	94024.2_02DH	2015-02-19	Justus Liebig University glasshouses	no	0.017	0	NA
F1_C_32	new	NA	yes	NA	NA	yes	CCAB F1	N11C2	Skipton	94024.2_02DH	2015-02-19	Justus Liebig University glasshouses	no	0.006	NA	NA
F1_C_34	new	NA	yes	NA	NA	yes	CCAB F1	N1C1	Surpass400_024DH	195923.3.2_01DH	2015-02-19	Justus Liebig University glasshouses	no	0.015	NA	NA
F1_C_35	new	NA	yes	NA	NA	yes	CCAB F1	N1C1	Surpass400_024DH	195923.3.2_01DH	2015-02-19	Justus Liebig University glasshouses	no	0	NA	NA
F1_C_36	new	NA	yes	NA	NA	yes	CCAB F1	N1C1	Surpass400_024DH	195923.3.2_01DH	2015-02-19	Justus Liebig University glasshouses	no	0.019	0	NA
F1_C_38	new	NA	yes	NA	NA	yes	CCAB F1	N1C2	Surpass400_024DH	94024.2_02DH	2015-02-19	Justus Liebig University glasshouses	no	0.059	NA	NA
F1_C_39	new	NA	yes	NA	NA	yes	CCAB F1	N1C2	Surpass400_024DH	94024.2_02DH	2015-02-19	Justus Liebig University glasshouses	no	0.04	0	NA
Ty23-1	new	yes	NA	NA	NA	yes	CCAB F1	N3C1	Trilogy	195923.3.2_01DH	2010-10-16	Huazhong Agricultural University growth chamber to fields	no	NA	3	NA
Ty23-2	new	yes	NA	NA	NA	yes	CCAB F1	N3C1	Trilogy	195923.3.2_01DH	2010-10-16	Huazhong Agricultural University growth chamber to fields	no	NA	1	NA
Ty23-3	new	yes	NA	NA	NA	yes	CCAB F1	N3C1	Trilogy	195923.3.2_01DH	2010-10-16	Huazhong Agricultural University growth chamber to fields	no	NA	0	NA
Ty23-4	new	yes	NA	NA	NA	yes	CCAB F1	N3C1	Trilogy	195923.3.2_01DH	2010-10-16	Huazhong Agricultural University growth chamber to fields	no	NA	0	NA
Ty23-5	new	yes	NA	NA	NA	yes	CCAB F1	N3C1	Trilogy	195923.3.2_01DH	2010-10-16	Huazhong Agricultural University growth chamber to fields	no	NA	0	NA
Ty23-6	new	yes	NA	NA	NA	yes	CCAB F1	N3C1	Trilogy	195923.3.2_01DH	2010-10-16	Huazhong Agricultural University growth chamber to fields	no	NA	0	NA
Ty23-7	new	yes	NA	NA	NA	yes	CCAB F1	N3C1	Trilogy	195923.3.2_01DH	2010-10-16	Huazhong Agricultural University growth chamber to fields	no	NA	0	NA
Ty23-8	new	yes	NA	NA	NA	yes	CCAB F1	N3C1	Trilogy	195923.3.2_01DH	2010-10-16	Huazhong Agricultural University growth chamber to fields	no	NA	0	NA
Ty23-9	new	yes	NA	NA	NA	yes	CCAB F1	N3C1	Trilogy	195923.3.2_01DH	2010-10-16	Huazhong Agricultural University growth chamber to fields	no	NA	0	NA
Ty24-1	new	yes	NA	NA	NA	yes	CCAB F1	N3C2	Trilogy	94024.2_02DH	2010-10-16	Huazhong Agricultural University growth chamber to fields	no	NA	1	NA
Ty24-2	new	yes	NA	NA	NA	yes	CCAB F1	N3C2	Trilogy	94024.2_02DH	2010-10-16	Huazhong Agricultural University growth chamber to fields	no	NA	0	NA
Ty24-3	new	yes	NA	NA	NA	yes	CCAB F1	N3C2	Trilogy	94024.2_02DH	2010-10-16	Huazhong Agricultural University growth chamber to fields	no	NA	0	NA
Ty24-4	new	yes	NA	NA	NA	yes	CCAB F1	N3C2	Trilogy	94024.2_02DH	2010-10-16	Huazhong Agricultural University growth chamber to fields	no	NA	0	NA
Ty24-5	new	yes	NA	NA	NA	yes	CCAB F1	N3C2	Trilogy	94024.2_02DH	2010-10-16	Huazhong Agricultural University growth chamber to fields	no	NA	0	NA
Bm24-1	new	yes	NA	NA	NA	yes	CCAB F1	N5C2	Boomer	94024.2_02DH	2010-10-16	Huazhong Agricultural University growth chamber to fields	no	NA	0	NA
Bm24-2	new	yes	NA	NA	NA	yes	CCAB F1	N5C2	Boomer	94024.2_02DH	2010-10-16	Huazhong Agricultural University growth chamber to fields	no	NA	0	NA
Bm24-3	new	yes	NA	NA	NA	yes	CCAB F1	N5C2	Boomer	94024.2_02DH	2010-10-16	Huazhong Agricultural University growth chamber to fields	no	NA	0	NA
Bm24-4	new	yes	NA	NA	NA	yes	CCAB F1	N5C2	Boomer	94024.2_02DH	2010-10-16	Huazhong Agricultural University growth chamber to fields	no	NA	9	NA
Bm24-5	new	yes	NA	NA	NA	yes	CCAB F1	N5C2	Boomer	94024.2_02DH	2010-10-16	Huazhong Agricultural University growth chamber to fields	no	NA	0	NA
Bm24-6	new	yes	NA	NA	NA	yes	CCAB F1	N5C2	Boomer	94024.2_02DH	2010-10-16	Huazhong Agricultural University growth chamber to fields	no	NA	1	NA
Bm24-7	new	yes	NA	NA	NA	yes	CCAB F1	N5C2	Boomer	94024.2_02DH	2010-10-16	Huazhong Agricultural University growth chamber to fields	no	NA	0	NA
Bm24-8	new	yes	NA	NA	NA	yes	CCAB F1	N5C2	Boomer	94024.2_02DH	2010-10-16	Huazhong Agricultural University growth chamber to fields	no	NA	0	NA
Bm24-9	new	yes	NA	NA	NA	yes	CCAB F1	N5C2	Boomer	94024.2_02DH	2010-10-16	Huazhong Agricultural University growth chamber to fields	no	NA	0	NA
Bm24-10	new	yes	NA	NA	NA	yes	CCAB F1	N5C2	Boomer	94024.2_02DH	2010-10-16	Huazhong Agricultural University growth chamber to fields	no	NA	0	NA
S424-1	new	yes	NA	NA	NA	yes	CCAB F1	N1C2	Surpass400_024DH	94024.2_02DH	2010-10-16	Huazhong Agricultural University growth chamber to fields	no	NA	0	NA
S424-2	new	yes	NA	NA	NA	yes	CCAB F1	N1C2	Surpass400_024DH	94024.2_02DH	2010-10-16	Huazhong Agricultural University growth chamber to fields	no	NA	0	NA
S424-3	new	yes	NA	NA	NA	yes	CCAB F1	N1C2	Surpass400_024DH	94024.2_02DH	2010-10-16	Huazhong Agricultural University growth chamber to fields	no	NA	0	NA
S424-4	new	yes	NA	NA	NA	yes	CCAB F1	N1C2	Surpass400_024DH	94024.2_02DH	2010-10-16	Huazhong Agricultural University growth chamber to fields	no	NA	0	NA
S424-5	new	yes	NA	NA	NA	yes	CCAB F1	N1C2	Surpass400_024DH	94024.2_02DH	2010-10-16	Huazhong Agricultural University growth chamber to fields	no	NA	0	NA
S424-6	new	yes	NA	NA	NA	yes	CCAB F1	N1C2	Surpass400_024DH	94024.2_02DH	2010-10-16	Huazhong Agricultural University growth chamber to fields	no	NA	0	NA
S424-7	new	yes	NA	NA	NA	yes	CCAB F1	N1C2	Surpass400_024DH	94024.2_02DH	2010-10-16	Huazhong Agricultural University growth chamber to fields	no	NA	0	NA
S424-8	new	yes	NA	NA	NA	yes	CCAB F1	N1C2	Surpass400_024DH	94024.2_02DH	2010-10-16	Huazhong Agricultural University growth chamber to fields	no	NA	0	NA
S424-9	new	yes	NA	NA	NA	yes	CCAB F1	N1C2	Surpass400_024DH	94024.2_02DH	2010-10-16	Huazhong Agricultural University growth chamber to fields	no	NA	0	NA
S424-10	new	yes	NA	NA	NA	yes	CCAB F1	N1C2	Surpass400_024DH	94024.2_02DH	2010-10-16	Huazhong Agricultural University growth chamber to fields	no	NA	0	NA
S424-11	new	yes	NA	NA	NA	yes	CCAB F1	N1C2	Surpass400_024DH	94024.2_02DH	2010-10-16	Huazhong Agricultural University growth chamber to fields	no	NA	0	NA
S424-12	new	yes	NA	NA	NA	yes	CCAB F1	N1C2	Surpass400_024DH	94024.2_02DH	2010-10-16	Huazhong Agricultural University growth chamber to fields	no	NA	0	NA
S424-13	new	yes	NA	NA	NA	yes	CCAB F1	N1C2	Surpass400_024DH	94024.2_02DH	2010-10-16	Huazhong Agricultural University growth chamber to fields	no	NA	0	NA
F1-C1-1	new	NA	NA	NA	yes	yes	CCAB F1	N5C2	Boomer	94024.2_02DH	2013-03-20	The University of Queensland glasshouses	yes	0.0253535	0	NA
F1-C1-2	new	NA	NA	NA	yes	yes	CCAB F1	N5C2	Boomer	94024.2_02DH	2013-03-20	The University of Queensland glasshouses	yes	0.0586056	0	NA
F1-C2-1	new	NA	NA	NA	yes	yes	CCAB F1	N1C2	Surpass400_024DH	94024.2_02DH	2013-03-20	The University of Queensland glasshouses	yes	0.0853955	0	NA
F1-C2-2	new	NA	NA	NA	yes	yes	CCAB F1	N1C2	Surpass400_024DH	94024.2_02DH	2013-03-20	The University of Queensland glasshouses	yes	0.14201	0	NA
F1-C3-1	new	NA	NA	NA	yes	yes	CCAB F1	N3C1	Trilogy	195923.3.2_01DH	2013-03-20	The University of Queensland glasshouses	yes	0	0	NA
F1-82	Mason et al. 2011	no	NA	no	NA	no	none	Monty_028DH	Monty_028DH	NA	2008-03-19	The University of Western Australia controlled environment rooms cool	no	NA	NA	NA
F1-84	Mason et al. 2011	no	NA	no	NA	no	CCAB F1	N4C1	Monty_028DH	23.3.2_01DH	2008-03-19	The University of Western Australia controlled environment rooms cool	no	NA	NA	NA
F1-85	Mason et al. 2011	no	NA	NA	NA	no	CCAB F1	N4C1	Monty_028DH	23.3.2_01DH	2008-03-19	The University of Western Australia controlled environment rooms cool	no	NA	NA	NA
F1-87	Mason et al. 2011	no	NA	no	NA	no	none	Monty_028DH	Monty_028DH	NA	2008-03-19	The University of Western Australia controlled environment rooms cool	no	NA	NA	NA
F1-88	Mason et al. 2011	no	NA	NA	NA	no	none	23.3.2_01DH	23.3.2_01DH	NA	2008-03-26	The University of Western Australia controlled environment rooms cool	no	NA	NA	NA

## Sheet: AABC S1
Supplementary File S1e: Description and phenotypic information of all AABC S1 hybrids
Code	Reference	True self-pollinated seed from AABC hybrid (SNP array)	Hybrid type	Genotype	Maternal genotype	Paternal genotype	F1 parent	Planted	Location	Run on SNP chip	Pollen viability (%)	Bagged seed set
A-01	new	yes	AABC S1	J1N5	JN9-04	Boomer	A1-F1-2	2015-02-19	Justus Liebig University glasshouses	yes	77.5034	14
A-02	new	yes	AABC S1	J1N5	JN9-04	Boomer	A1-F1-2	2015-02-19	Justus Liebig University glasshouses	yes	88.7163	182
A-65	new	yes	AABC S1	J1N2	JN9-04	Westar_010DH	F1-60	2015-02-19	Justus Liebig University glasshouses	yes	41.3136	1
A-69	new	yes	AABC S1	J1N2	JN9-04	Westar_010DH	F1-61	2015-02-19	Justus Liebig University glasshouses	yes	12.3782	0
A-71	new	yes	AABC S1	J1N2	JN9-04	Westar_010DH	F1-61	2015-02-19	Justus Liebig University glasshouses	yes	20.7979	8
A2-013	new	yes	AABC S1	J1N1	JN9-04	Surpass400_024DH	J4S4-3 China	2013-03-20	The University of Queensland glasshouses	yes	43.1874	0
A3-001	new	yes	AABC S1	J1N3	JN9-04	Trilogy	F1-64 (J4Ty)	2013-03-20	The University of Queensland glasshouses	yes	89.6221	3
A3-003	new	yes	AABC S1	J1N3	JN9-04	Trilogy	F1-64 (J4Ty)	2013-03-20	The University of Queensland glasshouses	yes	3.96175	0
A3-004	new	yes	AABC S1	J1N3	JN9-04	Trilogy	F1-64 (J4Ty)	2013-03-20	The University of Queensland glasshouses	yes	0	NA
A3-009	new	yes	AABC S1	J1N3	JN9-04	Trilogy	F1-64 (J4Ty)	2013-03-20	The University of Queensland glasshouses	yes	93.0756	0
TyJ4 S1-1	new	NA	AABC S1	J1N3	Trilogy	JN9-04	F1-65	2010-10-16	Huazhong Agricultural University growth chamber to fields	NA	NA	0
S4J4 S1-1	new	NA	AABC S1	J1N1	Surpass400_024DH	JN9-04	F1-5	2010-10-16	Huazhong Agricultural University growth chamber to fields	NA	NA	0
S4J4 S1-2	new	NA	AABC S1	J1N1	Surpass400_024DH	JN9-04	F1-5	2010-10-16	Huazhong Agricultural University growth chamber to fields	NA	NA	0
S4J4 S1-3	new	NA	AABC S1	J1N1	Surpass400_024DH	JN9-04	F1-5	2010-10-16	Huazhong Agricultural University growth chamber to fields	NA	NA	0
S4J4 S1-4	new	NA	AABC S1	J1N1	Surpass400_024DH	JN9-04	F1-8	2010-10-16	Huazhong Agricultural University growth chamber to fields	NA	NA	0
S4J4 S1-5	new	NA	AABC S1	J1N1	Surpass400_024DH	JN9-04	F1-8	2010-10-16	Huazhong Agricultural University growth chamber to fields	NA	NA	0
S4J4 S1-6	new	NA	AABC S1	J1N1	Surpass400_024DH	JN9-04	F1-8	2010-10-16	Huazhong Agricultural University growth chamber to fields	NA	NA	0
S4J4 S1-7	new	NA	AABC S1	J1N1	Surpass400_024DH	JN9-04	F1-8	2010-10-16	Huazhong Agricultural University growth chamber to fields	NA	NA	0
J4S4 S1-1	new	NA	AABC S1	J1N1	JN9-04	Surpass400_024DH	J4S4B	2010-10-16	Huazhong Agricultural University growth chamber to fields	NA	NA	0
J4S4 S1-2	new	NA	AABC S1	J1N1	JN9-04	Surpass400_024DH	J4S4B	2010-10-16	Huazhong Agricultural University growth chamber to fields	NA	NA	0
J4S4 S1-3	new	NA	AABC S1	J1N1	JN9-04	Surpass400_024DH	J4S4B	2010-10-16	Huazhong Agricultural University growth chamber to fields	NA	NA	0
J4S4 S1-4	new	NA	AABC S1	J1N1	JN9-04	Surpass400_024DH	J4S4B	2010-10-16	Huazhong Agricultural University growth chamber to fields	NA	NA	0
J4S4 S1-5	new	NA	AABC S1	J1N1	JN9-04	Surpass400_024DH	J4S4B	2010-10-16	Huazhong Agricultural University growth chamber to fields	NA	NA	0
J4S4 S1-6	new	NA	AABC S1	J1N1	JN9-04	Surpass400_024DH	J4S4B	2010-10-16	Huazhong Agricultural University growth chamber to fields	NA	NA	0
J4S4 S1-7	new	NA	AABC S1	J1N1	JN9-04	Surpass400_024DH	J4S4B	2010-10-16	Huazhong Agricultural University growth chamber to fields	NA	NA	0
A-08	new	no	AABC S1	J1N4	JN9-04	Monty_028DH	F1-69	2015-02-19	Justus Liebig University glasshouses	yes	60.4023	18
A-19	new	no	AABC S1	J1N4	JN9-04	Monty_028DH	F1-69	2015-02-19	Justus Liebig University glasshouses	yes	NA	0
A-24	new	no	AABC S1	J1N4	JN9-04	Monty_028DH	J4My-1	2015-02-19	Justus Liebig University glasshouses	yes	NA	106
A-28	new	no	AABC S1	J1N4	JN9-04	Monty_028DH	J4My-1	2015-02-19	Justus Liebig University glasshouses	yes	42.1178	68
A-29	new	no	AABC S1	J1N4	JN9-04	Monty_028DH	J4My-1	2015-02-19	Justus Liebig University glasshouses	yes	71.5934	0
A-30	new	no	AABC S1	J1N4	JN9-04	Monty_028DH	J4My-1	2015-02-19	Justus Liebig University glasshouses	yes	53.9399	99
A-37	new	no	AABC S1	J1N4	JN9-04	Monty_028DH	J4My-1	2015-02-19	Justus Liebig University glasshouses	yes	60.6861	111
A-38	new	no	AABC S1	J1N4	JN9-04	Monty_028DH	J4My-2	2015-02-19	Justus Liebig University glasshouses	yes	17.4494	0
A-39	new	no	AABC S1	J1N4	JN9-04	Monty_028DH	J4My-2	2015-02-19	Justus Liebig University glasshouses	yes	12.1579	76
A-40	new	no	AABC S1	J1N4	JN9-04	Monty_028DH	J4My-2	2015-02-19	Justus Liebig University glasshouses	yes	54.3383	34
A-41	new	no	AABC S1	J1N4	JN9-04	Monty_028DH	J4My-2	2015-02-19	Justus Liebig University glasshouses	yes	47.4752	343
A-42	new	no	AABC S1	J1N4	JN9-04	Monty_028DH	J4My-2	2015-02-19	Justus Liebig University glasshouses	yes	78.9907	93
A-43	new	no	AABC S1	J1N4	JN9-04	Monty_028DH	J4My-2	2015-02-19	Justus Liebig University glasshouses	yes	51.8205	29
A-45	new	no	AABC S1	J1N4	JN9-04	Monty_028DH	J4My-2	2015-02-19	Justus Liebig University glasshouses	yes	51.9327	96
A-47	new	no	AABC S1	J1N4	JN9-04	Monty_028DH	J4My-2	2015-02-19	Justus Liebig University glasshouses	yes	85.3562	713
A-49	new	no	AABC S1	J1N4	JN9-04	Monty_028DH	J4My-2	2015-02-19	Justus Liebig University glasshouses	yes	70.1207	7
A-50	new	no	AABC S1	J1N4	JN9-04	Monty_028DH	J4My-2	2015-02-19	Justus Liebig University glasshouses	yes	34.2954	9
A-51.1	new	no	AABC S1	J1N4	JN9-04	Monty_028DH	J4My-2	2015-02-19	Justus Liebig University glasshouses	yes	58.7245	38
A-51.2	new	no	AABC S1	J1N4	JN9-04	Monty_028DH	J4My-2	2015-02-19	Justus Liebig University glasshouses	yes	58	103
A-52	new	no	AABC S1	J1N4	JN9-04	Monty_028DH	J4My-2	2015-02-19	Justus Liebig University glasshouses	yes	3.95224	0
A-53	new	no	AABC S1	J1N4	JN9-04	Monty_028DH	J4My-3	2015-02-19	Justus Liebig University glasshouses	yes	19.1044	0
A-57	new	no	AABC S1	J1N3	JN9-04	Trilogy	J4Ty-3	2015-02-19	Justus Liebig University glasshouses	yes	58.2658	0
A-59	new	no	AABC S1	J1N3	JN9-04	Trilogy	J4Ty-3	2015-02-19	Justus Liebig University glasshouses	yes	65.597	38
A-60	new	no	AABC S1	J1N3	JN9-04	Trilogy	J4Ty-3	2015-02-19	Justus Liebig University glasshouses	yes	NA	0
A-62	new	no	AABC S1	J1N3	JN9-04	Trilogy	J4Ty-4	2015-02-19	Justus Liebig University glasshouses	yes	NA	0
A-70	new	no	AABC S1	J1N2	JN9-04	Westar_010DH	F1-61	2015-02-19	Justus Liebig University glasshouses	yes	53.6726	149
A-78	new	no	AABC S1	J1N2	JN9-04	Westar_010DH	J4Ws-1	2015-02-19	Justus Liebig University glasshouses	yes	44.022	6
A1-001	new	no	AABC S1	J1N5	JN9-04	Boomer	J4Bm-1 China	2013-03-20	The University of Queensland glasshouses	yes	0.283387	0
A1-002	new	no	AABC S1	J1N5	JN9-04	Boomer	J4Bm-1 China	2013-03-20	The University of Queensland glasshouses	yes	0.0195867	0
A1-003	new	no	AABC S1	J1N5	JN9-04	Boomer	J4Bm-1 China	2013-03-20	The University of Queensland glasshouses	yes	0.0371901	0
A1-004	new	no	AABC S1	J1N5	JN9-04	Boomer	J4Bm-1 China	2013-03-20	The University of Queensland glasshouses	yes	0.151835	NA
A1-006	new	no	AABC S1	J1N5	JN9-04	Boomer	J4Bm-1 China	2013-03-20	The University of Queensland glasshouses	yes	0.923315	0
A1-007	new	no	AABC S1	J1N5	JN9-04	Boomer	J4Bm-1 China	2013-03-20	The University of Queensland glasshouses	yes	0.738219	3
A1-008	new	no	AABC S1	J1N5	JN9-04	Boomer	J4Bm-1 China	2013-03-20	The University of Queensland glasshouses	yes	0.774638	3
A1-012	new	no	AABC S1	J1N5	JN9-04	Boomer	J4Bm-1 China	2013-03-20	The University of Queensland glasshouses	yes	0.449712	0
A1-014	new	no	AABC S1	J1N5	JN9-04	Boomer	JBm-2 China	2013-03-20	The University of Queensland glasshouses	yes	0.750364	10
A1-015	new	no	AABC S1	J1N5	JN9-04	Boomer	JBm-2 China	2013-03-20	The University of Queensland glasshouses	yes	0.401315	10
A1-017	new	no	AABC S1	J1N5	JN9-04	Boomer	JBm-2 China	2013-03-20	The University of Queensland glasshouses	yes	NA	NA
A1-019	new	no	AABC S1	J1N5	JN9-04	Boomer	JBm-2 China	2013-03-20	The University of Queensland glasshouses	yes	0.394533	0
A1-025	new	no	AABC S1	J1N5	JN9-04	Boomer	J4Bm-4 China	2013-03-20	The University of Queensland glasshouses	yes	64.4003	0
A2-001	new	no	AABC S1	J1N1	JN9-04	Surpass400_024DH	J4S4-2 China	2013-03-20	The University of Queensland glasshouses	yes	0.706231	0
A2-002	new	no	AABC S1	J1N1	JN9-04	Surpass400_024DH	J4S4-2 China	2013-03-20	The University of Queensland glasshouses	yes	NA	NA
A2-003	new	no	AABC S1	J1N1	JN9-04	Surpass400_024DH	J4S4-2 China	2013-03-20	The University of Queensland glasshouses	yes	0.784327	0
A2-004	new	no	AABC S1	J1N1	JN9-04	Surpass400_024DH	J4S4-2 China	2013-03-20	The University of Queensland glasshouses	yes	0.85568	NA
A2-005	new	no	AABC S1	J1N1	JN9-04	Surpass400_024DH	J4S4-2 China	2013-03-20	The University of Queensland glasshouses	yes	0.882902	1
A2-006	new	no	AABC S1	J1N1	JN9-04	Surpass400_024DH	J4S4-2 China	2013-03-20	The University of Queensland glasshouses	yes	0.684843	0
A2-007	new	no	AABC S1	J1N1	JN9-04	Surpass400_024DH	J4S4-2 China	2013-03-20	The University of Queensland glasshouses	yes	0.391371	2
A2-008	new	no	AABC S1	J1N1	JN9-04	Surpass400_024DH	J4S4-2 China	2013-03-20	The University of Queensland glasshouses	yes	0.672168	6
A2-009	new	no	AABC S1	J1N1	JN9-04	Surpass400_024DH	J4S4-2 China	2013-03-20	The University of Queensland glasshouses	yes	0.891799	222
A2-010	new	no	AABC S1	J1N1	JN9-04	Surpass400_024DH	J4S4-2 China	2013-03-20	The University of Queensland glasshouses	yes	0.211755	0
A2-011	new	no	AABC S1	J1N1	JN9-04	Surpass400_024DH	J4S4-2 China	2013-03-20	The University of Queensland glasshouses	yes	0.603243	6
A2-012	new	no	AABC S1	J1N1	JN9-04	Surpass400_024DH	J4S4-2 China	2013-03-20	The University of Queensland glasshouses	yes	0.778288	17
A3-002	new	no	AABC S1	J1N3	JN9-04	Trilogy	F1-64 (J4Ty)	2013-03-20	The University of Queensland glasshouses	yes	0.509708	NA
A3-010	new	no	AABC S1	J1N3	JN9-04	Trilogy	J4Ty-2 China	2013-03-20	The University of Queensland glasshouses	yes	0.860792	25
A3-011	new	no	AABC S1	J1N3	JN9-04	Trilogy	J4Ty-2 China	2013-03-20	The University of Queensland glasshouses	yes	0.214775	NA
A3-012	new	no	AABC S1	J1N3	JN9-04	Trilogy	J4Ty-2 China	2013-03-20	The University of Queensland glasshouses	yes	0.692552	16
A3-014	new	no	AABC S1	J1N3	JN9-04	Trilogy	J4Ty-2 China	2013-03-20	The University of Queensland glasshouses	yes	0.319033	NA
A3-015	new	no	AABC S1	J1N3	JN9-04	Trilogy	J4Ty-2 China	2013-03-20	The University of Queensland glasshouses	yes	0.503405	0
A3-017	new	no	AABC S1	J1N3	JN9-04	Trilogy	J4Ty-2 China	2013-03-20	The University of Queensland glasshouses	yes	0.571491	45
A3-018	new	no	AABC S1	J1N3	JN9-04	Trilogy	J4Ty-2 China	2013-03-20	The University of Queensland glasshouses	yes	0.138187	0
A3-020	new	no	AABC S1	J1N3	JN9-04	Trilogy	J4Ty-2 China	2013-03-20	The University of Queensland glasshouses	yes	NA	NA
A3-021	new	no	AABC S1	J1N3	JN9-04	Trilogy	J4Ty-1 China	2013-03-20	The University of Queensland glasshouses	yes	0.759463	0
A3-022	new	no	AABC S1	J1N3	JN9-04	Trilogy	J4Ty-1 China	2013-03-20	The University of Queensland glasshouses	yes	NA	NA
A3-023	new	no	AABC S1	J1N3	JN9-04	Trilogy	J4Ty-1 China	2013-03-20	The University of Queensland glasshouses	yes	NA	NA
A3-024	new	no	AABC S1	J1N3	JN9-04	Trilogy	J4Ty-1 China	2013-03-20	The University of Queensland glasshouses	yes	0.117073	0
A3-025	new	no	AABC S1	J1N3	JN9-04	Trilogy	J4Ty-1 China	2013-03-20	The University of Queensland glasshouses	yes	0.142888	0
A2-023	new	unknown B. napus parent	AABC S1	J1N1	JN9-04	Surpass400_024DH	J4S4-7 China	2013-03-20	The University of Queensland glasshouses	yes	0.714369	11
A2-024	new	unknown B. napus parent	AABC S1	J1N1	JN9-04	Surpass400_024DH	J4S4-8 China	2013-03-20	The University of Queensland glasshouses	yes	0.900893	6

## Sheet: BBAC S1
Supplementary File S1f: Description and phenotypic information of all BBAC S1 hybrids
Code	Reference	True self-pollinated seed from BBAC hybrid (SNP array)	Hybrid type	Genotype	Maternal genotype	Paternal genotype	Planted	Location	Self- seed Set	Pollen Viability (%)	Mitosis chromosome count estimate
S1_01	Katche et al. 2021	yes	BBAC S1	J1C2	JN9-04	94024.2_02DH	2012	The University of Queensland growth chambers	35	62.8228	30
S1_02	Katche et al. 2021	yes	BBAC S1	J1C2	JN9-04	94024.2_02DH	2012	The University of Queensland growth chambers	0	NA	35
S1_03	Katche et al. 2021	yes	BBAC S1	J1C2	JN9-04	94024.2_02DH	2012	The University of Queensland growth chambers	30	64.0933	35
S1_04	Katche et al. 2021	yes	BBAC S1	J1C2	JN9-04	94024.2_02DH	2012	The University of Queensland growth chambers	201	92.8634	35
S1_05	Katche et al. 2021	yes	BBAC S1	J1C2	JN9-04	94024.2_02DH	2012	The University of Queensland growth chambers	40	36.3476	34
S1_06	Katche et al. 2021	yes	BBAC S1	J1C2	JN9-04	94024.2_02DH	2012	The University of Queensland growth chambers	2	NA	NA
S1_08	Katche et al. 2021	yes	BBAC S1	J1C2	JN9-04	94024.2_02DH	2012	The University of Queensland growth chambers	0	NA	35
S1_09	Katche et al. 2021	yes	BBAC S1	J1C2	JN9-04	94024.2_02DH	2012	The University of Queensland growth chambers	0	85.6074	32
S1_11	Katche et al. 2021	yes	BBAC S1	J1C2	JN9-04	94024.2_02DH	2012	The University of Queensland growth chambers	0	80.5305	32
S1-13	Katche et al. 2021	yes	BBAC S1	J1C2	JN9-04	94024.2_02DH	2012	The University of Queensland growth chambers	0	NA	35
S1-14	Katche et al. 2021	yes	BBAC S1	J1C2	JN9-04	94024.2_02DH	2012	The University of Queensland growth chambers	14	83.4749	NA
S1-15	Katche et al. 2021	yes	BBAC S1	J1C2	JN9-04	94024.2_02DH	2012	The University of Queensland growth chambers	3	56.3033	33
S1-16	Katche et al. 2021	yes	BBAC S1	J1C2	JN9-04	94024.2_02DH	2012	The University of Queensland growth chambers	7	61.6017	30
S1-17	Katche et al. 2021	yes	BBAC S1	J1C2	JN9-04	94024.2_02DH	2012	The University of Queensland growth chambers	0	12.2914	35
S1-18	Katche et al. 2021	yes	BBAC S1	J1C2	JN9-04	94024.2_02DH	2012	The University of Queensland growth chambers	0	29.8739	34
S1-19	Katche et al. 2021	yes	BBAC S1	J1C2	JN9-04	94024.2_02DH	2012	The University of Queensland growth chambers	0	48.6232	32
S1-20	Katche et al. 2021	yes	BBAC S1	J1C2	JN9-04	94024.2_02DH	2012	The University of Queensland growth chambers	1	NA	31
S1-22	Katche et al. 2021	yes	BBAC S1	J1C2	JN9-04	94024.2_02DH	2012	The University of Queensland growth chambers	13	67.8175	30
S1-23	Katche et al. 2021	yes	BBAC S1	J1C2	JN9-04	94024.2_02DH	2012	The University of Queensland growth chambers	17	19.7427	35
S1-24	Katche et al. 2021	yes	BBAC S1	J1C2	JN9-04	94024.2_02DH	2012	The University of Queensland growth chambers	1	44.281	36
B1-001	Katche et al. 2021	yes	BBAC S1	J1C1	JN9-04	195923.3.2_01DH	2013-03-20	The University of Queensland glasshouses	59	57.9887	NA
B1-002	Katche et al. 2021	yes	BBAC S1	J1C1	JN9-04	195923.3.2_01DH	2013-03-20	The University of Queensland glasshouses	2	58.0855	NA
B1-003	Katche et al. 2021	yes	BBAC S1	J1C1	JN9-04	195923.3.2_01DH	2013-03-20	The University of Queensland glasshouses	1	94.1648	33
B1-004	Katche et al. 2021	yes	BBAC S1	J1C1	JN9-04	195923.3.2_01DH	2013-03-20	The University of Queensland glasshouses	192	81.3906	36
B1-006	Katche et al. 2021	yes	BBAC S1	J1C1	JN9-04	195923.3.2_01DH	2013-03-20	The University of Queensland glasshouses	98	78.1754	NA
B1-007	Katche et al. 2021	yes	BBAC S1	J1C1	JN9-04	195923.3.2_01DH	2013-03-20	The University of Queensland glasshouses	6	52.1352	NA
B1-009	Katche et al. 2021	yes	BBAC S1	J1C1	JN9-04	195923.3.2_01DH	2013-03-20	The University of Queensland glasshouses	403	95.7552	34
B1-010	Katche et al. 2021	yes	BBAC S1	J1C1	JN9-04	195923.3.2_01DH	2013-03-20	The University of Queensland glasshouses	0	43.0329	NA
B1-012	Katche et al. 2021	yes	BBAC S1	J1C1	JN9-04	195923.3.2_01DH	2013-03-20	The University of Queensland glasshouses	14	53.8451	NA
B1-014	Katche et al. 2021	yes	BBAC S1	J1C1	JN9-04	195923.3.2_01DH	2013-03-20	The University of Queensland glasshouses	18	67.2476	35
B1-015	Katche et al. 2021	yes	BBAC S1	J1C1	JN9-04	195923.3.2_01DH	2013-03-20	The University of Queensland glasshouses	13	NA	34
B1-016	Katche et al. 2021	yes	BBAC S1	J1C1	JN9-04	195923.3.2_01DH	2013-03-20	The University of Queensland glasshouses	64	63.3178	NA
B1-018	Katche et al. 2021	yes	BBAC S1	J1C1	JN9-04	195923.3.2_01DH	2013-03-20	The University of Queensland glasshouses	121	57.0688	NA
B1-020	Katche et al. 2021	yes	BBAC S1	J1C1	JN9-04	195923.3.2_01DH	2013-03-20	The University of Queensland glasshouses	66	39.4729	NA
B1-021	Katche et al. 2021	yes	BBAC S1	J1C1	JN9-04	195923.3.2_01DH	2013-03-20	The University of Queensland glasshouses	44	55.6878	NA
B1-022	Katche et al. 2021	yes	BBAC S1	J1C1	JN9-04	195923.3.2_01DH	2013-03-20	The University of Queensland glasshouses	164	88.3165	NA
B1-023	Katche et al. 2021	yes	BBAC S1	J1C1	JN9-04	195923.3.2_01DH	2013-03-20	The University of Queensland glasshouses	NA	8.99597	NA
B1-024	Katche et al. 2021	yes	BBAC S1	J1C1	JN9-04	195923.3.2_01DH	2013-03-20	The University of Queensland glasshouses	17	72.2907	29
J424 S1-1	Katche et al. 2021	NA	BBAC S1	J1C2	JN9-04	94024.2_02DH	Oct 2010	Huazhong Agricultural University fields	222	NA	NA
J424 S1-2	Katche et al. 2021	NA	BBAC S1	J1C2	JN9-04	94024.2_02DH	Oct 2010	Huazhong Agricultural University fields	210	NA	NA
J424 S1-3	Katche et al. 2021	NA	BBAC S1	J1C2	JN9-04	94024.2_02DH	Oct 2010	Huazhong Agricultural University fields	198	NA	NA
J424 S1-4	Katche et al. 2021	NA	BBAC S1	J1C2	JN9-04	94024.2_02DH	Oct 2010	Huazhong Agricultural University fields	160	NA	NA
J424 S1-5	Katche et al. 2021	NA	BBAC S1	J1C2	JN9-04	94024.2_02DH	Oct 2010	Huazhong Agricultural University fields	101	NA	NA
J424 S1-6	Katche et al. 2021	NA	BBAC S1	J1C2	JN9-04	94024.2_02DH	Oct 2010	Huazhong Agricultural University fields	87	NA	NA
J424 S1-7	Katche et al. 2021	NA	BBAC S1	J1C2	JN9-04	94024.2_02DH	Oct 2010	Huazhong Agricultural University fields	84	NA	NA
J424 S1-8	Katche et al. 2021	NA	BBAC S1	J1C2	JN9-04	94024.2_02DH	Oct 2010	Huazhong Agricultural University fields	78	NA	NA
J424 S1-9	Katche et al. 2021	NA	BBAC S1	J1C2	JN9-04	94024.2_02DH	Oct 2010	Huazhong Agricultural University fields	68	NA	NA
J424 S1-10	Katche et al. 2021	NA	BBAC S1	J1C2	JN9-04	94024.2_02DH	Oct 2010	Huazhong Agricultural University fields	60	NA	NA
J424 S1-11	Katche et al. 2021	NA	BBAC S1	J1C2	JN9-04	94024.2_02DH	Oct 2010	Huazhong Agricultural University fields	48	NA	NA
J424 S1-12	Katche et al. 2021	NA	BBAC S1	J1C2	JN9-04	94024.2_02DH	Oct 2010	Huazhong Agricultural University fields	29	NA	NA
J424 S1-13	Katche et al. 2021	NA	BBAC S1	J1C2	JN9-04	94024.2_02DH	Oct 2010	Huazhong Agricultural University fields	24	NA	NA
J424 S1-14	Katche et al. 2021	NA	BBAC S1	J1C2	JN9-04	94024.2_02DH	Oct 2010	Huazhong Agricultural University fields	23	NA	NA
J424 S1-15	Katche et al. 2021	NA	BBAC S1	J1C2	JN9-04	94024.2_02DH	Oct 2010	Huazhong Agricultural University fields	16	NA	NA
J424 S1-16	Katche et al. 2021	NA	BBAC S1	J1C2	JN9-04	94024.2_02DH	Oct 2010	Huazhong Agricultural University fields	15	NA	NA
J424 S1-17	Katche et al. 2021	NA	BBAC S1	J1C2	JN9-04	94024.2_02DH	Oct 2010	Huazhong Agricultural University fields	10	NA	NA
J424 S1-18	Katche et al. 2021	NA	BBAC S1	J1C2	JN9-04	94024.2_02DH	Oct 2010	Huazhong Agricultural University fields	9	NA	NA
J424 S1-19	Katche et al. 2021	NA	BBAC S1	J1C2	JN9-04	94024.2_02DH	Oct 2010	Huazhong Agricultural University fields	7	NA	NA
J424 S1-20	Katche et al. 2021	NA	BBAC S1	J1C2	JN9-04	94024.2_02DH	Oct 2010	Huazhong Agricultural University fields	6	NA	NA
J424 S1-21	Katche et al. 2021	NA	BBAC S1	J1C2	JN9-04	94024.2_02DH	Oct 2010	Huazhong Agricultural University fields	6	NA	NA
J424 S1-22	Katche et al. 2021	NA	BBAC S1	J1C2	JN9-04	94024.2_02DH	Oct 2010	Huazhong Agricultural University fields	4	NA	NA
J424 S1-23	Katche et al. 2021	NA	BBAC S1	J1C2	JN9-04	94024.2_02DH	Oct 2010	Huazhong Agricultural University fields	4	NA	NA
J424 S1-24	Katche et al. 2021	NA	BBAC S1	J1C2	JN9-04	94024.2_02DH	Oct 2010	Huazhong Agricultural University fields	3	NA	NA
J424 S1-25	Katche et al. 2021	NA	BBAC S1	J1C2	JN9-04	94024.2_02DH	Oct 2010	Huazhong Agricultural University fields	2	NA	NA
J424 S1-26	Katche et al. 2021	NA	BBAC S1	J1C2	JN9-04	94024.2_02DH	Oct 2010	Huazhong Agricultural University fields	1	NA	NA
J424 S1-27	Katche et al. 2021	NA	BBAC S1	J1C2	JN9-04	94024.2_02DH	Oct 2010	Huazhong Agricultural University fields	1	NA	NA
J424 S1-28	Katche et al. 2021	NA	BBAC S1	J1C2	JN9-04	94024.2_02DH	Oct 2010	Huazhong Agricultural University fields	1	NA	NA
J424 S1-29	Katche et al. 2021	NA	BBAC S1	J1C2	JN9-04	94024.2_02DH	Oct 2010	Huazhong Agricultural University fields	0	NA	NA
J424 S1-30	Katche et al. 2021	NA	BBAC S1	J1C2	JN9-04	94024.2_02DH	Oct 2010	Huazhong Agricultural University fields	0	NA	NA
J424 S1-31	Katche et al. 2021	NA	BBAC S1	J1C2	JN9-04	94024.2_02DH	Oct 2010	Huazhong Agricultural University fields	0	NA	NA
J424 S1-32	Katche et al. 2021	NA	BBAC S1	J1C2	JN9-04	94024.2_02DH	Oct 2010	Huazhong Agricultural University fields	0	NA	NA
J424 S1-33	Katche et al. 2021	NA	BBAC S1	J1C2	JN9-04	94024.2_02DH	Oct 2010	Huazhong Agricultural University fields	0	NA	NA
J424 S1-34	Katche et al. 2021	NA	BBAC S1	J1C2	JN9-04	94024.2_02DH	Oct 2010	Huazhong Agricultural University fields	0	NA	NA
J424 S1-35	Katche et al. 2021	NA	BBAC S1	J1C2	JN9-04	94024.2_02DH	Oct 2010	Huazhong Agricultural University fields	0	NA	NA
J424 S1-36	Katche et al. 2021	NA	BBAC S1	J1C2	JN9-04	94024.2_02DH	Oct 2010	Huazhong Agricultural University fields	0	NA	NA
J424 S1-37	Katche et al. 2021	NA	BBAC S1	J1C2	JN9-04	94024.2_02DH	Oct 2010	Huazhong Agricultural University fields	0	NA	NA
J424 S1-38	Katche et al. 2021	NA	BBAC S1	J1C2	JN9-04	94024.2_02DH	Oct 2010	Huazhong Agricultural University fields	0	NA	NA
J424 S1-39	Katche et al. 2021	NA	BBAC S1	J1C2	JN9-04	94024.2_02DH	Oct 2010	Huazhong Agricultural University fields	0	NA	NA
J424 S1-40	Katche et al. 2021	NA	BBAC S1	J1C2	JN9-04	94024.2_02DH	Oct 2010	Huazhong Agricultural University fields	0	NA	NA
J424 S1-41	Katche et al. 2021	NA	BBAC S1	J1C2	JN9-04	94024.2_02DH	Oct 2010	Huazhong Agricultural University fields	0	NA	NA
J424 S1-42	Katche et al. 2021	NA	BBAC S1	J1C2	JN9-04	94024.2_02DH	Oct 2010	Huazhong Agricultural University fields	0	NA	NA
J424 S1-43	Katche et al. 2021	NA	BBAC S1	J1C2	JN9-04	94024.2_02DH	Oct 2010	Huazhong Agricultural University fields	0	NA	NA
J424 S1-44	Katche et al. 2021	NA	BBAC S1	J1C2	JN9-04	94024.2_02DH	Oct 2010	Huazhong Agricultural University fields	0	NA	NA
J424 S1-45	Katche et al. 2021	NA	BBAC S1	J1C2	JN9-04	94024.2_02DH	Oct 2010	Huazhong Agricultural University fields	0	NA	NA
J424 S1-46	Katche et al. 2021	NA	BBAC S1	J1C2	JN9-04	94024.2_02DH	Oct 2010	Huazhong Agricultural University fields	0	NA	NA
J424 S1-47	Katche et al. 2021	NA	BBAC S1	J1C2	JN9-04	94024.2_02DH	Oct 2010	Huazhong Agricultural University fields	0	NA	NA
J424 S1-48	Katche et al. 2021	NA	BBAC S1	J1C2	JN9-04	94024.2_02DH	Oct 2010	Huazhong Agricultural University fields	0	NA	NA
J424 S1-49	Katche et al. 2021	NA	BBAC S1	J1C2	JN9-04	94024.2_02DH	Oct 2010	Huazhong Agricultural University fields	0	NA	NA
J424 S1-50	Katche et al. 2021	NA	BBAC S1	J1C2	JN9-04	94024.2_02DH	Oct 2010	Huazhong Agricultural University fields	0	NA	NA
J424 S1-51	Katche et al. 2021	NA	BBAC S1	J1C2	JN9-04	94024.2_02DH	Oct 2010	Huazhong Agricultural University fields	0	NA	NA
J424 S1-52	Katche et al. 2021	NA	BBAC S1	J1C2	JN9-04	94024.2_02DH	Oct 2010	Huazhong Agricultural University fields	0	NA	NA
J424 S1-53	Katche et al. 2021	NA	BBAC S1	J1C2	JN9-04	94024.2_02DH	Oct 2010	Huazhong Agricultural University fields	0	NA	NA
J424 S1-54	Katche et al. 2021	NA	BBAC S1	J1C2	JN9-04	94024.2_02DH	Oct 2010	Huazhong Agricultural University fields	0	NA	NA
J424 S1-55	Katche et al. 2021	NA	BBAC S1	J1C2	JN9-04	94024.2_02DH	Oct 2010	Huazhong Agricultural University fields	0	NA	NA
J424 S1-56	Katche et al. 2021	NA	BBAC S1	J1C2	JN9-04	94024.2_02DH	Oct 2010	Huazhong Agricultural University fields	0	NA	NA
J424 S1-57	Katche et al. 2021	NA	BBAC S1	J1C2	JN9-04	94024.2_02DH	Oct 2010	Huazhong Agricultural University fields	0	NA	NA
J424 S1-58	Katche et al. 2021	NA	BBAC S1	J1C2	JN9-04	94024.2_02DH	Oct 2010	Huazhong Agricultural University fields	0	NA	NA
J424 S1-59	Katche et al. 2021	NA	BBAC S1	J1C2	JN9-04	94024.2_02DH	Oct 2010	Huazhong Agricultural University fields	0	NA	NA
J424 S1-60	Katche et al. 2021	NA	BBAC S1	J1C2	JN9-04	94024.2_02DH	Oct 2010	Huazhong Agricultural University fields	0	NA	NA
J424 S1-61	Katche et al. 2021	NA	BBAC S1	J1C2	JN9-04	94024.2_02DH	Oct 2010	Huazhong Agricultural University fields	0	NA	NA
J424 S1-62	Katche et al. 2021	NA	BBAC S1	J1C2	JN9-04	94024.2_02DH	Oct 2010	Huazhong Agricultural University fields	0	NA	NA
J424 S1-1_GC	Katche et al. 2021	NA	BBAC S1	J1C2	JN9-04	94024.2_02DH	Oct 2010	Huazhong Agricultural University growth chamber to fields	0	NA	NA
J424 S1-2_GC	Katche et al. 2021	NA	BBAC S1	J1C2	JN9-04	94024.2_02DH	Oct 2010	Huazhong Agricultural University growth chamber to fields	0	NA	NA
J424 S1-3_GC	Katche et al. 2021	NA	BBAC S1	J1C2	JN9-04	94024.2_02DH	Oct 2010	Huazhong Agricultural University growth chamber to fields	0	NA	NA
J424 S1-4_GC	Katche et al. 2021	NA	BBAC S1	J1C2	JN9-04	94024.2_02DH	Oct 2010	Huazhong Agricultural University growth chamber to fields	0	NA	NA
J424 S1-5_GC	Katche et al. 2021	NA	BBAC S1	J1C2	JN9-04	94024.2_02DH	Oct 2010	Huazhong Agricultural University growth chamber to fields	0	NA	NA
J424 S1-6_GC	Katche et al. 2021	NA	BBAC S1	J1C2	JN9-04	94024.2_02DH	Oct 2010	Huazhong Agricultural University growth chamber to fields	0	NA	NA
J424 S1-7_GC	Katche et al. 2021	NA	BBAC S1	J1C2	JN9-04	94024.2_02DH	Oct 2010	Huazhong Agricultural University growth chamber to fields	0	NA	NA
J424 S1-8_GC	Katche et al. 2021	NA	BBAC S1	J1C2	JN9-04	94024.2_02DH	Oct 2010	Huazhong Agricultural University growth chamber to fields	0	NA	NA
J424 S1-9_GC	Katche et al. 2021	NA	BBAC S1	J1C2	JN9-04	94024.2_02DH	Oct 2010	Huazhong Agricultural University growth chamber to fields	0	NA	NA
J424 S1-10_GC	Katche et al. 2021	NA	BBAC S1	J1C2	JN9-04	94024.2_02DH	Oct 2010	Huazhong Agricultural University growth chamber to fields	0	NA	NA
J424 S1-11_GC	Katche et al. 2021	NA	BBAC S1	J1C2	JN9-04	94024.2_02DH	Oct 2010	Huazhong Agricultural University growth chamber to fields	0	NA	NA
J424 S1-12_GC	Katche et al. 2021	NA	BBAC S1	J1C2	JN9-04	94024.2_02DH	Oct 2010	Huazhong Agricultural University growth chamber to fields	0	NA	NA
J424 S1-13_GC	Katche et al. 2021	NA	BBAC S1	J1C2	JN9-04	94024.2_02DH	Oct 2010	Huazhong Agricultural University growth chamber to fields	0	NA	NA
J423 S1-1	Katche et al. 2021	NA	BBAC S1	J1C1	JN9-04	195923.3.2_01DH	Oct 2010	Huazhong Agricultural University fields	75	NA	NA
J423 S1-2	Katche et al. 2021	NA	BBAC S1	J1C1	JN9-04	195923.3.2_01DH	Oct 2010	Huazhong Agricultural University fields	32	NA	NA
J423 S1-3	Katche et al. 2021	NA	BBAC S1	J1C1	JN9-04	195923.3.2_01DH	Oct 2010	Huazhong Agricultural University fields	32	NA	NA
J423 S1-4	Katche et al. 2021	NA	BBAC S1	J1C1	JN9-04	195923.3.2_01DH	Oct 2010	Huazhong Agricultural University fields	26	NA	NA
J423 S1-5	Katche et al. 2021	NA	BBAC S1	J1C1	JN9-04	195923.3.2_01DH	Oct 2010	Huazhong Agricultural University fields	19	NA	NA
J423 S1-6	Katche et al. 2021	NA	BBAC S1	J1C1	JN9-04	195923.3.2_01DH	Oct 2010	Huazhong Agricultural University fields	2	NA	NA
J423 S1-7	Katche et al. 2021	NA	BBAC S1	J1C1	JN9-04	195923.3.2_01DH	Oct 2010	Huazhong Agricultural University fields	0	NA	NA
J423 S1-8	Katche et al. 2021	NA	BBAC S1	J1C1	JN9-04	195923.3.2_01DH	Oct 2010	Huazhong Agricultural University fields	0	NA	NA
J423 S1-9	Katche et al. 2021	NA	BBAC S1	J1C1	JN9-04	195923.3.2_01DH	Oct 2010	Huazhong Agricultural University fields	0	NA	NA
J423 S1-10	Katche et al. 2021	NA	BBAC S1	J1C1	JN9-04	195923.3.2_01DH	Oct 2010	Huazhong Agricultural University fields	0	NA	NA
J423 S1-11	Katche et al. 2021	NA	BBAC S1	J1C1	JN9-04	195923.3.2_01DH	Oct 2010	Huazhong Agricultural University fields	0	NA	NA
J423 S1-12	Katche et al. 2021	NA	BBAC S1	J1C1	JN9-04	195923.3.2_01DH	Oct 2010	Huazhong Agricultural University fields	0	NA	NA
J423 S1-13	Katche et al. 2021	NA	BBAC S1	J1C1	JN9-04	195923.3.2_01DH	Oct 2010	Huazhong Agricultural University fields	0	NA	NA
J423 S1-14	Katche et al. 2021	NA	BBAC S1	J1C1	JN9-04	195923.3.2_01DH	Oct 2010	Huazhong Agricultural University fields	0	NA	NA
J423 S1-15	Katche et al. 2021	NA	BBAC S1	J1C1	JN9-04	195923.3.2_01DH	Oct 2010	Huazhong Agricultural University fields	0	NA	NA
J423 S1-16	Katche et al. 2021	NA	BBAC S1	J1C1	JN9-04	195923.3.2_01DH	Oct 2010	Huazhong Agricultural University fields	0	NA	NA
J423 S1-17	Katche et al. 2021	NA	BBAC S1	J1C1	JN9-04	195923.3.2_01DH	Oct 2010	Huazhong Agricultural University fields	0	NA	NA
J423 S1-18	Katche et al. 2021	NA	BBAC S1	J1C1	JN9-04	195923.3.2_01DH	Oct 2010	Huazhong Agricultural University fields	0	NA	NA
J423 S1-19	Katche et al. 2021	NA	BBAC S1	J1C1	JN9-04	195923.3.2_01DH	Oct 2010	Huazhong Agricultural University fields	0	NA	NA
J423 S1-20	Katche et al. 2021	NA	BBAC S1	J1C1	JN9-04	195923.3.2_01DH	Oct 2010	Huazhong Agricultural University fields	0	NA	NA
J423 S1-21	Katche et al. 2021	NA	BBAC S1	J1C1	JN9-04	195923.3.2_01DH	Oct 2010	Huazhong Agricultural University fields	0	NA	NA
J423 S1-22	Katche et al. 2021	NA	BBAC S1	J1C1	JN9-04	195923.3.2_01DH	Oct 2010	Huazhong Agricultural University fields	0	NA	NA
J423 S1-23	Katche et al. 2021	NA	BBAC S1	J1C1	JN9-04	195923.3.2_01DH	Oct 2010	Huazhong Agricultural University fields	0	NA	NA
J423 S1-24	Katche et al. 2021	NA	BBAC S1	J1C1	JN9-04	195923.3.2_01DH	Oct 2010	Huazhong Agricultural University fields	0	NA	NA
J423 S1-25	Katche et al. 2021	NA	BBAC S1	J1C1	JN9-04	195923.3.2_01DH	Oct 2010	Huazhong Agricultural University fields	0	NA	NA
J423 S1-26	Katche et al. 2021	NA	BBAC S1	J1C1	JN9-04	195923.3.2_01DH	Oct 2010	Huazhong Agricultural University fields	0	NA	NA
J423 S1-27	Katche et al. 2021	NA	BBAC S1	J1C1	JN9-04	195923.3.2_01DH	Oct 2010	Huazhong Agricultural University fields	0	NA	NA
J423 S1-28	Katche et al. 2021	NA	BBAC S1	J1C1	JN9-04	195923.3.2_01DH	Oct 2010	Huazhong Agricultural University fields	0	NA	NA
J423 S1-29	Katche et al. 2021	NA	BBAC S1	J1C1	JN9-04	195923.3.2_01DH	Oct 2010	Huazhong Agricultural University fields	0	NA	NA
J423 S1-30	Katche et al. 2021	NA	BBAC S1	J1C1	JN9-04	195923.3.2_01DH	Oct 2010	Huazhong Agricultural University fields	0	NA	NA
J423 S1-31	Katche et al. 2021	NA	BBAC S1	J1C1	JN9-04	195923.3.2_01DH	Oct 2010	Huazhong Agricultural University fields	0	NA	NA
J423 S1-32	Katche et al. 2021	NA	BBAC S1	J1C1	JN9-04	195923.3.2_01DH	Oct 2010	Huazhong Agricultural University fields	0	NA	NA
J423 S1-33	Katche et al. 2021	NA	BBAC S1	J1C1	JN9-04	195923.3.2_01DH	Oct 2010	Huazhong Agricultural University fields	0	NA	NA
J423 S1-34	Katche et al. 2021	NA	BBAC S1	J1C1	JN9-04	195923.3.2_01DH	Oct 2010	Huazhong Agricultural University fields	0	NA	NA
J423 S1-35	Katche et al. 2021	NA	BBAC S1	J1C1	JN9-04	195923.3.2_01DH	Oct 2010	Huazhong Agricultural University fields	0	NA	NA
J423 S1-36	Katche et al. 2021	NA	BBAC S1	J1C1	JN9-04	195923.3.2_01DH	Oct 2010	Huazhong Agricultural University fields	0	NA	NA
J423 S1-37	Katche et al. 2021	NA	BBAC S1	J1C1	JN9-04	195923.3.2_01DH	Oct 2010	Huazhong Agricultural University fields	0	NA	NA
J423 S1-38	Katche et al. 2021	NA	BBAC S1	J1C1	JN9-04	195923.3.2_01DH	Oct 2010	Huazhong Agricultural University fields	0	NA	NA
J423 S1-39	Katche et al. 2021	NA	BBAC S1	J1C1	JN9-04	195923.3.2_01DH	Oct 2010	Huazhong Agricultural University fields	0	NA	NA
J423 S1-40	Katche et al. 2021	NA	BBAC S1	J1C1	JN9-04	195923.3.2_01DH	Oct 2010	Huazhong Agricultural University fields	0	NA	NA
J423 S1-41	Katche et al. 2021	NA	BBAC S1	J1C1	JN9-04	195923.3.2_01DH	Oct 2010	Huazhong Agricultural University fields	0	NA	NA
J423 S1-42	Katche et al. 2021	NA	BBAC S1	J1C1	JN9-04	195923.3.2_01DH	Oct 2010	Huazhong Agricultural University fields	0	NA	NA
J423 S1-43	Katche et al. 2021	NA	BBAC S1	J1C1	JN9-04	195923.3.2_01DH	Oct 2010	Huazhong Agricultural University fields	0	NA	NA
J423 S1-44	Katche et al. 2021	NA	BBAC S1	J1C1	JN9-04	195923.3.2_01DH	Oct 2010	Huazhong Agricultural University fields	0	NA	NA
J423 S1-45	Katche et al. 2021	NA	BBAC S1	J1C1	JN9-04	195923.3.2_01DH	Oct 2010	Huazhong Agricultural University fields	0	NA	NA
J423 S1-46	Katche et al. 2021	NA	BBAC S1	J1C1	JN9-04	195923.3.2_01DH	Oct 2010	Huazhong Agricultural University fields	0	NA	NA
J423 S1-47	Katche et al. 2021	NA	BBAC S1	J1C1	JN9-04	195923.3.2_01DH	Oct 2010	Huazhong Agricultural University fields	0	NA	NA
J423 S1-48	Katche et al. 2021	NA	BBAC S1	J1C1	JN9-04	195923.3.2_01DH	Oct 2010	Huazhong Agricultural University fields	0	NA	NA
J423 S1-49	Katche et al. 2021	NA	BBAC S1	J1C1	JN9-04	195923.3.2_01DH	Oct 2010	Huazhong Agricultural University fields	0	NA	NA
J423 S1-50	Katche et al. 2021	NA	BBAC S1	J1C1	JN9-04	195923.3.2_01DH	Oct 2010	Huazhong Agricultural University fields	0	NA	NA
J423 S1-51	Katche et al. 2021	NA	BBAC S1	J1C1	JN9-04	195923.3.2_01DH	Oct 2010	Huazhong Agricultural University fields	0	NA	NA
J423 S1-52	Katche et al. 2021	NA	BBAC S1	J1C1	JN9-04	195923.3.2_01DH	Oct 2010	Huazhong Agricultural University fields	0	NA	NA
J423 S1-53	Katche et al. 2021	NA	BBAC S1	J1C1	JN9-04	195923.3.2_01DH	Oct 2010	Huazhong Agricultural University fields	0	NA	NA
J423 S1-54	Katche et al. 2021	NA	BBAC S1	J1C1	JN9-04	195923.3.2_01DH	Oct 2010	Huazhong Agricultural University fields	0	NA	NA
J423 S1-55	Katche et al. 2021	NA	BBAC S1	J1C1	JN9-04	195923.3.2_01DH	Oct 2010	Huazhong Agricultural University fields	0	NA	NA
J423 S1-56	Katche et al. 2021	NA	BBAC S1	J1C1	JN9-04	195923.3.2_01DH	Oct 2010	Huazhong Agricultural University fields	0	NA	NA
J423 S1-57	Katche et al. 2021	NA	BBAC S1	J1C1	JN9-04	195923.3.2_01DH	Oct 2010	Huazhong Agricultural University fields	0	NA	NA
J423 S1-58	Katche et al. 2021	NA	BBAC S1	J1C1	JN9-04	195923.3.2_01DH	Oct 2010	Huazhong Agricultural University fields	0	NA	NA
J423 S1-59	Katche et al. 2021	NA	BBAC S1	J1C1	JN9-04	195923.3.2_01DH	Oct 2010	Huazhong Agricultural University fields	0	NA	NA
J423 S1-60	Katche et al. 2021	NA	BBAC S1	J1C1	JN9-04	195923.3.2_01DH	Oct 2010	Huazhong Agricultural University fields	0	NA	NA
J423 S1-61	Katche et al. 2021	NA	BBAC S1	J1C1	JN9-04	195923.3.2_01DH	Oct 2010	Huazhong Agricultural University fields	0	NA	NA
J423 S1-62	Katche et al. 2021	NA	BBAC S1	J1C1	JN9-04	195923.3.2_01DH	Oct 2010	Huazhong Agricultural University fields	0	NA	NA
J423 S1-63	Katche et al. 2021	NA	BBAC S1	J1C1	JN9-04	195923.3.2_01DH	Oct 2010	Huazhong Agricultural University fields	0	NA	NA
J423 S1-64	Katche et al. 2021	NA	BBAC S1	J1C1	JN9-04	195923.3.2_01DH	Oct 2010	Huazhong Agricultural University fields	0	NA	NA
J423 S1-65	Katche et al. 2021	NA	BBAC S1	J1C1	JN9-04	195923.3.2_01DH	Oct 2010	Huazhong Agricultural University fields	0	NA	NA
J423 S1-1_GC	Katche et al. 2021	NA	BBAC S1	J1C1	JN9-04	195923.3.2_01DH	Oct 2010	Huazhong Agricultural University growth chamber to fields	0	NA	NA
J423 S1-2_GC	Katche et al. 2021	NA	BBAC S1	J1C1	JN9-04	195923.3.2_01DH	Oct 2010	Huazhong Agricultural University growth chamber to fields	0	NA	NA
J423 S1-3_GC	Katche et al. 2021	NA	BBAC S1	J1C1	JN9-04	195923.3.2_01DH	Oct 2010	Huazhong Agricultural University growth chamber to fields	0	NA	NA
J423 S1-4_GC	Katche et al. 2021	NA	BBAC S1	J1C1	JN9-04	195923.3.2_01DH	Oct 2010	Huazhong Agricultural University growth chamber to fields	0	NA	NA
J423 S1-5_GC	Katche et al. 2021	NA	BBAC S1	J1C1	JN9-04	195923.3.2_01DH	Oct 2010	Huazhong Agricultural University growth chamber to fields	0	NA	NA
J423 S1-6_GC	Katche et al. 2021	NA	BBAC S1	J1C1	JN9-04	195923.3.2_01DH	Oct 2010	Huazhong Agricultural University growth chamber to fields	0	NA	NA
J423 S1-7_GC	Katche et al. 2021	NA	BBAC S1	J1C1	JN9-04	195923.3.2_01DH	Oct 2010	Huazhong Agricultural University growth chamber to fields	0	NA	NA
S1-07	Katche et al. 2021	NA	BBAC S1	J1C2	JN9-04	94024.2_02DH	2012	The University of Queensland growth chambers	0	44.1319	25
S1-10	Katche et al. 2021	NA	BBAC S1	J1C2	JN9-04	94024.2_02DH	2012	The University of Queensland growth chambers	0	31.0753	31
S1-12	Katche et al. 2021	NA	BBAC S1	J1C2	JN9-04	94024.2_02DH	2012	The University of Queensland growth chambers	NA	NA	NA
S1-21	Katche et al. 2021	NA	BBAC S1	J1C2	JN9-04	94024.2_02DH	2012	The University of Queensland growth chambers	0	58.794	28
B1-008	Katche et al. 2021	NA	BBAC S1	J1C1	JN9-04	195923.3.2_01DH	2013-03-20	The University of Queensland glasshouses	35	NA	NA
B1-013	Katche et al. 2021	NA	BBAC S1	J1C1	JN9-04	195923.3.2_01DH	2013-03-20	The University of Queensland glasshouses	0	0.242088	NA

## Sheet: CCAB S1
Supplementary File S1g: Description and phenotypic information of all CCAB S1 hybrids
Code	Reference	Self-pollinated hybrid from SNP array data	True hybrid?	Hybrid type	Genotype	F1 parent	Maternal genotype	Paternal genotype	Planted	Location	SNP data available	Pollen Viability	Self- seed Set	Mitosis chromosome count estimate
C1-013	new	yes	yes	CCAB S1	N1C2	F1-79	Surpass400_024DH	94024.2_02DH	2013-03-20	The University of Queensland glasshouses	yes	0.472113	0	43
C1-015	new	yes	yes	CCAB S1	N1C2	F1-79	Surpass400_024DH	94024.2_02DH	2013-03-20	The University of Queensland glasshouses	yes	0.20243	0	NA
C1-017	new	yes	yes	CCAB S1	N1C2	F1-79	Surpass400_024DH	94024.2_02DH	2013-03-20	The University of Queensland glasshouses	yes	0.464208	NA	NA
C1-019	new	yes	yes	CCAB S1	N1C2	F1-79	Surpass400_024DH	94024.2_02DH	2013-03-20	The University of Queensland glasshouses	yes	0.215431	0	41
C1-021	new	yes	yes	CCAB S1	N1C2	F1-79	Surpass400_024DH	94024.2_02DH	2013-03-20	The University of Queensland glasshouses	yes	0.637554	0	42
S424 S1-1	new	NA	NA	CCAB S1	N1C2	F1-77	Surpass400_024DH	94024.2_02DH	2010-10-16	Huazhong Agricultural University growth chamber to fields	no	NA	0	NA
24S4 S1-1	new	NA	NA	CCAB S1	N1C2	F1-90	94024.2_02DH	Surpass400_024DH	2010-10-16	Huazhong Agricultural University growth chamber to fields	no	NA	0	NA
24S4 S1-2	new	NA	NA	CCAB S1	N1C2	F1-90	94024.2_02DH	Surpass400_024DH	2010-10-16	Huazhong Agricultural University growth chamber to fields	no	NA	0	NA
C1-016	new	NA	NA	CCAB S1	N1C2	F1-79	Surpass400_024DH	94024.2_02DH	2013-03-20	The University of Queensland glasshouses	no	0.382732	0	NA
C1-010	new	no	no	CCAB S1	N5C2	Bm24-4	Boomer	94024.2_02DH	2013-03-20	The University of Queensland glasshouses	yes	0.910559	6	46
C1-020	new	no	no	CCAB S1	N1C2	F1-79	Surpass400_024DH	94024.2_02DH	2013-03-20	The University of Queensland glasshouses	yes	0.635854	0	38
Ty23-1-1	new	no	no	CCAB S1	N3C1	Ty23-1	Trilogy	195923.3.2_01DH	2013-03-20	The University of Queensland glasshouses	yes	0.562706	1	NA
Ty23-2-2	new	no	no	CCAB S1	N3C1	Ty23-2	Trilogy	195923.3.2_01DH	2013-03-20	The University of Queensland glasshouses	yes	0.2527	3	NA
Ty23-2-3	new	no	no	CCAB S1	N3C1	Ty23-2	Trilogy	195923.3.2_01DH	2013-03-20	The University of Queensland glasshouses	yes	NA	0	NA
Ty24-1-1	new	no	no	CCAB S1	N3C2	Ty24-1	Trilogy	94024.2_02DH	2013-03-20	The University of Queensland glasshouses	yes	0.949394	926	NA
