# Supplementary material for: Genome composition in Brassica interspecific hybrids affects chromosome inheritance and viability of progeny
Source: Chromosome Res. 2023 Aug 19;31(3):22. doi: 10.1007/s10577-023-09733-9 (PMC10439240; doi:10.1007/s10577-023-09733-9)
Supplement: Supplementary file 2 — (XLSX 23817 kb) [file 10577_2023_9733_MOESM2_ESM.xlsx]

## Sheet: ABC array
Supplementary File S2a: Illumina Infinium Brassica 90K SNP data genotype calls for true AABC S1 hybrids and controls
Index	Chromosome_Darmor_v8.1	Start_Darmor_v8.1	Chr Ni100 Brassica nigra	Position Ni100 Brassica nigra	Name	A - 01	A - 02	A - 65	A - 69	A - 71	Brassica juncea J1	Brassica juncea J2	Brassica napus Ag Spectrum	Brassica napus Boomer	Brassica carinata C1	Brassica carinata C2	Brassica napus Monty DH028	Brassica napus Surpass 400	Brassica napus Trilogy	Brassica napus Westar
27824	A01	29879	0	0	Bn-A01-p436141	BB	BB	BB	BB	BB	BB	NC	BB	BB	NC	NC	AA	NC	BB	BB
27830	A01	36466	0	0	Bn-A01-p442492	NC	NC	NC	NC	NC	NC	NC	NC	NC	NC	NC	NC	NC	NC	NC
27838	A01	50006	0	0	Bn-A01-p460072	NC	NC	AB	AB	BB	BB	NC	AA	AA	NC	NC	BB	NC	AA	AA
27845	A01	55574	0	0	Bn-A01-p465783	NC	NC	NC	NC	NC	NC	NC	NC	NC	NC	NC	NC	NC	NC	NC
27847	A01	57609	0	0	Bn-A01-p467816	BB	BB	BB	BB	BB	BB	BB	BB	BB	NC	NC	AA	NC	BB	BB
27869	A01	73360	0	0	Bn-A01-p483495	NC	NC	NC	NC	NC	NC	NC	NC	NC	NC	NC	NC	NC	NC	NC
27900	A01	93793	0	0	Bn-A01-p511682	NC	NC	NC	NC	NC	NC	NC	NC	NC	NC	NC	NC	NC	NC	NC
27901	A01	98166	0	0	Bn-A01-p515600	NC	NC	BB	BB	BB	BB	BB	AA	AA	BB	BB	BB	BB	AA	BB
28033	A01	175587	0	0	Bn-A01-p595492	NC	NC	NC	NC	NC	NC	NC	NC	NC	NC	NC	NC	NC	NC	NC
28034	A01	175836	0	0	Bn-A01-p595651	BB	BB	AB	AA	BB	BB	AA	BB	BB	NC	NC	AA	NC	BB	AA
28036	A01	180064	0	0	Bn-A01-p597363	NC	NC	NC	NC	NC	NC	NC	NC	NC	NC	NC	NC	NC	NC	NC
28040	A01	180942	0	0	Bn-A01-p598242	AA	AA	AB	BB	AA	AA	AA	AA	AA	AA	AA	BB	AA	AA	BB
28044	A01	182529	0	0	Bn-A01-p599910	NC	NC	AB	AA	BB	BB	NC	BB	BB	NC	NC	AA	NC	BB	AA
28055	A01	198673	0	0	Bn-A01-p609857	BB	NC	AB	AA	BB	BB	BB	BB	BB	NC	NC	BB	NC	BB	AA
28057	A01	200793	0	0	Bn-A01-p611977	AA	NC	AB	BB	AA	AA	AA	AA	AA	NC	NC	BB	NC	AA	BB
28069	A01	212704	0	0	Bn-A01-p622550	BB	BB	BB	BB	BB	BB	BB	BB	BB	NC	NC	AA	NC	BB	BB
28071	A01	213620	0	0	Bn-A01-p623568	BB	BB	BB	BB	BB	BB	BB	BB	BB	BB	BB	BB	BB	BB	BB
28081	A01	225396	0	0	Bn-A01-p634701	AA	AA	AA	AA	AA	AA	AA	AA	AA	AA	AA	AB	AA	AA	AA
28084	A01	228294	0	0	Bn-A01-p637586	NC	NC	NC	NC	NC	NC	NC	NC	NC	NC	NC	NC	NC	NC	NC
28090	A01	235143	0	0	Bn-A01-p644410	BB	BB	BB	BB	BB	BB	BB	BB	BB	NC	NC	AA	NC	BB	BB
28091	A01	236683	0	0	Bn-A01-p645951	AA	AA	AA	NC	AA	AA	AA	NC	NC	NC	NC	NC	NC	NC	NC
28094	A01	238813	0	0	Bn-A01-p648196	BB	BB	AB	AB	BB	BB	BB	BB	BB	BB	BB	BB	NC	BB	AA
28097	A01	240485	0	0	Bn-A01-p649805	NC	NC	NC	NC	NC	NC	NC	NC	NC	NC	NC	NC	NC	NC	NC
28108	A01	244222	0	0	Bn-A01-p657852	AA	NC	AA	AA	AA	AA	AA	AA	AA	NC	NC	BB	NC	AA	AA
28112	A01	249902	0	0	Bn-A01-p663088	NC	NC	AB	BB	NC	AA	BB	AA	AA	NC	NC	BB	NC	AA	BB
28133	A01	265494	0	0	Bn-A01-p678018	AB	AB	AB	AA	AB	BB	BB	AA	AA	AA	AA	AB	AA	AA	AA
28145	A01	282178	0	0	Bn-A01-p688355	BB	BB	BB	BB	BB	BB	AA	BB	BB	NC	NC	BB	NC	BB	BB
28167	A01	304496	0	0	Bn-A01-p704525	NC	NC	NC	NC	NC	NC	NC	NC	NC	NC	NC	NC	NC	NC	NC
28174	A01	310237	0	0	Bn-A01-p710239	NC	NC	NC	NC	NC	NC	NC	NC	NC	NC	NC	NC	NC	NC	NC
77820	A01	321379	0	0	Bn-Scaffold010693-p54	NC	NC	NC	NC	NC	NC	NC	NC	NC	NC	NC	NC	NC	NC	NC
28179	A01	326927	0	0	Bn-A01-p713562	BB	BB	BB	BB	BB	BB	BB	BB	BB	BB	BB	BB	BB	BB	BB
46922	A01	357293	0	0	Bn-A09-p31587667	BB	AB	AB	NC	AB	BB	NC	AA	AA	AB	AB	NC	AA	AA	AA
28194	A01	358318	0	0	Bn-A01-p737560	AB	AB	AA	AA	AA	AA	AA	BB	BB	NC	NC	BB	NC	BB	AA
28200	A01	359959	0	0	Bn-A01-p739098	AB	AB	AA	AA	AA	AA	AA	BB	BB	NC	NC	AA	NC	BB	AA
28217	A01	370112	0	0	Bn-A01-p751573	BB	BB	BB	BB	BB	BB	AA	BB	BB	NC	NC	AA	NC	BB	BB
28257	A01	397503	0	0	Bn-A01-p777123	AB	NC	BB	BB	BB	BB	BB	AA	AA	BB	BB	BB	BB	AA	BB
28260	A01	398319	0	0	Bn-A01-p778048	AB	AB	BB	BB	BB	BB	BB	AA	AA	BB	BB	BB	BB	AA	BB
70928	A01	429264	0	0	Bn-scaff_20461_1-p169329	NC	NC	BB	BB	BB	BB	BB	AA	AA	NC	NC	BB	NC	AA	BB
28310	A01	445063	0	0	Bn-A01-p816488	BB	BB	BB	BB	BB	BB	BB	BB	BB	BB	BB	BB	BB	BB	BB
28311	A01	449079	0	0	Bn-A01-p820317	AB	AB	BB	BB	BB	BB	BB	AA	AA	BB	BB	BB	BB	AA	BB
28318	A01	449990	0	0	Bn-A01-p821328	AA	AA	AB	BB	AA	AA	AA	AA	AA	AA	AA	AA	AA	AA	BB
28327	A01	458733	0	0	Bn-A01-p830221	AB	AB	AA	AA	AA	AA	AA	BB	BB	NC	NC	AA	NC	BB	AA
28344	A01	478942	0	0	Bn-A01-p849125	NC	NC	AA	AA	AA	AA	AA	BB	BB	NC	NC	AA	NC	BB	AA
28350	A01	489104	0	0	Bn-A01-p857771	NC	NC	NC	NC	NC	NC	NC	NC	NC	NC	NC	NC	NC	NC	NC
28359	A01	497365	0	0	Bn-A01-p866260	AA	AA	AB	BB	AA	AA	AA	AA	AA	NC	NC	BB	NC	AA	BB
52640	A01	500071	0	0	Bn-scaff_15838_1-p517875	NC	NC	AA	AA	AA	AA	AA	BB	BB	AA	AA	AA	NC	BB	AA
28369	A01	504496	0	0	Bn-A01-p877322	AB	NC	AA	AA	AA	AA	AA	BB	BB	NC	NC	AA	NC	BB	AA
28370	A01	505428	0	0	Bn-A01-p878256	NC	NC	NC	NC	NC	NC	NC	NC	NC	NC	NC	NC	NC	NC	NC
28383	A01	512993	0	0	Bn-A01-p887815	AB	NC	AB	AB	AA	AA	AA	BB	BB	AA	AA	BB	NC	BB	BB
28399	A01	530442	0	0	Bn-A01-p912298	NC	NC	AB	AA	NC	NC	AA	BB	BB	NC	NC	BB	NC	NC	AA
28411	A01	533949	0	0	Bn-A01-p916774	BB	BB	AA	AA	NC	NC	NC	BB	BB	NC	NC	AA	NC	BB	AA
28412	A01	534127	0	0	Bn-A01-p916852	BB	BB	BB	BB	BB	BB	BB	BB	BB	BB	NC	BB	BB	BB	BB
28421	A01	540844	0	0	Bn-A01-p923356	NC	NC	NC	NC	NC	NC	NC	NC	NC	NC	NC	NC	NC	NC	NC
28442	A01	554944	0	0	Bn-A01-p939202	NC	NC	AA	AA	AA	AA	AA	BB	BB	NC	NC	BB	NC	BB	AA
28444	A01	557531	0	0	Bn-A01-p941792	BB	BB	BB	BB	BB	BB	BB	BB	BB	BB	BB	BB	BB	BB	BB
28453	A01	566986	0	0	Bn-A01-p951341	NC	NC	NC	NC	NC	NC	NC	NC	NC	NC	NC	NC	NC	NC	NC
28468	A01	586011	0	0	Bn-A01-p968465	BB	BB	AB	AA	BB	BB	BB	BB	BB	NC	NC	BB	NC	BB	AA
28467	A01	586024	0	0	Bn-A01-p968378	NC	NC	NC	NC	NC	NC	NC	NC	NC	NC	NC	NC	NC	NC	NC
28470	A01	587914	0	0	Bn-A01-p970103	NC	NC	AB	AA	BB	BB	BB	BB	BB	NC	NC	BB	NC	BB	AA
28473	A01	591607	0	0	Bn-A01-p974934	BB	BB	AB	AA	BB	BB	BB	BB	BB	NC	NC	BB	NC	BB	AA
28475	A01	592149	0	0	Bn-A01-p975640	NC	NC	NC	NC	NC	NC	NC	NC	NC	NC	NC	NC	NC	NC	NC
28479	A01	595490	0	0	Bn-A01-p978860	AA	AA	AA	NC	AA	AA	AA	AA	AA	NC	NC	BB	NC	AA	NC
28486	A01	611307	0	0	Bn-A01-p994722	NC	NC	AA	AA	NC	AA	BB	AA	AA	NC	NC	BB	NC	AA	AA
25824	A01	617707	0	0	Bn-A01-p1000115	AA	AA	AA	AA	AA	AA	AA	AA	AA	AA	AA	NC	NC	AA	NC
25825	A01	618512	0	0	Bn-A01-p1001022	BB	BB	BB	BB	BB	BB	BB	BB	BB	BB	BB	AA	BB	BB	BB
62825	A01	625865	0	0	Bn-scaff_17316_1-p14331	BB	BB	AB	AB	AB	BB	BB	NC	BB	BB	BB	BB	AA	BB	AA
25840	A01	631818	0	0	Bn-A01-p1012990	BB	BB	BB	BB	BB	BB	BB	BB	BB	BB	BB	BB	BB	BB	BB
25902	A01	640354	0	0	Bn-A01-p1056386	AB	AB	AB	BB	AB	AA	AA	AA	BB	BB	BB	AA	BB	BB	BB
25905	A01	647598	0	0	Bn-A01-p1062520	AA	AA	AA	AA	AA	AA	AA	BB	AA	AA	AA	AA	AA	AA	AA
25913	A01	652719	0	0	Bn-A01-p1067371	NC	NC	AA	AA	NC	NC	BB	BB	NC	NC	NC	AA	NC	NC	AA
25917	A01	658683	0	0	Bn-A01-p1073387	BB	BB	BB	BB	BB	BB	BB	AA	BB	BB	BB	BB	BB	BB	BB
77844	A01	666675	0	0	Bn-Scaffold014880-p22	NC	NC	NC	NC	NC	NC	NC	NC	NC	NC	NC	NC	NC	NC	NC
47551	A01	666810	0	0	Bn-A09-p5966858	NC	NC	NC	NC	NC	NC	NC	NC	NC	NC	NC	NC	NC	NC	NC
47550	A01	667388	0	0	Bn-A09-p5966342	AA	AA	AA	AA	AA	AA	AA	AA	AA	NC	NC	NC	NC	AA	AA
25928	A01	687288	0	0	Bn-A01-p1089109	AB	AB	AB	BB	AB	AA	BB	BB	BB	BB	BB	AB	BB	BB	BB
52665	A01	693121	0	0	Bn-scaff_15838_1-p767750	NC	NC	NC	NC	NC	NC	NC	NC	NC	NC	NC	NC	NC	NC	NC
25937	A01	695438	0	0	Bn-A01-p1095733	AB	AB	BB	BB	BB	BB	BB	AA	AA	NC	NC	BB	NC	AA	BB
25941	A01	700491	0	0	Bn-A01-p1104187	AB	AB	AB	AA	BB	BB	AA	BB	AA	NC	NC	BB	NC	AA	AA
25957	A01	717003	0	0	Bn-A01-p1119894	NC	NC	NC	NC	NC	NC	NC	NC	NC	NC	NC	NC	NC	NC	NC
25964	A01	722959	0	0	Bn-A01-p1125565	AB	NC	AA	AA	AA	AA	AA	BB	BB	NC	NC	AA	NC	BB	AA
25965	A01	724020	0	0	Bn-A01-p1126874	NC	NC	BB	BB	BB	BB	BB	AA	AA	NC	NC	BB	NC	AA	BB
25972	A01	729912	0	0	Bn-A01-p1132885	AB	AB	AB	BB	AB	AB	AB	AA	AA	BB	BB	BB	NC	AA	BB
25974	A01	730474	0	0	Bn-A01-p1133447	AA	AA	AB	BB	AA	AA	AA	AA	AA	NC	NC	AA	NC	AA	BB
25982	A01	749050	0	0	Bn-A01-p1145674	NC	NC	AA	AA	AA	AA	AA	BB	BB	NC	NC	AA	NC	BB	AA
25991	A01	752291	0	0	Bn-A01-p1148760	NC	AA	AB	BB	AA	AA	AA	AA	AA	NC	NC	AA	AA	AA	BB
25993	A01	752982	0	0	Bn-A01-p1149351	BB	BB	AB	AA	BB	BB	BB	BB	BB	AA	AA	BB	AA	BB	AA
25994	A01	753229	0	0	Bn-A01-p1149698	NC	NC	BB	BB	BB	BB	BB	BB	AA	BB	BB	BB	BB	AA	BB
25995	A01	754488	0	0	Bn-A01-p1150857	AB	AB	AA	AA	AA	AA	AA	NC	BB	NC	NC	NC	NC	BB	AA
25996	A01	755495	0	0	Bn-A01-p1151961	AB	AB	AA	AA	AB	AB	AB	BB	BB	AB	AB	BB	BB	BB	AA
25997	A01	755657	0	0	Bn-A01-p1152123	AB	AB	AB	BB	AB	AB	NC	BB	BB	NC	BB	AA	NC	BB	BB
25998	A01	755895	0	0	Bn-A01-p1152359	AB	AB	AB	BB	AB	AB	AB	BB	AA	BB	BB	BB	NC	AA	BB
25999	A01	756005	0	0	Bn-A01-p1152369	BB	BB	NC	AA	BB	BB	NC	AA	BB	NC	NC	AA	BB	BB	AA
26005	A01	760606	0	0	Bn-A01-p1156979	AB	AB	AA	AA	NC	AA	AA	NC	BB	NC	NC	AA	NC	BB	AA
26006	A01	762128	0	0	Bn-A01-p1158564	NC	NC	AA	AA	AA	AA	AA	BB	BB	NC	NC	AA	NC	BB	AA
26022	A01	774509	0	0	Bn-A01-p1175428	NC	NC	NC	NC	NC	NC	NC	NC	NC	NC	NC	NC	NC	NC	NC
26029	A01	786525	0	0	Bn-A01-p1187868	AA	AA	AA	AA	AA	AA	AA	AA	AA	NC	NC	AA	NC	AA	AA
26030	A01	786761	0	0	Bn-A01-p1188004	NC	NC	BB	BB	BB	BB	AA	AA	AA	NC	NC	BB	NC	AA	BB
26031	A01	787305	0	0	Bn-A01-p1188928	NC	AB	AA	NC	AA	AA	AA	BB	BB	BB	BB	AA	NC	BB	NC
57655	A01	788027	0	0	Bn-scaff_16394_2-p120638	NC	NC	NC	NC	NC	NC	NC	NC	NC	NC	NC	NC	NC	NC	NC
26032	A01	789290	0	0	Bn-A01-p1190844	AA	AA	AA	AA	AA	AA	AA	AA	AA	NC	NC	AA	NC	AA	AA
26033	A01	791358	0	0	Bn-A01-p1192928	AB	AB	AB	AB	AB	AB	AB	AA	AA	NC	AB	BB	BB	AA	BB
26037	A01	792333	0	0	Bn-A01-p1194009	BB	BB	BB	BB	BB	BB	AA	BB	BB	AA	AA	AA	NC	BB	BB
26063	A01	818522	0	0	Bn-A01-p1220904	AA	AA	AA	AA	AA	AA	AA	AA	AA	AA	AA	AB	AA	AA	AA
26073	A01	824090	0	0	Bn-A01-p1226475	BB	BB	BB	BB	BB	BB	BB	AA	BB	BB	BB	BB	BB	BB	BB
26074	A01	824615	0	0	Bn-A01-p1227000	AA	AA	AA	AA	AA	AA	AA	AA	AA	AA	AA	BB	NC	AA	AA
26075	A01	824740	0	0	Bn-A01-p1227023	AB	AB	AB	AA	AB	BB	AA	BB	AA	NC	NC	BB	NC	AA	AA
26084	A01	830040	0	0	Bn-A01-p1232064	NC	NC	NC	NC	NC	NC	NC	NC	NC	NC	NC	NC	NC	NC	NC
26087	A01	833354	0	0	Bn-A01-p1235334	AA	AA	AA	AA	AA	AA	AA	AA	AA	NC	NC	AA	BB	AA	AA
52700	A01	838772	0	0	Bn-scaff_15838_1-p977807	NC	AA	NC	NC	NC	NC	NC	NC	AA	BB	BB	NC	NC	AA	NC
52699	A01	838820	0	0	Bn-scaff_15838_1-p977754	NC	NC	NC	NC	NC	NC	NC	NC	AA	NC	NC	NC	NC	AA	NC
52702	A01	838956	0	0	Bn-scaff_15838_1-p977944	BB	BB	NC	NC	NC	NC	NC	NC	BB	BB	BB	NC	NC	BB	NC
26088	A01	839356	0	0	Bn-A01-p1236927	BB	BB	BB	NC	BB	BB	BB	BB	NC	NC	NC	BB	NC	NC	NC
26097	A01	848280	0	0	Bn-A01-p1247899	AA	AA	AA	BB	AB	AA	AA	AA	AA	NC	NC	BB	BB	AA	BB
26098	A01	848522	0	0	Bn-A01-p1248141	NC	NC	NC	NC	NC	NC	NC	NC	NC	NC	NC	NC	NC	NC	NC
26100	A01	850337	0	0	Bn-A01-p1249847	AB	AB	AA	BB	AB	AA	AA	BB	BB	NC	NC	BB	AA	BB	BB
26101	A01	851125	0	0	Bn-A01-p1250595	AB	AB	BB	BB	BB	BB	AA	AA	AA	NC	NC	AA	NC	AA	BB
26122	A01	861413	0	0	Bn-A01-p1261017	AA	AA	AA	AA	AA	AA	AA	AA	AA	NC	NC	AA	AA	AA	AA
26131	A01	873075	0	0	Bn-A01-p1275284	BB	BB	BB	AA	AB	BB	BB	BB	BB	NC	NC	AA	AA	BB	AA
26132	A01	874288	0	0	Bn-A01-p1276486	NC	AB	AB	AA	AB	AB	AB	BB	BB	AA	AA	BB	AA	BB	AA
26133	A01	874407	0	0	Bn-A01-p1276504	AA	AA	AA	BB	AB	AA	AA	AA	AA	NC	NC	AA	BB	AA	BB
26137	A01	899262	0	0	Bn-A01-p1296503	NC	NC	NC	NC	NC	NC	NC	NC	NC	NC	NC	NC	NC	NC	NC
26138	A01	915401	0	0	Bn-A01-p1314194	NC	NC	NC	NC	NC	NC	NC	NC	NC	NC	NC	NC	NC	NC	NC
26139	A01	915547	0	0	Bn-A01-p1314440	NC	NC	NC	NC	NC	NC	NC	NC	NC	NC	NC	NC	NC	NC	NC
26140	A01	921500	0	0	Bn-A01-p1320368	AA	AA	AA	AA	AA	AA	AA	AA	AA	NC	NC	AA	NC	AA	AA
26145	A01	973385	0	0	Bn-A01-p1372430	AB	AB	AA	BB	AB	AA	AA	BB	BB	NC	NC	AA	AA	BB	BB
26146	A01	974159	0	0	Bn-A01-p1373104	AB	NC	BB	AA	AB	BB	BB	AA	AA	NC	NC	BB	BB	AA	AA
26147	A01	974294	0	0	Bn-A01-p1373239	AB	AB	AB	AB	AB	AB	AB	BB	BB	AB	AB	AA	AA	BB	BB
26148	A01	974785	0	0	Bn-A01-p1373827	BB	BB	BB	BB	BB	BB	BB	BB	BB	NC	NC	AA	BB	BB	BB
26149	A01	974895	0	0	Bn-A01-p1373838	AA	AA	AA	AA	AA	AA	AA	AA	AA	NC	NC	BB	AA	AA	AA
26150	A01	975027	0	0	Bn-A01-p1373965	AA	AA	AA	AA	AA	AA	AA	AA	AA	NC	NC	BB	AA	AA	AA
26151	A01	977602	0	0	Bn-A01-p1376589	AB	AB	BB	BB	BB	BB	BB	AA	AA	NC	NC	BB	AA	AA	BB
26159	A01	985217	0	0	Bn-A01-p1384609	NC	AB	BB	BB	BB	BB	BB	AA	AA	NC	NC	BB	AA	AA	BB
26160	A01	986562	0	0	Bn-A01-p1385993	AB	BB	BB	BB	BB	BB	BB	AA	NC	BB	BB	BB	AA	NC	BB
26161	A01	987739	0	0	Bn-A01-p1387174	NC	NC	BB	BB	BB	BB	AA	AA	AA	BB	BB	NC	BB	AA	NC
26163	A01	988332	0	0	Bn-A01-p1387769	BB	BB	BB	AA	AB	BB	AA	BB	BB	NC	NC	NC	AA	BB	AA
26178	A01	1006819	0	0	Bn-A01-p1409723	NC	AB	BB	AA	AB	BB	AA	AA	AA	BB	BB	AA	BB	AA	AA
26188	A01	1013303	0	0	Bn-A01-p1414695	AA	AA	AA	AA	AA	AA	AA	AA	AA	AA	AA	AA	AA	AA	AA
26204	A01	1021237	0	0	Bn-A01-p1423163	AA	NC	AB	AB	NC	NC	NC	AA	AA	NC	NC	BB	BB	AA	BB
26212	A01	1035495	0	0	Bn-A01-p1439621	AA	AA	AA	BB	AB	AA	AA	AA	AA	BB	BB	AA	AA	AA	BB
26213	A01	1035982	0	0	Bn-A01-p1440009	AA	AA	AA	BB	AB	AA	AA	AA	AA	NC	NC	AA	AA	AA	BB
26218	A01	1044811	0	0	Bn-A01-p1448811	NC	NC	NC	NC	NC	NC	NC	NC	NC	NC	NC	NC	NC	NC	NC
26219	A01	1045766	0	0	Bn-A01-p1449865	AB	AB	BB	BB	BB	BB	BB	AA	AA	BB	NC	AA	AA	AA	BB
26220	A01	1048374	0	0	Bn-A01-p1453156	BB	BB	BB	AA	AB	BB	BB	BB	BB	NC	NC	AA	AA	BB	AA
26221	A01	1048678	0	0	Bn-A01-p1453560	BB	BB	BB	AA	AB	BB	BB	BB	BB	NC	NC	AA	AA	BB	AA
26223	A01	1051523	0	0	Bn-A01-p1456256	AA	AA	AA	BB	AB	AA	AA	AA	AA	NC	NC	BB	BB	AA	BB
26233	A01	1067652	0	0	Bn-A01-p1473188	AB	NC	AA	AA	NC	AA	BB	BB	BB	BB	BB	AA	BB	BB	AA
26235	A01	1070487	0	0	Bn-A01-p1476216	AB	AB	BB	BB	AB	BB	BB	AA	AA	AA	AA	BB	BB	AA	NC
26326	A01	1145007	0	0	Bn-A01-p1606312	AB	BB	BB	BB	NC	NC	BB	AA	AA	AA	AA	AA	BB	AA	BB
26386	A01	1175394	0	0	Bn-A01-p1637234	AA	AA	AA	AA	AA	AA	AA	AA	AA	NC	NC	AA	AA	AA	AA
26395	A01	1178132	0	0	Bn-A01-p1639922	BB	BB	BB	NC	BB	BB	NC	BB	BB	NC	NC	BB	NC	BB	BB
26398	A01	1179235	0	0	Bn-A01-p1641033	NC	NC	NC	NC	NC	NC	NC	NC	NC	NC	NC	NC	NC	NC	NC
26409	A01	1195593	0	0	Bn-A01-p1647693	NC	NC	NC	NC	NC	NC	NC	NC	NC	NC	NC	NC	NC	NC	NC
26424	A01	1208621	0	0	Bn-A01-p1661180	AA	AA	AB	BB	BB	AA	AA	AA	AA	NC	NC	BB	BB	AA	BB
26432	A01	1214226	0	0	Bn-A01-p1666732	NC	NC	AA	AA	AA	AA	AA	AA	AA	NC	NC	BB	BB	AA	AA
26447	A01	1223347	0	0	Bn-A01-p1678541	AB	BB	BB	BB	BB	BB	BB	BB	BB	NC	NC	AA	AA	BB	BB
26500	A01	1261754	0	0	Bn-A01-p1719658	NC	NC	NC	NC	NC	NC	NC	NC	NC	NC	NC	NC	NC	NC	NC
26518	A01	1289013	0	0	Bn-A01-p1742846	NC	NC	AA	AA	NC	AA	AA	AA	AA	NC	NC	AA	BB	AA	AA
26524	A01	1290654	0	0	Bn-A01-p1745099	BB	NC	NC	BB	BB	AA	AA	BB	BB	AA	AA	BB	AA	BB	BB
26563	A01	1308361	0	0	Bn-A01-p1768443	AA	AA	AA	AA	AA	AA	AA	AA	AA	AA	AA	AA	BB	AA	AA
26568	A01	1310115	0	0	Bn-A01-p1770291	AA	AA	AA	AA	AA	AA	AA	AA	AA	NC	NC	AA	BB	AA	AA
26569	A01	1310307	0	0	Bn-A01-p1770482	BB	BB	BB	BB	BB	BB	BB	BB	BB	NC	NC	BB	AA	BB	BB
26573	A01	1310860	0	0	Bn-A01-p1772621	NC	NC	AA	AA	AA	AA	AA	AA	AA	NC	NC	AA	BB	AA	AA
26576	A01	1311671	0	0	Bn-A01-p1773289	AA	AA	AA	AA	AA	AA	AA	AA	AA	NC	NC	AA	BB	AA	AA
26614	A01	1331253	0	0	Bn-A01-p1793928	AA	AA	AA	AA	AA	AA	AA	NC	NC	AA	AA	AA	AA	NC	NC
26664	A01	1358802	0	0	Bn-A01-p1823705	NC	AB	AB	AA	AA	BB	AA	AA	AA	NC	NC	AA	BB	AA	AA
26670	A01	1366300	0	0	Bn-A01-p1831507	AA	AA	NC	NC	NC	AA	AA	AA	AA	NC	NC	NC	NC	AA	NC
26678	A01	1372619	0	0	Bn-A01-p1838960	NC	NC	NC	BB	NC	NC	NC	BB	BB	AA	AA	BB	BB	BB	BB
26680	A01	1375740	0	0	Bn-A01-p1842079	AA	AA	AA	AA	AA	AA	AA	AA	AA	BB	BB	AA	AA	NC	AA
26681	A01	1376217	0	0	Bn-A01-p1842658	NC	NC	NC	NC	NC	NC	NC	NC	NC	NC	NC	NC	NC	NC	NC
26684	A01	1393937	0	0	Bn-A01-p1855903	AB	NC	BB	BB	BB	BB	BB	AA	AA	NC	NC	BB	BB	AA	BB
26685	A01	1396383	0	0	Bn-A01-p1858279	AA	AA	AB	BB	BB	AA	AA	NC	NC	NC	NC	BB	BB	NC	BB
26694	A01	1400702	0	0	Bn-A01-p1864705	BB	BB	AB	NC	NC	BB	NC	BB	BB	AB	AB	AA	AA	BB	AA
26721	A01	1413309	0	0	Bn-A01-p1879401	AA	AA	AA	AA	AA	AA	BB	AA	AA	NC	NC	AA	AA	AA	AA
26722	A01	1414353	0	0	Bn-A01-p1880406	NC	AB	AB	AA	AA	BB	NC	AA	AA	NC	NC	AA	AA	AA	AA
26781	A01	1441878	0	0	Bn-A01-p1917414	AA	AA	AA	AA	AA	AA	AA	AA	AA	NC	AA	AA	AA	AA	AA
26785	A01	1450378	0	0	Bn-A01-p1929982	AA	AA	AA	AA	AA	AA	AA	AA	AA	NC	NC	AA	AA	AA	AA
26786	A01	1450607	0	0	Bn-A01-p1930111	BB	BB	BB	BB	BB	BB	BB	BB	BB	BB	BB	BB	BB	BB	BB
26794	A01	1461586	0	0	Bn-A01-p1951988	NC	NC	BB	BB	BB	BB	AB	AA	AA	BB	BB	BB	AA	AA	BB
26834	A01	1472084	0	0	Bn-A01-p1966955	NC	AB	NC	AB	NC	NC	BB	BB	BB	BB	AB	AA	BB	BB	AA
26839	A01	1480230	0	0	Bn-A01-p1975231	BB	BB	BB	BB	BB	BB	AB	BB	BB	BB	BB	AA	BB	BB	BB
26842	A01	1482260	0	0	Bn-A01-p1977270	NC	NC	NC	NC	NC	NC	NC	NC	NC	NC	NC	NC	NC	NC	NC
26843	A01	1485172	0	0	Bn-A01-p1980181	BB	BB	NC	BB	NC	AB	AB	BB	BB	NC	NC	BB	BB	BB	BB
26861	A01	1508564	0	0	Bn-A01-p2009581	NC	NC	NC	NC	NC	NC	NC	NC	NC	NC	NC	NC	NC	NC	NC
26882	A01	1524989	0	0	Bn-A01-p2025400	AB	NC	AB	AA	NC	BB	BB	AA	AA	NC	NC	BB	AA	AA	AA
26890	A01	1539150	0	0	Bn-A01-p2042209	BB	NC	AA	NC	NC	NC	NC	BB	BB	AA	AA	AA	NC	BB	AA
26895	A01	1542854	0	0	Bn-A01-p2046061	AA	AA	AA	AA	AA	AA	AA	AA	AA	AA	AA	AA	AA	AA	AA
26900	A01	1550753	0	0	Bn-A01-p2053320	NC	NC	AB	BB	BB	AA	AA	BB	BB	AA	AA	AA	BB	BB	BB
26904	A01	1559129	0	0	Bn-A01-p2067006	NC	NC	NC	NC	NC	NC	NC	NC	NC	NC	NC	NC	NC	NC	NC
26906	A01	1561368	0	0	Bn-A01-p2069218	BB	NC	NC	NC	AB	AB	NC	BB	BB	AA	AA	AA	BB	BB	BB
26908	A01	1561638	0	0	Bn-A01-p2069488	NC	NC	BB	BB	BB	BB	BB	AA	AA	NC	NC	AA	BB	AA	BB
52624	A01	1569349	0	0	Bn-scaff_15838_1-p2033116	NC	NC	NC	NC	NC	NC	NC	NC	NC	NC	NC	NC	NC	NC	NC
26937	A01	1582459	0	0	Bn-A01-p2091322	AA	AA	AB	BB	BB	AA	AA	AA	AA	NC	NC	BB	BB	AA	BB
26940	A01	1586483	0	0	Bn-A01-p2094793	AA	AA	AA	AA	AA	AA	AA	AA	AA	NC	NC	AA	AA	AA	AA
26944	A01	1592690	0	0	Bn-A01-p2100996	NC	NC	NC	NC	NC	NC	NC	NC	NC	NC	NC	NC	NC	NC	NC
26958	A01	1599862	0	0	Bn-A01-p2111978	AA	AA	AA	AA	AA	AA	AB	AA	AA	BB	BB	AA	BB	AA	AA
26963	A01	1602441	0	0	Bn-A01-p2114552	BB	BB	BB	BB	BB	BB	BB	BB	BB	NC	NC	BB	AA	BB	BB
26964	A01	1602692	0	0	Bn-A01-p2114803	BB	BB	BB	BB	BB	BB	BB	BB	BB	BB	BB	BB	AA	BB	BB
26965	A01	1609358	0	0	Bn-A01-p2121224	AA	AA	AA	AA	AA	AA	AA	NC	NC	NC	NC	AA	BB	NC	AA
26979	A01	1630227	0	0	Bn-A01-p2148059	NC	NC	NC	NC	NC	NC	NC	NC	NC	NC	NC	NC	NC	NC	NC
26995	A01	1643592	0	0	Bn-A01-p2158511	AA	AA	AA	AA	AA	AA	AA	AA	AA	AA	AA	AA	AA	AA	AA
27013	A01	1656567	0	0	Bn-A01-p2171217	NC	NC	NC	NC	NC	NC	NC	BB	BB	NC	NC	NC	NC	BB	NC
27021	A01	1662669	0	0	Bn-A01-p2177864	NC	NC	AB	AA	AA	BB	BB	AA	AA	BB	BB	BB	BB	AA	AA
27030	A01	1672607	0	0	Bn-A01-p2187099	AB	AB	AB	AA	AA	BB	BB	AA	AA	NC	NC	BB	BB	AA	AA
27031	A01	1674140	0	0	Bn-A01-p2188753	BB	BB	BB	BB	BB	BB	AA	BB	BB	AA	AA	AA	BB	BB	BB
27050	A01	1680578	0	0	Bn-A01-p2197976	AB	AB	AA	AA	AA	AA	AA	BB	BB	NC	NC	BB	AA	BB	AA
27059	A01	1685629	0	0	Bn-A01-p2202853	NC	NC	NC	NC	NC	NC	NC	NC	NC	NC	NC	NC	NC	NC	NC
27066	A01	1690234	0	0	Bn-A01-p2207452	AB	NC	BB	BB	NC	BB	BB	AA	AA	NC	NC	AA	BB	AA	BB
27073	A01	1704074	0	0	Bn-A01-p2221110	NC	NC	NC	NC	NC	NC	NC	NC	NC	NC	NC	NC	NC	NC	NC
27076	A01	1712775	0	0	Bn-A01-p2230371	NC	NC	NC	BB	BB	AA	AA	BB	BB	BB	BB	NC	BB	BB	BB
27078	A01	1727089	0	0	Bn-A01-p2242890	NC	NC	AB	BB	BB	NC	AB	NC	AA	NC	BB	BB	AA	AA	BB
27079	A01	1728483	0	0	Bn-A01-p2244327	NC	AB	BB	BB	BB	BB	BB	AA	AA	NC	NC	AA	BB	AA	BB
27081	A01	1729816	0	0	Bn-A01-p2245780	NC	NC	NC	NC	NC	NC	NC	NC	NC	NC	NC	NC	NC	NC	NC
27083	A01	1730408	0	0	Bn-A01-p2246373	BB	BB	BB	BB	BB	BB	BB	BB	BB	AA	AA	NC	AA	BB	BB
27082	A01	1730452	0	0	Bn-A01-p2246317	AA	AA	AA	AA	AA	AA	AA	AA	AA	NC	NC	AA	BB	AA	AA
27084	A01	1735198	0	0	Bn-A01-p2251106	AA	AA	AA	AA	AA	AA	AA	AA	AA	AA	AA	AA	BB	AA	AA
27085	A01	1737810	0	0	Bn-A01-p2254004	NC	NC	BB	NC	NC	BB	BB	NC	NC	NC	NC	NC	AA	NC	NC
27086	A01	1737878	0	0	Bn-A01-p2254072	NC	NC	AB	AA	NC	BB	BB	AA	AA	NC	NC	NC	BB	AA	AA
27087	A01	1738041	0	0	Bn-A01-p2254235	NC	NC	AB	BB	BB	AA	AA	BB	BB	NC	NC	AA	AA	BB	BB
27089	A01	1744676	0	0	Bn-A01-p2260859	NC	NC	NC	NC	NC	NC	NC	NC	NC	NC	NC	NC	NC	NC	NC
27090	A01	1745725	0	0	Bn-A01-p2261903	AB	AB	AA	AA	AA	AA	AA	BB	BB	NC	NC	BB	AA	BB	AA
27099	A01	1756010	0	0	Bn-A01-p2277290	BB	BB	BB	BB	BB	BB	AA	BB	BB	BB	BB	NC	BB	BB	BB
27104	A01	1768709	0	0	Bn-A01-p2291940	AB	NC	BB	BB	BB	BB	AA	AA	AA	NC	NC	AA	BB	AA	BB
27114	A01	1775798	0	0	Bn-A01-p2303308	NC	NC	AB	AA	NC	BB	BB	AA	AA	NC	NC	BB	BB	AA	AA
27116	A01	1779491	0	0	Bn-A01-p2306938	AB	NC	BB	BB	BB	BB	BB	AA	AA	NC	NC	BB	AA	AA	BB
27117	A01	1779798	0	0	Bn-A01-p2307144	AB	BB	BB	BB	BB	BB	BB	AA	AA	AA	AA	AA	AA	AA	BB
27124	A01	1781714	0	0	Bn-A01-p2309179	AA	AA	AA	AA	AA	AA	AA	AA	AA	AA	AA	NC	BB	AA	AA
27129	A01	1783635	0	0	Bn-A01-p2311015	AB	BB	AB	AA	AA	BB	BB	AA	AA	NC	NC	NC	BB	AA	AA
27136	A01	1792893	0	0	Bn-A01-p2318972	AB	AB	BB	BB	BB	BB	BB	AA	AA	NC	BB	AA	BB	AA	BB
27140	A01	1797777	0	0	Bn-A01-p2323744	NC	NC	NC	AA	AA	BB	BB	BB	BB	NC	AA	AA	BB	BB	AA
27150	A01	1804327	0	0	Bn-A01-p2329932	BB	BB	BB	BB	BB	BB	BB	BB	BB	NC	NC	AB	BB	BB	BB
27158	A01	1819122	0	0	Bn-A01-p2340048	AB	NC	BB	BB	BB	BB	BB	AA	AA	NC	NC	BB	AA	AA	BB
27159	A01	1827068	0	0	Bn-A01-p2340359	NC	AB	BB	BB	BB	BB	BB	AA	AA	NC	NC	BB	AA	AA	BB
27160	A01	1827937	0	0	Bn-A01-p2341408	AB	AB	AA	AA	AA	AA	AA	BB	BB	NC	NC	AA	AA	BB	AA
27185	A01	1854077	0	0	Bn-A01-p2360909	NC	NC	NC	NC	NC	NC	NC	NC	NC	NC	NC	NC	NC	NC	NC
27196	A01	1858443	0	0	Bn-A01-p2365493	BB	BB	AB	AA	NC	BB	BB	BB	BB	NC	AA	AA	AA	BB	AA
27197	A01	1858516	0	0	Bn-A01-p2365667	BB	BB	AB	AA	NC	BB	BB	BB	BB	BB	BB	AA	AA	BB	AA
27221	A01	1876725	0	0	Bn-A01-p2387124	NC	NC	AB	AA	NC	BB	BB	AA	AA	NC	NC	NC	NC	AA	AA
27227	A01	1879521	0	0	Bn-A01-p2393817	BB	NC	NC	BB	BB	AA	AA	BB	BB	AA	AA	AA	BB	BB	BB
27239	A01	1893977	0	0	Bn-A01-p2403471	AB	BB	AB	AA	AA	BB	AA	AA	AA	AA	AA	NC	BB	AA	AA
27244	A01	1911895	0	0	Bn-A01-p2421445	BB	BB	AB	AA	AA	BB	AA	BB	BB	BB	BB	BB	AA	BB	AA
27251	A01	1921159	0	0	Bn-A01-p2431503	NC	NC	BB	BB	BB	BB	BB	AA	AA	BB	BB	AA	AA	AA	BB
27271	A01	1935993	0	0	Bn-A01-p2445274	NC	NC	NC	NC	NC	NC	NC	NC	NC	NC	NC	NC	NC	NC	NC
27272	A01	1936287	0	0	Bn-A01-p2445468	AB	AB	AB	BB	BB	AA	BB	BB	BB	NC	NC	AA	BB	BB	BB
27273	A01	1936421	0	0	Bn-A01-p2445602	BB	BB	BB	BB	BB	BB	AA	BB	BB	NC	NC	BB	AA	BB	BB
27274	A01	1938950	0	0	Bn-A01-p2448162	AB	AB	AA	AA	AA	AA	AA	BB	BB	NC	NC	AA	AA	BB	AA
27284	A01	1939336	0	0	Bn-A01-p2453633	BB	BB	BB	BB	BB	BB	BB	BB	BB	NC	NC	AA	BB	BB	BB
27286	A01	1939461	0	0	Bn-A01-p2453758	AB	AB	AB	NC	NC	AA	NC	BB	BB	AA	AA	AA	BB	BB	BB
27288	A01	1940922	0	0	Bn-A01-p2455219	AA	AA	AA	AA	AA	AA	AA	AA	AA	AA	AA	AA	AA	AA	AA
27295	A01	1943625	0	0	Bn-A01-p2457750	BB	AB	AA	AA	AA	AA	AA	BB	BB	AA	AB	AA	AA	BB	AA
27316	A01	1965834	0	0	Bn-A01-p2478054	AA	NC	AB	BB	BB	AA	BB	AA	AA	NC	NC	BB	AA	AA	BB
27317	A01	1965935	0	0	Bn-A01-p2478055	AA	AA	AA	AA	AA	AA	AA	AA	AA	NC	NC	AA	AA	AA	AA
27337	A01	1979948	0	0	Bn-A01-p2491976	NC	NC	NC	NC	NC	NC	NC	NC	NC	NC	NC	NC	NC	NC	NC
27346	A01	1989574	0	0	Bn-A01-p2501423	AB	AB	AA	NC	NC	AA	AA	BB	BB	NC	NC	AA	AA	BB	NC
27349	A01	1992400	0	0	Bn-A01-p2504370	NC	NC	AB	BB	AB	NC	NC	NC	NC	AA	AA	AB	AA	AB	AB
27357	A01	1998592	0	0	Bn-A01-p2509163	AB	AB	AB	BB	BB	AA	BB	BB	BB	NC	NC	AA	BB	BB	BB
27383	A01	2028504	0	0	Bn-A01-p2533727	BB	BB	NC	BB	NC	NC	NC	BB	BB	AA	AA	NC	BB	BB	BB
27391	A01	2035030	0	0	Bn-A01-p2538180	AA	AA	AB	BB	BB	AA	BB	AA	AA	AA	NC	AA	AA	AA	BB
56162	A01	2043147	0	0	Bn-scaff_16200_1-p537106	BB	NC	BB	NC	NC	NC	NC	AA	BB	AA	AA	AA	BB	AA	BB
27410	A01	2054610	0	0	Bn-A01-p2553345	BB	BB	BB	BB	BB	BB	BB	BB	BB	NC	NC	BB	BB	BB	BB
27419	A01	2070643	0	0	Bn-A01-p2569303	BB	BB	AB	AA	AA	BB	AA	BB	BB	NC	NC	AA	BB	BB	AA
27420	A01	2076452	0	0	Bn-A01-p2574969	AA	AA	AA	AA	AA	AA	AA	AA	AA	AA	AA	AA	BB	AA	AA
27422	A01	2076970	0	0	Bn-A01-p2575497	BB	BB	BB	BB	BB	BB	BB	BB	BB	NC	NC	BB	AA	BB	BB
27423	A01	2094514	0	0	Bn-A01-p2587709	NC	AB	AA	AA	AA	AA	AA	BB	BB	AA	AA	AA	AA	BB	AA
27427	A01	2115046	0	0	Bn-A01-p2608660	AA	AA	AB	BB	BB	AA	AA	AA	AA	BB	NC	BB	BB	AA	BB
27428	A01	2128694	0	0	Bn-A01-p2624222	NC	NC	NC	NC	NC	NC	NC	NC	NC	NC	NC	NC	NC	NC	NC
27429	A01	2132714	0	0	Bn-A01-p2626270	AA	AA	AA	AA	AA	AA	AA	AA	AA	NC	NC	BB	AA	AA	AA
27430	A01	2141010	0	0	Bn-A01-p2634563	NC	NC	NC	NC	NC	NC	NC	NC	NC	NC	NC	NC	NC	NC	NC
27434	A01	2144178	0	0	Bn-A01-p2637699	NC	AA	AB	AA	AB	AA	AA	NC	NC	NC	NC	BB	NC	NC	AB
27443	A01	2154528	0	0	Bn-A01-p2647221	AB	BB	AB	AA	AA	BB	BB	AA	AA	AA	AA	AB	AA	AA	AA
27480	A01	2194442	0	0	Bn-A01-p2688662	AB	NC	NC	BB	BB	AA	BB	BB	BB	BB	BB	NC	BB	BB	BB
27487	A01	2200095	0	0	Bn-A01-p2694323	BB	AB	AA	AA	AA	AA	AA	BB	BB	AA	AA	AA	AA	BB	AA
27500	A01	2205696	0	0	Bn-A01-p2699907	BB	BB	BB	BB	BB	BB	BB	BB	BB	NC	NC	NC	BB	BB	BB
27521	A01	2220561	0	0	Bn-A01-p2713583	AB	AB	AB	BB	BB	AA	AA	BB	BB	NC	NC	BB	NC	BB	BB
27520	A01	2220606	0	0	Bn-A01-p2713528	AB	NC	AB	AA	AA	BB	BB	AA	AA	NC	NC	BB	NC	AA	AA
60330	A01	2222067	0	0	Bn-scaff_16712_1-p33885	NC	NC	NC	NC	NC	NC	NC	NC	NC	NC	NC	NC	NC	NC	NC
27524	A01	2225655	0	0	Bn-A01-p2718126	BB	BB	BB	BB	BB	BB	BB	BB	BB	NC	NC	AA	NC	BB	BB
52812	A01	2242461	0	0	Bn-scaff_15838_5-p489307	NC	NC	NC	NC	NC	NC	NC	NC	NC	NC	NC	NC	NC	NC	NC
27549	A01	2253554	0	0	Bn-A01-p2746862	NC	NC	NC	NC	NC	NC	NC	NC	NC	NC	NC	NC	NC	NC	NC
27565	A01	2273631	0	0	Bn-A01-p2775635	NC	NC	NC	NC	NC	NC	NC	NC	NC	NC	NC	NC	NC	NC	NC
27579	A01	2282138	0	0	Bn-A01-p2784074	AA	AA	AA	AA	AA	NC	NC	AA	AA	AA	AA	AA	AA	AA	AA
27597	A01	2290808	0	0	Bn-A01-p2792719	NC	NC	NC	NC	NC	NC	NC	NC	NC	NC	NC	NC	NC	NC	NC
27631	A01	2327518	0	0	Bn-A01-p2825565	BB	BB	AB	AA	AA	BB	BB	BB	BB	BB	BB	BB	BB	BB	AA
27642	A01	2348306	0	0	Bn-A01-p2836617	AB	AB	AB	BB	BB	AA	AA	BB	BB	BB	BB	BB	BB	BB	BB
27646	A01	2350116	0	0	Bn-A01-p2841043	BB	BB	BB	BB	BB	BB	BB	BB	BB	NC	NC	BB	NC	BB	BB
27665	A01	2364188	0	0	Bn-A01-p2861502	AA	AA	AA	AA	AA	AA	AA	AA	AA	NC	NC	AB	AA	AA	AA
27666	A01	2366868	0	0	Bn-A01-p2864193	BB	BB	BB	BB	BB	BB	BB	BB	BB	NC	NC	BB	NC	BB	BB
27667	A01	2369957	0	0	Bn-A01-p2867284	AB	AB	AA	AA	AA	AA	AA	BB	BB	NC	NC	AA	NC	BB	AA
27668	A01	2375228	0	0	Bn-A01-p2873007	BB	NC	BB	BB	BB	AA	AA	BB	BB	AA	AA	AA	AA	BB	BB
27669	A01	2376711	0	0	Bn-A01-p2874393	BB	BB	BB	NC	NC	BB	BB	BB	BB	NC	NC	AA	NC	BB	NC
27670	A01	2386111	0	0	Bn-A01-p2882270	AA	AA	AB	BB	BB	AA	AA	AA	AA	NC	NC	AA	NC	AA	BB
27671	A01	2388770	0	0	Bn-A01-p2884934	BB	BB	BB	BB	BB	NC	NC	BB	BB	NC	NC	BB	NC	BB	BB
27672	A01	2395699	0	0	Bn-A01-p2891863	BB	AB	AA	AA	NC	AA	AA	BB	BB	NC	NC	BB	NC	BB	AA
27674	A01	2401340	0	0	Bn-A01-p2897071	NC	NC	NC	NC	NC	NC	NC	NC	NC	NC	NC	NC	NC	NC	NC
27682	A01	2419550	0	0	Bn-A01-p2957869	BB	BB	BB	BB	BB	BB	BB	BB	BB	NC	NC	AA	NC	BB	BB
27681	A01	2420926	0	0	Bn-A01-p2956393	AA	AA	AA	AA	AA	AA	AA	AA	AA	AA	AA	AA	AA	AA	AA
27680	A01	2437319	0	0	Bn-A01-p2934166	NC	AB	AB	BB	BB	AA	AA	BB	BB	BB	BB	AA	BB	BB	BB
27679	A01	2442598	0	0	Bn-A01-p2928824	BB	BB	AB	AA	AA	BB	AA	NC	NC	NC	NC	BB	NC	NC	AA
27678	A01	2456043	0	0	Bn-A01-p2915821	BB	BB	AB	AA	AA	BB	BB	BB	BB	NC	NC	BB	NC	BB	AA
27677	A01	2456627	0	0	Bn-A01-p2915231	AA	AA	AB	BB	BB	AA	AA	AA	AA	AA	AA	AA	AA	AA	BB
27676	A01	2461338	0	0	Bn-A01-p2910752	BB	BB	AB	AA	AA	BB	BB	BB	BB	NC	NC	BB	NC	BB	AA
27675	A01	2461482	0	0	Bn-A01-p2910608	AA	AA	AA	AA	AA	AA	AA	AA	AA	NC	NC	AA	NC	AA	AA
27314	A01	2470472	0	0	Bn-A01-p2475676	AB	NC	AA	AA	AA	AA	NC	BB	BB	NC	NC	AA	BB	BB	AA
26854	A01	2471923	0	0	Bn-A01-p1993302	BB	NC	BB	BB	BB	BB	BB	BB	BB	NC	NC	BB	BB	BB	BB
28374	A01	2474640	0	0	Bn-A01-p879755	AB	AB	AB	AA	BB	BB	BB	AA	AA	NC	NC	BB	NC	AA	AA
28278	A01	2484598	0	0	Bn-A01-p796004	AA	AA	AA	AA	AA	AA	AA	AA	AA	AA	AA	AA	AA	AA	AA
25886	A01	2499030	0	0	Bn-A01-p1045881	AB	NC	AA	AA	AA	AA	AA	BB	BB	AA	AA	BB	NC	BB	AA
25881	A01	2503108	0	0	Bn-A01-p1041947	AB	AB	BB	BB	BB	BB	BB	AA	AA	NC	NC	AA	NC	AA	BB
25864	A01	2517711	0	0	Bn-A01-p1029668	BB	BB	BB	BB	BB	BB	BB	BB	BB	NC	NC	AA	NC	BB	BB
25863	A01	2517821	0	0	Bn-A01-p1029558	NC	NC	AA	AA	NC	AA	AA	AA	AA	NC	NC	BB	NC	AA	AA
25859	A01	2520737	0	0	Bn-A01-p1026631	AB	AB	BB	BB	BB	BB	BB	AA	AA	BB	BB	BB	BB	AA	BB
52655	A01	2525648	0	0	Bn-scaff_15838_1-p694016	AA	AA	AA	AA	AA	AA	NC	AA	AA	AA	AA	AA	AA	AA	AA
45383	A01	2564968	0	0	Bn-A09-p13251498	AA	AA	BB	AB	AB	AA	AA	BB	AA	NC	NC	AA	AA	BB	BB
27103	A01	2581155	0	0	Bn-A01-p2288902	BB	BB	AB	AA	AA	BB	BB	BB	BB	BB	BB	AA	BB	BB	AA
26850	A01	2599546	0	0	Bn-A01-p1990755	NC	NC	BB	BB	BB	NC	NC	NC	NC	NC	NC	BB	NC	NC	BB
26284	A01	2630763	0	0	Bn-A01-p1530160	NC	NC	AA	AA	AA	AA	AA	BB	BB	NC	NC	AA	AA	BB	AA
26285	A01	2632436	0	0	Bn-A01-p1531829	NC	NC	NC	NC	NC	NC	NC	NC	NC	NC	NC	NC	NC	NC	NC
52579	A01	2634148	0	0	Bn-scaff_15838_1-p1347959	NC	NC	BB	BB	BB	BB	BB	BB	BB	BB	BB	BB	BB	BB	BB
26286	A01	2641839	0	0	Bn-A01-p1538603	NC	NC	NC	NC	NC	NC	NC	NC	NC	NC	NC	NC	NC	NC	NC
26296	A01	2650752	0	0	Bn-A01-p1547232	NC	AB	AA	AA	AA	AA	AA	BB	BB	NC	NC	BB	AA	BB	AA
26301	A01	2651886	0	0	Bn-A01-p1548460	NC	NC	NC	NC	NC	NC	NC	NC	NC	NC	NC	NC	NC	NC	NC
26310	A01	2654649	0	0	Bn-A01-p1551223	AB	AB	BB	BB	BB	BB	BB	AA	AA	NC	NC	AA	BB	AA	BB
26311	A01	2655126	0	0	Bn-A01-p1551700	NC	AB	AA	AA	AA	AA	AA	BB	BB	NC	NC	BB	AA	BB	AA
26314	A01	2655339	0	0	Bn-A01-p1551913	NC	AB	AA	AA	AA	AA	AA	BB	BB	NC	BB	BB	AA	BB	AA
26315	A01	2657731	0	0	Bn-A01-p1556145	BB	BB	BB	AA	AA	BB	BB	BB	BB	NC	NC	BB	AA	BB	AA
26318	A01	2676955	0	0	Bn-A01-p1570727	NC	NC	NC	NC	NC	NC	NC	NC	NC	NC	NC	NC	NC	NC	NC
26319	A01	2677089	0	0	Bn-A01-p1570761	AA	AA	AA	BB	BB	AA	AA	AA	AA	NC	NC	AA	BB	AA	BB
26320	A01	2684909	0	0	Bn-A01-p1578682	NC	NC	NC	NC	NC	NC	NC	NC	NC	NC	NC	NC	NC	NC	NC
26321	A01	2687198	0	0	Bn-A01-p1580970	NC	NC	BB	BB	NC	BB	NC	BB	BB	NC	NC	BB	BB	NC	BB
28175	A01	2716842	0	0	Bn-A01-p71129	NC	NC	NC	NC	NC	NC	NC	NC	NC	NC	NC	NC	NC	NC	NC
28290	A01	2726885	0	0	Bn-A01-p80385	AB	NC	BB	BB	BB	BB	AA	AA	AA	BB	BB	AA	BB	AA	BB
36864	A01	2735859	0	0	Bn-A05-p16026452	AB	AB	AB	AA	BB	AA	BB	BB	BB	BB	BB	BB	BB	BB	BB
28462	A01	2743070	0	0	Bn-A01-p95718	AB	AB	AA	AA	AA	AA	BB	BB	BB	NC	NC	BB	NC	BB	AA
28476	A01	2744776	0	0	Bn-A01-p97663	NC	NC	BB	BB	NC	BB	AB	AA	AA	BB	BB	BB	NC	AA	BB
28477	A01	2744950	0	0	Bn-A01-p97751	NC	NC	NC	NC	NC	NC	NC	NC	NC	NC	NC	NC	NC	NC	NC
25831	A01	2746566	0	0	Bn-A01-p100441	AB	AB	BB	BB	BB	BB	AA	AA	AA	NC	NC	BB	NC	AA	BB
25833	A01	2746717	0	0	Bn-A01-p100693	NC	AB	BB	BB	BB	BB	AA	AA	AA	NC	NC	BB	NC	AA	BB
25839	A01	2747121	0	0	Bn-A01-p101094	AB	AB	AA	AA	AA	AA	BB	BB	BB	NC	NC	AA	NC	BB	AA
25837	A01	2747148	0	0	Bn-A01-p101021	AA	AA	AA	AA	AA	AA	AA	AA	AA	AA	AA	BB	NC	AA	AA
25841	A01	2747478	0	0	Bn-A01-p101451	NC	NC	AA	AA	NC	NC	BB	BB	BB	NC	NC	AA	NC	BB	NC
25844	A01	2747908	0	0	Bn-A01-p101879	NC	NC	BB	BB	BB	BB	AA	NC	AA	NC	NC	BB	NC	AA	BB
25845	A01	2748072	0	0	Bn-A01-p101943	NC	NC	AA	AA	AA	AA	NC	BB	BB	AA	AA	AA	NC	NC	AA
25846	A01	2748187	0	0	Bn-A01-p102158	NC	NC	NC	BB	NC	BB	AA	AA	AA	NC	NC	NC	NC	AA	NC
25847	A01	2748324	0	0	Bn-A01-p102187	AB	NC	BB	BB	BB	BB	AA	AA	AA	NC	NC	BB	NC	AA	BB
25848	A01	2748378	0	0	Bn-A01-p102249	AB	NC	AA	AA	AA	AA	BB	BB	BB	NC	NC	AA	NC	BB	AA
25920	A01	2767155	0	0	Bn-A01-p108136	NC	AB	AA	AA	AA	AA	BB	BB	BB	BB	BB	AA	BB	BB	AA
25921	A01	2767244	0	0	Bn-A01-p108225	AB	AB	BB	BB	BB	BB	AA	AA	AA	NC	NC	BB	NC	AA	BB
26048	A01	2779174	0	0	Bn-A01-p120225	NC	NC	NC	NC	NC	NC	NC	NC	NC	NC	NC	NC	NC	NC	NC
26154	A01	2796243	0	0	Bn-A01-p137869	NC	NC	AA	AA	NC	AA	BB	AA	NC	NC	NC	BB	NC	NC	NC
26153	A01	2796288	0	0	Bn-A01-p137814	BB	BB	BB	BB	BB	BB	AA	BB	BB	NC	NC	AA	NC	BB	BB
26162	A01	2797087	0	0	Bn-A01-p138731	AA	AA	AA	AA	AA	AA	BB	AA	AA	NC	NC	BB	BB	AA	AA
26224	A01	2805107	0	0	Bn-A01-p145676	BB	NC	AB	AB	AB	AB	AA	BB	BB	NC	NC	AA	NC	BB	BB
26229	A01	2806386	0	0	Bn-A01-p146963	BB	BB	AB	AB	BB	BB	AA	BB	BB	NC	NC	AA	NC	BB	AA
26234	A01	2806883	0	0	Bn-A01-p147360	BB	BB	AB	AB	BB	BB	AA	BB	BB	NC	NC	AA	NC	BB	AA
26236	A01	2807415	0	0	Bn-A01-p147990	BB	BB	AB	AB	BB	BB	AA	BB	BB	NC	NC	AA	NC	BB	AA
26266	A01	2813167	0	0	Bn-A01-p150028	NC	AA	AB	AB	AA	AA	BB	AA	AA	NC	NC	BB	NC	AA	BB
26341	A01	2821977	0	0	Bn-A01-p161237	NC	NC	AA	AA	AA	AA	NC	BB	BB	AA	AA	BB	AA	BB	AA
26555	A01	2837645	0	0	Bn-A01-p176052	NC	BB	BB	BB	BB	BB	BB	AA	AA	BB	BB	BB	BB	AA	BB
26589	A01	2840275	0	0	Bn-A01-p178709	AA	AA	AB	AB	AA	AA	BB	AA	AA	NC	NC	AA	NC	AA	BB
26795	A01	2856948	0	0	Bn-A01-p195253	AA	AA	AA	AA	AA	AA	AA	AA	AA	NC	NC	AA	NC	AA	AA
26903	A01	2868306	0	0	Bn-A01-p206610	AB	AB	AA	AA	AA	AA	AA	BB	BB	NC	NC	AA	NC	BB	AA
26910	A01	2868794	0	0	Bn-A01-p207098	BB	BB	BB	BB	BB	BB	AA	BB	BB	NC	NC	BB	AA	BB	BB
26911	A01	2868959	0	0	Bn-A01-p207363	BB	BB	AB	AB	BB	BB	BB	BB	BB	NC	NC	AA	NC	BB	AA
27065	A01	2882268	0	0	Bn-A01-p220693	NC	NC	NC	NC	NC	NC	NC	NC	NC	NC	NC	NC	NC	NC	NC
27080	A01	2884853	0	0	Bn-A01-p224469	NC	NC	NC	NC	NC	NC	NC	NC	NC	NC	NC	NC	NC	NC	NC
45514	A01	2885449	0	0	Bn-A09-p14585104	NC	NC	NC	NC	NC	NC	NC	NC	NC	NC	NC	NC	NC	NC	NC
27177	A01	2896679	0	0	Bn-A01-p235484	NC	NC	AB	AB	NC	AA	BB	BB	BB	NC	NC	BB	NC	BB	BB
27180	A01	2896992	0	0	Bn-A01-p235781	NC	NC	NC	NC	AA	AA	BB	NC	BB	NC	NC	BB	NC	NC	NC
57596	A01	2901558	0	0	Bn-scaff_16394_1-p527358	NC	NC	NC	NC	NC	NC	NC	NC	NC	NC	NC	NC	NC	NC	NC
27354	A01	2905863	0	0	Bn-A01-p250759	NC	NC	AB	AB	BB	BB	BB	AA	AA	BB	BB	BB	BB	AA	AA
27658	A01	2938217	0	0	Bn-A01-p285120	NC	NC	NC	NC	NC	NC	NC	NC	NC	NC	NC	NC	NC	NC	NC
27673	A01	2942902	0	0	Bn-A01-p289703	BB	BB	BB	BB	BB	NC	BB	BB	BB	BB	NC	AB	BB	BB	BB
27699	A01	2961078	0	0	Bn-A01-p309524	BB	BB	BB	BB	BB	BB	AA	BB	BB	BB	BB	AA	BB	BB	BB
27709	A01	2965401	0	0	Bn-A01-p314983	NC	NC	BB	BB	BB	BB	AA	BB	BB	NC	NC	AA	NC	BB	BB
27726	A01	2978022	0	0	Bn-A01-p324562	AA	AA	AA	AA	AA	AA	BB	AA	AA	BB	BB	BB	BB	AA	AA
27731	A01	2988046	0	0	Bn-A01-p333856	NC	NC	NC	NC	NC	NC	NC	NC	NC	NC	NC	NC	NC	NC	NC
27735	A01	3022940	0	0	Bn-A01-p345182	BB	BB	BB	BB	BB	BB	BB	BB	BB	NC	NC	AA	NC	BB	BB
27949	A01	3054184	0	0	Bn-A01-p5512	AB	AB	AA	AA	AA	AA	AA	BB	BB	NC	NC	AA	NC	BB	AA
28072	A01	3055011	0	0	Bn-A01-p6239	AB	NC	AA	AA	AA	AA	AA	BB	BB	NC	NC	AA	NC	BB	AA
26034	A01	3061087	0	0	Bn-A01-p11933	AB	AB	BB	BB	BB	BB	BB	AA	AA	NC	BB	BB	BB	AA	BB
77865	A01	3080645	0	0	Bn-Scaffold020953-p21	AA	NC	NC	NC	AA	AA	AA	BB	BB	BB	BB	AB	BB	BB	BB
27684	A01	3089232	0	0	Bn-A01-p2990104	NC	NC	AB	AA	NC	BB	BB	BB	BB	NC	NC	BB	NC	BB	AA
27685	A01	3099286	0	0	Bn-A01-p3000989	NC	NC	AB	BB	BB	NC	NC	BB	BB	BB	BB	NC	BB	BB	BB
27686	A01	3103471	0	0	Bn-A01-p3005310	AA	AA	AA	AA	AA	NC	BB	AA	AA	NC	NC	NC	NC	AA	AA
27687	A01	3104054	0	0	Bn-A01-p3005793	NC	AB	NC	AA	AA	BB	BB	AA	AA	BB	BB	BB	BB	AA	AA
27688	A01	3138619	0	0	Bn-A01-p3045214	NC	AB	AA	AA	AA	AA	AA	BB	BB	NC	NC	AA	NC	BB	AA
27689	A01	3139281	0	0	Bn-A01-p3045984	AB	AB	BB	BB	BB	BB	BB	AA	AA	NC	NC	BB	NC	AA	BB
27690	A01	3143653	0	0	Bn-A01-p3050613	AA	AA	AB	BB	BB	AA	AA	AA	AA	NC	NC	BB	NC	AA	BB
27691	A01	3151784	0	0	Bn-A01-p3059596	NC	NC	BB	BB	NC	BB	AA	BB	BB	NC	NC	NC	NC	BB	BB
27692	A01	3153268	0	0	Bn-A01-p3061223	BB	NC	AA	AA	AA	NC	AA	BB	BB	NC	NC	AA	NC	BB	AA
27693	A01	3161457	0	0	Bn-A01-p3069312	BB	BB	BB	BB	BB	BB	BB	BB	BB	NC	BB	BB	BB	BB	BB
27694	A01	3162802	0	0	Bn-A01-p3070657	AB	AB	AB	BB	BB	AA	AA	BB	BB	NC	NC	AA	NC	BB	BB
27697	A01	3170370	0	0	Bn-A01-p3078457	AA	AB	NC	AA	AA	BB	BB	AA	AA	BB	BB	BB	BB	AA	AA
27698	A01	3177112	0	0	Bn-A01-p3085248	NC	NC	NC	NC	NC	NC	NC	NC	NC	NC	NC	NC	NC	NC	NC
27700	A01	3188247	0	0	Bn-A01-p3097105	AB	AA	AB	BB	BB	AA	AA	BB	BB	BB	BB	AA	BB	BB	BB
27701	A01	3191449	0	0	Bn-A01-p3100346	AB	AB	AB	AA	AA	BB	BB	AA	AA	NC	NC	AA	NC	AA	AA
27703	A01	3194999	0	0	Bn-A01-p3105358	NC	NC	NC	NC	NC	NC	NC	NC	NC	NC	NC	NC	NC	NC	NC
27704	A01	3201348	0	0	Bn-A01-p3111607	AA	AA	AA	AA	AA	NC	NC	AA	AA	NC	NC	BB	NC	AA	AA
27705	A01	3213356	0	0	Bn-A01-p3123580	NC	NC	NC	NC	NC	NC	NC	NC	NC	NC	NC	NC	NC	NC	NC
27706	A01	3224148	0	0	Bn-A01-p3134159	AB	AB	AB	BB	BB	AA	AA	BB	BB	NC	NC	AA	NC	BB	BB
27707	A01	3226325	0	0	Bn-A01-p3136468	AB	AB	AB	AA	AA	BB	BB	AA	AA	NC	NC	BB	NC	AA	AA
27708	A01	3227134	0	0	Bn-A01-p3137277	AB	BB	AB	NC	NC	BB	BB	AB	AA	BB	BB	BB	NC	AA	AA
52727	A01	3234703	0	0	Bn-scaff_15838_5-p1043118	AA	AA	AA	AA	AA	AA	AA	BB	AA	AA	AA	BB	AA	AA	AA
27710	A01	3251924	0	0	Bn-A01-p3152636	BB	BB	BB	BB	BB	BB	BB	BB	BB	NC	BB	BB	BB	BB	BB
27712	A01	3270445	0	0	Bn-A01-p3173607	BB	BB	AB	AA	AA	BB	AA	BB	BB	NC	NC	AA	NC	BB	AA
27713	A01	3272863	0	0	Bn-A01-p3175614	AA	AA	AB	BB	NC	AA	BB	AA	AA	NC	NC	NC	NC	AA	BB
27714	A01	3276348	0	0	Bn-A01-p3179210	NC	NC	NC	NC	NC	NC	NC	NC	NC	NC	NC	NC	NC	NC	NC
27715	A01	3276528	0	0	Bn-A01-p3179292	BB	BB	BB	BB	BB	BB	NC	BB	BB	NC	NC	NC	NC	BB	BB
27716	A01	3281121	0	0	Bn-A01-p3183888	AA	AA	AB	BB	BB	AA	BB	AB	AA	AA	AA	AB	AA	AA	AB
27719	A01	3307644	0	0	Bn-A01-p3226309	AA	AA	AB	BB	BB	AA	AA	AA	AA	NC	NC	NC	NC	AA	BB
27720	A01	3307743	0	0	Bn-A01-p3232184	AA	AA	AB	AB	AB	AA	AA	AA	AA	AA	AA	BB	NC	AA	BB
27721	A01	3308467	0	0	Bn-A01-p3232810	AA	NC	AB	BB	BB	AA	AA	AB	AA	NC	NC	BB	BB	AB	BB
27722	A01	3308470	0	0	Bn-A01-p3232913	NC	NC	NC	NC	NC	NC	NC	NC	NC	NC	NC	NC	NC	NC	NC
27724	A01	3308856	0	0	Bn-A01-p3233299	BB	BB	AB	AA	AA	BB	BB	BB	BB	NC	BB	AA	NC	BB	AA
27723	A01	3308904	0	0	Bn-A01-p3233247	AB	NC	AB	BB	BB	AA	AA	AA	AA	NC	NC	BB	NC	AA	BB
27725	A01	3309265	0	0	Bn-A01-p3240780	BB	BB	AB	AA	AA	BB	BB	BB	BB	BB	BB	NC	BB	BB	AA
27728	A01	3379915	0	0	Bn-A01-p3306526	BB	BB	AB	AA	AA	BB	BB	BB	BB	NC	NC	BB	NC	BB	AA
27729	A01	3380562	0	0	Bn-A01-p3307173	AA	AA	NC	BB	BB	AA	AA	AA	AA	AA	AA	AA	AA	AA	BB
27730	A01	3387014	0	0	Bn-A01-p3323476	AB	AB	AB	BB	BB	AA	AA	BB	BB	NC	NC	AA	NC	BB	BB
52756	A01	3421777	0	0	Bn-scaff_15838_5-p1236510	BB	BB	AB	AA	AA	BB	BB	BB	BB	BB	BB	BB	BB	BB	AA
27732	A01	3431443	0	0	Bn-A01-p3378332	NC	NC	AB	AB	AB	AB	AA	AA	AA	NC	NC	AA	NC	AA	BB
27736	A01	3540762	0	0	Bn-A01-p3487320	BB	BB	BB	BB	BB	BB	BB	AA	BB	BB	BB	BB	BB	BB	BB
27737	A01	3551725	0	0	Bn-A01-p3495476	AA	AA	AB	BB	BB	AA	AA	BB	AA	AA	AA	AA	AA	AA	BB
55002	A01	3602584	0	0	Bn-scaff_16110_1-p3018472	NC	NC	NC	NC	NC	NC	NC	NC	NC	NC	NC	NC	NC	NC	NC
27738	A01	3626104	0	0	Bn-A01-p3567127	AB	AB	BB	BB	BB	BB	AA	AA	AA	NC	NC	AA	NC	AA	BB
27739	A01	3632007	0	0	Bn-A01-p3573045	AB	NC	NC	AB	AB	AB	BB	AA	AA	AB	AB	AA	BB	AA	BB
27740	A01	3634963	0	0	Bn-A01-p3576068	NC	AB	AB	BB	BB	AA	AA	BB	BB	NC	NC	BB	NC	BB	BB
27727	A01	3639085	0	0	Bn-A01-p3279678	AA	NC	AA	AA	AA	NC	NC	AA	AA	NC	NC	AA	NC	AA	AA
27756	A01	3649042	0	0	Bn-A01-p3666241	BB	BB	BB	BB	BB	BB	AA	BB	BB	BB	BB	BB	BB	BB	BB
27755	A01	3650585	0	0	Bn-A01-p3664698	BB	BB	AB	AA	AA	BB	BB	BB	BB	BB	BB	BB	BB	BB	AA
27742	A01	3663377	0	0	Bn-A01-p3586744	BB	BB	BB	BB	BB	BB	BB	BB	BB	NC	NC	BB	NC	BB	BB
27743	A01	3674633	0	0	Bn-A01-p3597929	NC	NC	AA	AA	AA	AA	AA	BB	BB	NC	NC	BB	NC	BB	AA
27744	A01	3674701	0	0	Bn-A01-p3598097	NC	NC	BB	BB	BB	BB	BB	AA	AA	NC	NC	AA	NC	AA	BB
27745	A01	3675118	0	0	Bn-A01-p3598515	AB	AB	NC	NC	NC	NC	NC	AA	AA	AA	AA	AA	NC	AA	BB
27746	A01	3675236	0	0	Bn-A01-p3598533	AB	AB	AA	AA	AA	AA	AA	BB	BB	NC	NC	BB	NC	BB	AA
27747	A01	3675800	0	0	Bn-A01-p3599097	NC	NC	BB	BB	NC	BB	BB	AA	AA	AA	AA	AA	AA	AA	BB
27748	A01	3685288	0	0	Bn-A01-p3610530	NC	NC	AA	AA	AA	AA	AA	BB	BB	AA	AA	BB	AA	NC	AA
27749	A01	3692098	0	0	Bn-A01-p3619975	AA	AA	AA	AA	AA	AA	AA	AA	AA	NC	NC	AA	NC	AA	AA
27750	A01	3698964	0	0	Bn-A01-p3626821	NC	NC	BB	BB	BB	BB	BB	BB	BB	NC	NC	BB	NC	BB	BB
65365	A01	3704064	0	0	Bn-scaff_17978_1-p329567	NC	NC	NC	NC	NC	NC	NC	NC	NC	NC	NC	NC	NC	NC	NC
27751	A01	3705390	0	0	Bn-A01-p3631990	BB	BB	AB	AA	AA	BB	BB	BB	BB	BB	BB	BB	BB	BB	AA
27752	A01	3717546	0	0	Bn-A01-p3640191	NC	NC	NC	NC	NC	NC	NC	NC	NC	NC	NC	NC	NC	NC	NC
27753	A01	3720651	0	0	Bn-A01-p3643352	NC	NC	NC	NC	NC	NC	NC	NC	NC	NC	NC	NC	NC	NC	NC
27754	A01	3722018	0	0	Bn-A01-p3644770	NC	NC	BB	BB	BB	BB	BB	AA	AA	BB	BB	AA	BB	AA	BB
27757	A01	3758790	0	0	Bn-A01-p3703676	BB	BB	BB	BB	BB	BB	BB	BB	BB	BB	BB	BB	BB	BB	BB
27758	A01	3762403	0	0	Bn-A01-p3707366	BB	AB	NC	BB	BB	AA	AA	AA	BB	AA	AA	BB	AA	BB	BB
27759	A01	3768535	0	0	Bn-A01-p3713266	NC	NC	NC	NC	NC	NC	NC	NC	NC	NC	NC	NC	NC	NC	NC
27760	A01	3800488	0	0	Bn-A01-p3737522	BB	BB	AB	AA	AA	BB	BB	BB	BB	NC	NC	BB	NC	BB	AA
27763	A01	3821867	0	0	Bn-A01-p3758784	NC	NC	BB	BB	BB	BB	AA	BB	AA	NC	NC	AA	NC	AA	BB
27764	A01	3841545	0	0	Bn-A01-p3782356	AB	NC	NC	BB	BB	AA	AA	AA	BB	BB	BB	BB	BB	BB	BB
77799	A01	3843889	0	0	Bn-Scaffold006869-p236	NC	NC	AB	AA	AB	BB	BB	BB	NC	NC	BB	AA	NC	NC	AA
27765	A01	3845704	0	0	Bn-A01-p3789302	AB	NC	AB	BB	BB	AA	AA	AA	BB	NC	NC	BB	NC	BB	BB
27766	A01	3847431	0	0	Bn-A01-p3791028	BB	AB	AA	AA	AA	AA	AA	AA	BB	NC	NC	BB	NC	BB	AA
27769	A01	3891136	0	0	Bn-A01-p3858902	NC	NC	NC	NC	NC	NC	NC	NC	NC	NC	NC	NC	NC	NC	NC
27770	A01	3891340	0	0	Bn-A01-p3859106	NC	NC	AA	AA	AA	AA	AA	BB	BB	BB	BB	BB	NC	BB	AA
27771	A01	3891844	0	0	Bn-A01-p3859610	AB	AB	BB	BB	NC	BB	BB	AA	AA	BB	BB	AA	NC	AA	BB
27741	A01	3913631	0	0	Bn-A01-p3579887	AB	AB	AA	AA	AA	AA	AA	BB	BB	NC	NC	BB	NC	BB	AA
27772	A01	3935719	0	0	Bn-A01-p3889035	AB	AB	AA	AA	AA	AA	BB	BB	BB	BB	BB	BB	NC	BB	AA
27773	A01	3938321	0	0	Bn-A01-p3892184	BB	BB	AA	AA	AA	AA	AA	BB	BB	NC	NC	BB	AA	BB	AA
27774	A01	3956299	0	0	Bn-A01-p3904495	AB	AB	AA	AA	AA	AA	AA	BB	BB	NC	NC	BB	BB	BB	AA
27775	A01	3958893	0	0	Bn-A01-p3906965	BB	NC	AB	AA	AA	BB	BB	BB	BB	NC	NC	BB	NC	BB	AA
27776	A01	3982521	0	0	Bn-A01-p3935187	BB	BB	AB	AA	AA	BB	AA	NC	NC	NC	NC	NC	NC	NC	AA
27777	A01	3989627	0	0	Bn-A01-p3938241	NC	NC	AB	BB	BB	AA	AA	AA	AA	AA	AA	AA	NC	AA	BB
27778	A01	3990894	0	0	Bn-A01-p3939508	BB	BB	BB	BB	BB	BB	BB	BB	BB	NC	NC	BB	BB	BB	BB
27779	A01	3993029	0	0	Bn-A01-p3948389	NC	NC	NC	NC	NC	NC	NC	NC	NC	NC	NC	NC	NC	NC	NC
27780	A01	4044517	0	0	Bn-A01-p3984534	AA	AA	AA	NC	NC	AA	BB	AA	AA	NC	NC	AA	NC	AA	NC
27781	A01	4053575	0	0	Bn-A01-p3993078	NC	NC	NC	NC	NC	NC	NC	NC	NC	NC	NC	NC	NC	NC	NC
27782	A01	4064403	0	0	Bn-A01-p4003991	NC	NC	NC	NC	NC	AA	BB	NC	AA	NC	NC	AA	NC	NC	NC
27826	A01	4077361	0	0	Bn-A01-p4378321	BB	BB	BB	BB	BB	BB	BB	BB	BB	NC	NC	BB	NC	BB	BB
27825	A01	4077922	0	0	Bn-A01-p4377760	BB	BB	BB	BB	BB	BB	BB	BB	BB	NC	NC	BB	NC	BB	BB
27785	A01	4100765	0	0	Bn-A01-p4041055	AB	NC	AB	BB	BB	AA	NC	BB	BB	NC	NC	BB	NC	BB	BB
27784	A01	4120031	0	0	Bn-A01-p4027402	NC	NC	NC	BB	BB	NC	BB	AA	AA	NC	NC	AA	NC	AA	BB
27783	A01	4123862	0	0	Bn-A01-p4023655	BB	BB	BB	BB	BB	BB	BB	BB	BB	NC	NC	BB	NC	BB	BB
27786	A01	4228714	0	0	Bn-A01-p4070059	AA	AA	AB	BB	BB	AA	AA	AA	AA	NC	NC	AA	NC	AA	BB
27787	A01	4235179	0	0	Bn-A01-p4077105	BB	BB	BB	NC	NC	BB	BB	BB	BB	NC	NC	BB	NC	BB	NC
27788	A01	4242696	0	0	Bn-A01-p4084366	AA	AA	AB	BB	BB	AA	AA	AA	AA	NC	NC	AA	NC	AA	BB
27789	A01	4243069	0	0	Bn-A01-p4084739	NC	NC	NC	NC	NC	NC	NC	NC	NC	NC	NC	NC	NC	NC	NC
27790	A01	4246004	0	0	Bn-A01-p4087533	AA	AA	AA	AA	AA	AA	AA	AA	AA	NC	NC	AA	NC	AA	AA
27791	A01	4267526	0	0	Bn-A01-p4109157	AB	NC	AB	AB	AB	BB	AB	AA	AA	AB	AB	AA	AA	AA	AA
27792	A01	4283185	0	0	Bn-A01-p4113202	BB	BB	BB	BB	BB	BB	BB	BB	BB	NC	NC	BB	NC	BB	BB
27793	A01	4288817	0	0	Bn-A01-p4116110	NC	NC	NC	NC	NC	NC	NC	NC	NC	NC	NC	NC	NC	NC	NC
27794	A01	4289974	0	0	Bn-A01-p4117153	NC	NC	NC	NC	NC	NC	NC	NC	NC	NC	NC	NC	NC	NC	NC
27795	A01	4339331	0	0	Bn-A01-p4164843	AA	AA	AA	AA	AA	AA	AA	AA	AA	NC	NC	AA	NC	AA	AA
27796	A01	4342288	0	0	Bn-A01-p4167795	NC	NC	NC	NC	NC	NC	NC	NC	NC	NC	NC	NC	NC	NC	NC
27797	A01	4347780	0	0	Bn-A01-p4173668	AB	AB	BB	BB	BB	BB	BB	AA	AA	NC	NC	AA	NC	AA	BB
27798	A01	4352101	0	0	Bn-A01-p4177941	AB	NC	BB	BB	BB	BB	BB	AA	AA	BB	BB	AA	NC	AA	BB
69233	A01	4358193	0	0	Bn-scaff_19193_1-p618891	AB	NC	AA	AA	AA	AA	AA	BB	BB	AA	AA	BB	AA	BB	AA
27799	A01	4364762	0	0	Bn-A01-p4188629	AA	NC	AB	NC	AB	AB	AB	AA	AA	BB	BB	AA	BB	AA	AA
69231	A01	4388728	0	0	Bn-scaff_19193_1-p567239	BB	BB	BB	BB	BB	NC	BB	BB	BB	NC	AB	BB	AA	BB	BB
27801	A01	4399259	0	0	Bn-A01-p4227703	AB	AB	AB	AB	AA	NC	BB	AA	AA	AA	AA	AA	NC	AA	AA
27802	A01	4400440	0	0	Bn-A01-p4228985	AB	AB	AB	AB	AA	AB	AB	AA	AA	NC	NC	AA	AA	AA	AA
27803	A01	4402283	0	0	Bn-A01-p4230829	NC	AB	AB	AB	BB	AA	AA	BB	BB	BB	BB	BB	BB	BB	BB
27804	A01	4406109	0	0	Bn-A01-p4233306	BB	BB	AB	AB	AA	BB	BB	BB	BB	NC	NC	BB	NC	BB	AA
27805	A01	4409564	0	0	Bn-A01-p4235273	AA	AA	AB	AB	AB	AA	AA	AA	AA	AA	AA	AA	AA	AA	BB
27806	A01	4416495	0	0	Bn-A01-p4242269	NC	AB	BB	BB	BB	BB	AA	AA	AA	NC	NC	AA	NC	AA	BB
27807	A01	4422470	0	0	Bn-A01-p4246586	AB	NC	BB	BB	BB	BB	AA	AA	AA	BB	BB	AA	BB	AA	BB
27809	A01	4450860	0	0	Bn-A01-p4284958	AB	NC	AA	AA	AA	AA	AB	AA	BB	AA	AA	BB	NC	BB	AA
27810	A01	4454753	0	0	Bn-A01-p4288869	NC	NC	NC	NC	NC	NC	NC	NC	NC	NC	NC	NC	NC	NC	NC
27811	A01	4454822	0	0	Bn-A01-p4288938	NC	NC	NC	NC	NC	NC	NC	NC	NC	NC	NC	NC	NC	NC	NC
27813	A01	4461499	0	0	Bn-A01-p4293847	AA	NC	NC	BB	BB	NC	AA	AA	AA	NC	AA	AA	AA	AA	BB
27814	A01	4461629	0	0	Bn-A01-p4293878	BB	NC	AA	AA	AA	NC	NC	BB	BB	AA	AA	BB	NC	BB	AA
43285	A01	4464769	0	0	Bn-A07-p9216783	NC	NC	BB	BB	BB	NC	NC	BB	NC	NC	NC	NC	NC	NC	BB
27815	A01	4478866	0	0	Bn-A01-p4303527	NC	NC	NC	NC	NC	NC	NC	NC	NC	NC	NC	NC	NC	NC	NC
27816	A01	4491334	0	0	Bn-A01-p4310302	AA	AA	AA	AA	AA	AA	AA	AA	AA	AA	AA	AA	AA	AA	AA
27817	A01	4492438	0	0	Bn-A01-p4311134	BB	NC	AB	AB	AA	NC	NC	BB	BB	AA	AA	BB	NC	BB	AA
27818	A01	4504219	0	0	Bn-A01-p4322340	AA	AA	AA	AA	NC	AA	AA	AA	AA	NC	NC	AA	NC	AA	NC
27819	A01	4507030	0	0	Bn-A01-p4325162	NC	NC	NC	NC	NC	NC	NC	NC	NC	NC	NC	NC	NC	NC	NC
27820	A01	4515509	0	0	Bn-A01-p4335144	AA	NC	NC	NC	BB	AA	AA	AA	AA	BB	BB	AA	BB	AA	BB
27821	A01	4521903	0	0	Bn-A01-p4341541	BB	BB	BB	BB	BB	BB	BB	BB	BB	BB	BB	BB	BB	BB	BB
27822	A01	4534081	0	0	Bn-A01-p4353657	AB	AB	BB	BB	BB	BB	AA	AA	AA	NC	NC	AA	NC	AA	BB
27823	A01	4535160	0	0	Bn-A01-p4354753	AB	AB	AB	AB	AA	BB	AA	AA	AA	NC	NC	AA	NC	AA	AA
27861	A01	4540477	0	0	Bn-A01-p4800440	NC	NC	NC	NC	NC	NC	NC	NC	NC	NC	NC	NC	NC	NC	NC
27827	A01	4560891	0	0	Bn-A01-p4390611	AA	AA	AA	AA	AA	AA	AA	AA	AA	AA	AA	AA	AA	AA	AA
27829	A01	4569600	0	0	Bn-A01-p4419443	NC	AB	BB	BB	NC	BB	NC	AA	AA	NC	NC	AA	NC	AA	NC
27426	A01	4594975	0	0	Bn-A01-p26064479	AA	AB	BB	BB	BB	BB	BB	AA	AA	BB	BB	AA	BB	AA	BB
27831	A01	4596634	0	0	Bn-A01-p4452779	NC	NC	AA	AA	AA	NC	BB	BB	BB	NC	NC	BB	NC	BB	AA
64588	A01	4626476	0	0	Bn-scaff_17750_1-p408599	NC	NC	NC	NC	NC	NC	NC	NC	NC	NC	NC	NC	NC	NC	NC
27833	A01	4645031	0	0	Bn-A01-p4506540	NC	NC	NC	NC	NC	NC	NC	NC	NC	NC	NC	NC	NC	NC	NC
27834	A01	4668003	0	0	Bn-A01-p4518460	BB	NC	AB	NC	BB	AA	BB	AA	BB	AA	AA	BB	AA	BB	NC
27837	A01	4720194	0	0	Bn-A01-p4580719	AA	AA	AA	AA	AA	AA	AA	NC	AA	NC	NC	AA	NC	AA	AA
27839	A01	4746987	0	0	Bn-A01-p4600975	AA	AA	AA	AA	AA	AA	AA	BB	AA	BB	BB	AA	BB	AA	AA
27840	A01	4755513	0	0	Bn-A01-p4612881	AB	AB	AB	AB	BB	AA	AA	AA	BB	NC	NC	BB	NC	BB	BB
27841	A01	4774670	0	0	Bn-A01-p4635210	AB	AB	AB	AB	BB	AB	AB	AA	AB	BB	BB	AB	AB	AB	BB
27842	A01	4780976	0	0	Bn-A01-p4641747	BB	BB	AB	AB	AA	BB	BB	BB	BB	NC	NC	BB	AA	BB	AA
27843	A01	4781031	0	0	Bn-A01-p4641802	BB	BB	AB	AB	AA	BB	BB	BB	BB	NC	NC	BB	AA	BB	AA
27844	A01	4793228	0	0	Bn-A01-p4651746	BB	BB	BB	BB	BB	BB	BB	AA	BB	NC	NC	BB	BB	BB	BB
27846	A01	4799693	0	0	Bn-A01-p4659972	BB	NC	AB	AB	AA	BB	BB	BB	BB	NC	NC	BB	AA	BB	AA
27848	A01	4857318	0	0	Bn-A01-p4734188	BB	BB	BB	BB	BB	BB	BB	BB	BB	BB	BB	BB	BB	BB	BB
27849	A01	4860041	0	0	Bn-A01-p4736924	BB	BB	NC	BB	NC	BB	BB	BB	BB	NC	NC	BB	BB	BB	NC
64373	A01	4864011	0	0	Bn-scaff_17731_1-p159970	NC	NC	NC	NC	NC	NC	NC	NC	NC	NC	NC	NC	NC	NC	NC
27850	A01	4870328	0	0	Bn-A01-p4747874	NC	AB	BB	BB	BB	BB	NC	BB	AA	NC	NC	AA	BB	AA	BB
27851	A01	4873089	0	0	Bn-A01-p4750734	AB	AB	AA	AA	AA	AA	NC	BB	BB	NC	NC	BB	AA	BB	AA
27853	A01	4899733	0	0	Bn-A01-p4773772	AB	AB	AB	AB	AA	BB	BB	BB	AA	NC	NC	AA	AA	AA	AA
27854	A01	4900022	0	0	Bn-A01-p4774065	AA	NC	NC	NC	AB	NC	NC	BB	AA	NC	BB	AA	AA	AA	AA
27855	A01	4916889	0	0	Bn-A01-p4785261	NC	AB	AA	AA	AA	AA	BB	BB	BB	NC	NC	BB	AA	BB	AA
27856	A01	4918390	0	0	Bn-A01-p4786653	AB	AB	AA	AA	AA	AA	AA	AA	BB	AA	AA	AA	AA	BB	AA
27857	A01	4918391	0	0	Bn-A01-p4786754	NC	NC	AA	AA	AA	AA	AA	AA	BB	NC	NC	AA	AA	BB	AA
27858	A01	4918524	0	0	Bn-A01-p4786787	NC	AB	AB	AB	AB	AB	BB	BB	BB	NC	NC	BB	AA	BB	AA
27859	A01	4919297	0	0	Bn-A01-p4787515	NC	NC	BB	BB	BB	BB	AA	AA	AA	BB	BB	AA	BB	AA	BB
27860	A01	4930285	0	0	Bn-A01-p4799050	NC	NC	BB	BB	BB	BB	NC	NC	BB	NC	NC	AA	BB	BB	BB
27862	A01	4932850	0	0	Bn-A01-p4803773	BB	BB	BB	BB	BB	BB	BB	BB	BB	BB	BB	BB	BB	BB	BB
27863	A01	4937368	0	0	Bn-A01-p4808404	BB	BB	AB	AB	AA	BB	BB	AA	BB	NC	NC	AA	AA	BB	AA
27864	A01	4941190	0	0	Bn-A01-p4812269	BB	NC	AB	AB	AA	BB	BB	AA	BB	AA	AA	AA	AA	BB	AA
27865	A01	4944087	0	0	Bn-A01-p4820187	AA	AA	NC	NC	BB	AA	AA	AA	AA	NC	BB	AA	BB	AA	BB
27866	A01	4952864	0	0	Bn-A01-p4826685	NC	NC	NC	NC	NC	NC	NC	NC	NC	NC	NC	NC	NC	NC	NC
27867	A01	4954213	0	0	Bn-A01-p4832074	BB	BB	AB	AB	AA	BB	BB	BB	BB	NC	NC	BB	AA	BB	AA
27868	A01	4955228	0	0	Bn-A01-p4833020	NC	NC	AB	AB	BB	AA	AA	NC	AA	NC	NC	AA	BB	NC	BB
27870	A01	4958996	0	0	Bn-A01-p4836338	BB	BB	AB	AB	AA	BB	BB	BB	BB	NC	NC	BB	AA	BB	AA
27871	A01	4962703	0	0	Bn-A01-p4840973	BB	BB	AB	AB	AA	AB	BB	BB	BB	AA	AA	BB	AA	BB	AA
27872	A01	4988382	0	0	Bn-A01-p4869879	BB	BB	BB	BB	BB	BB	BB	BB	BB	NC	NC	AA	BB	BB	BB
27873	A01	4993755	0	0	Bn-A01-p4874972	NC	NC	NC	NC	NC	NC	NC	NC	AA	NC	NC	BB	NC	NC	NC
27874	A01	4996128	0	0	Bn-A01-p4877343	NC	NC	AA	AA	AA	AA	AA	NC	BB	AA	AA	AA	AA	BB	AA
27875	A01	5002072	0	0	Bn-A01-p4883188	BB	BB	AA	AA	AA	NC	NC	BB	BB	AA	AA	AA	AA	BB	AA
27876	A01	5032095	0	0	Bn-A01-p4908924	NC	NC	AA	AA	AA	AA	AA	AA	BB	NC	NC	AA	AA	BB	AA
27877	A01	5032237	0	0	Bn-A01-p4909065	NC	NC	BB	BB	BB	BB	BB	BB	AA	NC	NC	BB	BB	AA	BB
27878	A01	5035673	0	0	Bn-A01-p4920622	NC	NC	NC	NC	NC	NC	NC	NC	NC	NC	NC	NC	NC	NC	NC
27879	A01	5037403	0	0	Bn-A01-p4922557	BB	BB	NC	NC	AA	BB	BB	AA	BB	NC	NC	BB	AA	BB	AA
27880	A01	5039967	0	0	Bn-A01-p4925004	NC	NC	NC	NC	NC	NC	NC	NC	NC	NC	NC	NC	NC	NC	NC
27881	A01	5061575	0	0	Bn-A01-p4940549	AA	AA	AA	AA	AA	AA	AA	BB	AA	NC	NC	AA	AA	AA	AA
27882	A01	5069006	0	0	Bn-A01-p4947577	BB	BB	AB	AB	AB	BB	BB	AA	BB	BB	BB	BB	AA	BB	AA
27883	A01	5069745	0	0	Bn-A01-p4948316	NC	NC	NC	NC	NC	NC	NC	NC	NC	NC	NC	NC	NC	NC	NC
27887	A01	5131244	0	0	Bn-A01-p5017444	BB	BB	AB	NC	AA	BB	BB	BB	BB	BB	BB	AA	AA	BB	AA
27890	A01	5162822	0	0	Bn-A01-p5057753	BB	NC	NC	BB	BB	AA	AA	BB	BB	AA	AA	BB	BB	BB	BB
27891	A01	5174392	0	0	Bn-A01-p5069371	AB	AB	AB	AB	BB	AA	NC	AA	AA	NC	NC	BB	BB	AA	BB
27892	A01	5175684	0	0	Bn-A01-p5070565	NC	NC	BB	BB	BB	BB	AA	AA	AA	NC	NC	BB	BB	AA	BB
27893	A01	5175954	0	0	Bn-A01-p5070836	AB	AB	AA	AA	AA	AA	BB	BB	BB	NC	NC	AA	NC	BB	AA
27894	A01	5176468	0	0	Bn-A01-p5071350	AB	AB	BB	BB	NC	BB	NC	NC	AA	NC	NC	BB	NC	NC	BB
27895	A01	5176677	0	0	Bn-A01-p5071658	NC	NC	NC	NC	NC	NC	NC	NC	NC	NC	NC	NC	NC	NC	NC
27898	A01	5198633	0	0	Bn-A01-p5101078	AB	AB	AA	AA	AA	AA	AA	BB	BB	AA	AA	AA	AA	BB	AA
27899	A01	5203503	0	0	Bn-A01-p5106042	AB	AB	BB	BB	BB	BB	BB	AA	AA	BB	BB	BB	AA	AA	BB
27902	A01	5301464	0	0	Bn-A01-p5193639	AB	NC	AA	AA	AA	AA	NC	BB	NC	AA	AA	AA	AA	NC	AA
27903	A01	5318901	0	0	Bn-A01-p5212238	AB	AB	NC	AB	NC	BB	BB	BB	AB	NC	NC	BB	AB	AB	AB
27905	A01	5341506	0	0	Bn-A01-p5238564	BB	BB	BB	BB	BB	BB	BB	AA	BB	NC	NC	BB	BB	BB	BB
27906	A01	5342902	0	0	Bn-A01-p5239959	AA	AA	AA	AA	AA	AA	AA	BB	AA	AA	AA	AA	AA	AA	AA
27908	A01	5345972	0	0	Bn-A01-p5243029	AA	AA	AA	AA	AA	AA	AA	AA	AA	NC	NC	AA	AA	AA	AA
27907	A01	5346010	0	0	Bn-A01-p5242967	AA	AA	AA	AA	AA	AA	AA	AA	AA	NC	NC	AA	AA	AA	AA
27909	A01	5346079	0	0	Bn-A01-p5243036	BB	BB	BB	BB	BB	BB	AA	BB	BB	NC	NC	BB	BB	BB	BB
27910	A01	5346224	0	0	Bn-A01-p5243181	BB	BB	BB	BB	BB	BB	BB	BB	BB	NC	NC	BB	BB	BB	BB
27911	A01	5348737	0	0	Bn-A01-p5245778	AA	AA	AA	AA	AA	AA	AA	BB	AA	NC	NC	AA	AA	AA	AA
27912	A01	5349541	0	0	Bn-A01-p5246582	AA	AA	AA	AA	AA	AA	AA	BB	AA	BB	BB	AA	AA	AA	AA
27913	A01	5362998	0	0	Bn-A01-p5259856	NC	NC	NC	NC	NC	NC	NC	NC	NC	NC	NC	NC	NC	NC	NC
27914	A01	5376347	0	0	Bn-A01-p5265598	NC	NC	AA	AA	AA	NC	NC	BB	AA	NC	NC	AA	AA	AA	AA
27915	A01	5379656	0	0	Bn-A01-p5268871	AB	AB	AB	AB	AA	BB	BB	AA	AA	AA	AA	AA	AA	AA	AA
64463	A01	5379855	0	0	Bn-scaff_17731_1-p892885	NC	NC	NC	NC	NC	NC	NC	NC	NC	NC	NC	NC	NC	NC	NC
27917	A01	5400213	0	0	Bn-A01-p5284702	AA	AA	AA	AA	AA	AA	AA	BB	AA	NC	NC	AA	AA	AA	AA
27918	A01	5410675	0	0	Bn-A01-p5296564	AA	AA	AB	AB	NC	AA	AA	AA	AA	AA	AA	BB	BB	AA	BB
27921	A01	5432480	0	0	Bn-A01-p5323726	AB	AB	BB	BB	BB	BB	BB	BB	AA	NC	NC	BB	BB	AA	BB
27922	A01	5433053	0	0	Bn-A01-p5324399	AB	AB	BB	BB	BB	BB	BB	BB	AA	NC	NC	BB	BB	AA	BB
27923	A01	5433126	0	0	Bn-A01-p5324472	BB	BB	AB	AB	AA	BB	BB	AA	BB	NC	NC	AA	AA	BB	AA
27937	A01	5482943	0	0	Bn-A01-p5391551	AA	AA	AA	AA	AA	AA	AA	AA	AA	AA	AA	BB	AA	AA	AA
27938	A01	5510264	0	0	Bn-A01-p5418396	AB	AB	AB	AB	BB	AA	NC	BB	BB	BB	BB	AA	BB	BB	BB
27939	A01	5554167	0	0	Bn-A01-p5469727	AB	NC	BB	BB	BB	BB	BB	AA	AA	BB	BB	BB	BB	AA	BB
27940	A01	5562305	0	0	Bn-A01-p5480514	AA	NC	BB	BB	BB	NC	NC	AA	AA	NC	AA	AA	BB	AA	BB
27941	A01	5562408	0	0	Bn-A01-p5480517	NC	AB	BB	BB	BB	NC	NC	AA	AA	NC	BB	AA	BB	AA	BB
27942	A01	5562894	0	0	Bn-A01-p5481004	BB	NC	AA	AA	AA	NC	NC	BB	BB	NC	NC	BB	AA	BB	AA
27943	A01	5567090	0	0	Bn-A01-p5485980	BB	BB	AA	AA	AA	NC	NC	BB	BB	NC	NC	BB	AA	BB	AA
27944	A01	5567314	0	0	Bn-A01-p5486104	AA	AA	BB	BB	BB	NC	NC	AA	AA	NC	NC	AA	BB	AA	BB
27947	A01	5590750	0	0	Bn-A01-p5508840	NC	NC	NC	NC	NC	NC	NC	NC	NC	NC	NC	NC	NC	NC	NC
27950	A01	5601879	0	0	Bn-A01-p5522403	NC	NC	AA	AA	NC	AA	BB	AA	AA	AA	AA	AA	AA	AA	AA
27951	A01	5602248	0	0	Bn-A01-p5522870	AB	NC	AB	AB	BB	AA	AA	BB	BB	NC	NC	BB	BB	BB	BB
27973	A01	5641557	0	0	Bn-A01-p5601232	AB	AB	AB	AB	AA	BB	NC	AA	AA	NC	BB	AA	BB	AA	AA
27974	A01	5660723	0	0	Bn-A01-p5621392	NC	NC	AB	AB	NC	AB	AA	BB	BB	AA	AA	NC	AA	BB	BB
27975	A01	5664777	0	0	Bn-A01-p5635471	NC	NC	NC	NC	NC	NC	NC	NC	NC	NC	NC	NC	NC	NC	NC
27976	A01	5674299	0	0	Bn-A01-p5647795	AB	AB	AB	AA	BB	AA	AA	BB	BB	NC	NC	BB	BB	BB	BB
27977	A01	5674624	0	0	Bn-A01-p5648120	NC	NC	NC	NC	NC	NC	NC	NC	NC	NC	NC	NC	NC	NC	NC
27978	A01	5685662	0	0	Bn-A01-p5658004	NC	NC	NC	NC	NC	NC	NC	NC	NC	NC	NC	NC	NC	NC	NC
27979	A01	5686762	0	0	Bn-A01-p5659083	NC	NC	NC	NC	NC	NC	NC	NC	NC	NC	NC	NC	NC	NC	NC
27980	A01	5687817	0	0	Bn-A01-p5660238	NC	NC	NC	NC	NC	NC	NC	NC	NC	NC	NC	NC	NC	NC	NC
27981	A01	5688872	0	0	Bn-A01-p5661294	BB	BB	BB	BB	BB	BB	BB	BB	BB	BB	BB	BB	AA	BB	BB
27982	A01	5690897	0	0	Bn-A01-p5663319	NC	NC	NC	AA	BB	AA	NC	BB	BB	NC	NC	BB	NC	BB	BB
27983	A01	5693449	0	0	Bn-A01-p5665774	AB	AB	AB	BB	AA	BB	BB	AA	AA	NC	NC	AA	BB	AA	AA
64923	A01	5694064	0	0	Bn-scaff_17827_1-p600033	AA	AA	BB	NC	BB	NC	NC	BB	AA	AA	BB	BB	AA	AA	BB
27984	A01	5705682	0	0	Bn-A01-p5678678	NC	NC	AB	BB	NC	BB	BB	NC	NC	NC	NC	NC	NC	NC	NC
27985	A01	5706393	0	0	Bn-A01-p5679389	AB	AB	AB	AA	BB	AA	AA	BB	BB	NC	NC	BB	AA	BB	BB
27986	A01	5707493	0	0	Bn-A01-p5680581	NC	NC	NC	NC	NC	NC	NC	NC	NC	NC	NC	NC	NC	NC	NC
27987	A01	5707642	0	0	Bn-A01-p5680730	AA	AA	AB	BB	AA	BB	BB	AA	AA	NC	BB	AA	BB	AA	AA
27988	A01	5713544	0	0	Bn-A01-p5688168	NC	NC	AB	AA	NC	AA	AA	BB	BB	NC	NC	AA	AA	BB	BB
27989	A01	5721331	0	0	Bn-A01-p5697529	NC	NC	NC	NC	NC	NC	NC	NC	NC	NC	NC	NC	NC	NC	NC
27990	A01	5721408	0	0	Bn-A01-p5697706	AA	AA	AA	AA	AA	AA	AA	AA	AA	BB	BB	AA	BB	AA	AA
27991	A01	5722911	0	0	Bn-A01-p5699110	AB	AB	AB	AA	BB	AA	AA	BB	BB	NC	NC	BB	AA	BB	BB
27992	A01	5733884	0	0	Bn-A01-p5711920	AB	AB	AA	BB	AA	BB	BB	AA	AA	BB	BB	BB	BB	AA	AA
27993	A01	5737207	0	0	Bn-A01-p5715141	BB	BB	BB	BB	BB	BB	AA	BB	BB	NC	NC	BB	AA	BB	BB
27994	A01	5740068	0	0	Bn-A01-p5718049	AB	AB	BB	AA	BB	AA	AA	BB	BB	NC	NC	AA	AA	BB	BB
28001	A01	5756558	0	0	Bn-A01-p5762190	AB	AB	AA	AA	AA	AA	AA	BB	BB	NC	NC	AA	NC	BB	AA
28002	A01	5763716	0	0	Bn-A01-p5775331	AB	AB	BB	BB	BB	BB	BB	AA	AA	NC	NC	BB	BB	AA	BB
28003	A01	5765549	0	0	Bn-A01-p5777117	NC	NC	AA	AA	AA	AA	AA	BB	BB	NC	NC	AA	AA	BB	AA
28004	A01	5770010	0	0	Bn-A01-p5781261	NC	NC	BB	AA	BB	AA	BB	NC	AA	BB	BB	BB	AA	AA	BB
28005	A01	5786670	0	0	Bn-A01-p5787591	AA	AA	AA	AA	AA	AA	AA	AA	AA	NC	NC	AA	AA	AA	AA
28006	A01	5794266	0	0	Bn-A01-p5795016	BB	BB	AA	BB	AA	BB	BB	BB	BB	NC	NC	AA	BB	BB	AA
28008	A01	5795479	0	0	Bn-A01-p5796425	AB	AB	NC	AA	NC	AA	AA	BB	BB	NC	NC	NC	AA	BB	NC
28010	A01	5796865	0	0	Bn-A01-p5797810	NC	NC	NC	NC	NC	NC	NC	NC	NC	NC	NC	NC	NC	NC	NC
28011	A01	5804128	0	0	Bn-A01-p5805154	AA	AA	BB	AA	BB	AA	AA	AA	AA	NC	NC	BB	BB	AA	BB
28012	A01	5805640	0	0	Bn-A01-p5806635	AB	AB	AA	BB	AA	BB	BB	AA	AA	BB	BB	AA	BB	AA	AA
28013	A01	5807046	0	0	Bn-A01-p5808036	BB	BB	BB	BB	BB	BB	NC	BB	BB	NC	NC	BB	AA	BB	BB
28014	A01	5820842	0	0	Bn-A01-p5821651	BB	BB	BB	BB	BB	BB	AA	BB	BB	BB	BB	BB	BB	BB	BB
28015	A01	5821306	0	0	Bn-A01-p5822015	BB	BB	AA	BB	AA	BB	AA	BB	BB	NC	NC	BB	AA	BB	AA
28016	A01	5841315	0	0	Bn-A01-p5835558	AB	AB	BB	BB	BB	BB	AB	AA	AA	BB	BB	AA	BB	AA	BB
28018	A01	5871510	0	0	Bn-A01-p5868598	NC	AB	AA	AA	AA	AA	NC	BB	BB	AA	AA	AA	AA	BB	AA
28019	A01	5876416	0	0	Bn-A01-p5873504	AB	AB	BB	BB	BB	BB	BB	AA	AA	NC	NC	BB	BB	AA	BB
28020	A01	5881173	0	0	Bn-A01-p5878485	NC	NC	BB	BB	NC	BB	NC	NC	BB	NC	NC	AA	NC	NC	NC
28022	A01	5913794	0	0	Bn-A01-p5899092	AB	AB	AB	AA	AB	AA	AB	NC	BB	AA	AA	NC	BB	BB	BB
28023	A01	5917932	0	0	Bn-A01-p5903527	AB	NC	BB	BB	NC	BB	BB	BB	AA	AA	AA	BB	AA	AA	BB
28024	A01	5925447	0	0	Bn-A01-p5917688	NC	NC	BB	BB	NC	BB	AA	BB	BB	NC	NC	AA	AA	BB	BB
28025	A01	5925999	0	0	Bn-A01-p5918340	BB	BB	BB	BB	BB	BB	NC	BB	BB	BB	BB	BB	BB	BB	BB
28026	A01	5929182	0	0	Bn-A01-p5921497	AA	AA	AA	AA	AA	AA	AA	BB	AA	NC	NC	AA	AA	AA	AA
28027	A01	5938576	0	0	Bn-A01-p5930704	AA	AA	AA	AA	AA	AA	AA	AA	AA	AA	AA	AA	AA	AA	AA
28028	A01	5953016	0	0	Bn-A01-p5943392	AB	AB	AA	BB	AA	BB	BB	AA	AA	BB	BB	AA	AA	AA	AA
28029	A01	5954176	0	0	Bn-A01-p5944398	BB	BB	BB	BB	BB	BB	BB	BB	BB	NC	NC	BB	BB	BB	BB
28030	A01	5958889	0	0	Bn-A01-p5949498	BB	BB	BB	BB	BB	BB	BB	AA	BB	BB	BB	AA	BB	BB	BB
28031	A01	5958973	0	0	Bn-A01-p5949582	AB	AB	AA	BB	NC	BB	BB	BB	AA	BB	BB	BB	AA	AA	AA
28032	A01	5959057	0	0	Bn-A01-p5949665	AB	AB	BB	AA	BB	AA	AA	AA	BB	AA	AA	AA	BB	BB	BB
28035	A01	5963633	0	0	Bn-A01-p5959700	AA	AA	AA	BB	AA	BB	BB	BB	AA	BB	BB	BB	AA	AA	AA
28037	A01	5981102	0	0	Bn-A01-p5973643	NC	NC	NC	NC	NC	NC	NC	NC	NC	NC	NC	NC	NC	NC	NC
28039	A01	5983711	0	0	Bn-A01-p5977820	NC	NC	BB	AA	BB	AA	AA	AA	BB	NC	NC	AA	BB	BB	BB
28041	A01	5992852	0	0	Bn-A01-p5990203	NC	NC	BB	BB	BB	BB	BB	AA	AA	BB	BB	AA	BB	AA	BB
28042	A01	5997659	0	0	Bn-A01-p5994840	BB	BB	AA	BB	AA	BB	BB	AA	BB	NC	NC	AA	AA	BB	AA
28043	A01	5997699	0	0	Bn-A01-p5994980	AA	AA	BB	AA	BB	AA	AA	BB	AA	NC	NC	BB	BB	AA	BB
28045	A01	6010739	0	0	Bn-A01-p6007093	AB	AB	AA	BB	AA	BB	BB	AA	AA	NC	NC	BB	AA	AA	AA
28046	A01	6039228	0	0	Bn-A01-p6035491	AB	AB	AA	BB	AA	BB	BB	AA	AA	NC	NC	BB	AA	AA	AA
28047	A01	6041999	0	0	Bn-A01-p6038249	AB	AB	BB	BB	BB	BB	BB	BB	AA	NC	NC	BB	BB	AA	BB
28048	A01	6044263	0	0	Bn-A01-p6040667	AA	AA	AA	AA	AA	AA	AA	BB	AA	NC	NC	BB	BB	AA	AA
28049	A01	6048174	0	0	Bn-A01-p6044475	NC	NC	BB	BB	NC	BB	BB	AA	NC	NC	NC	AA	AA	NC	BB
28050	A01	6059047	0	0	Bn-A01-p6053633	NC	NC	AA	NC	AA	NC	AA	AA	AA	NC	NC	AA	AA	AA	AA
28051	A01	6069054	0	0	Bn-A01-p6066325	NC	NC	AA	AA	AA	NC	NC	AA	AA	NC	NC	AA	BB	AA	AA
28052	A01	6080555	0	0	Bn-A01-p6081978	NC	NC	BB	BB	BB	BB	BB	BB	BB	BB	BB	BB	NC	BB	BB
28053	A01	6081592	0	0	Bn-A01-p6083015	NC	NC	NC	NC	NC	NC	NC	NC	NC	NC	NC	NC	NC	NC	NC
28054	A01	6093856	0	0	Bn-A01-p6093123	AB	NC	AB	AB	AB	AB	AB	AA	BB	BB	BB	AA	AA	BB	AA
28056	A01	6114398	0	0	Bn-A01-p6111016	BB	BB	BB	BB	BB	BB	BB	AA	BB	BB	BB	BB	BB	BB	BB
28058	A01	6164655	0	0	Bn-A01-p6158889	AB	AB	BB	AA	BB	AA	AA	AA	BB	NC	NC	AA	AA	BB	BB
28059	A01	6171112	0	0	Bn-A01-p6168163	BB	BB	BB	BB	BB	BB	BB	AA	BB	NC	NC	AA	BB	BB	BB
28060	A01	6171240	0	0	Bn-A01-p6168191	NC	NC	NC	NC	NC	NC	NC	NC	NC	NC	NC	NC	NC	NC	NC
28061	A01	6183357	0	0	Bn-A01-p6180257	BB	BB	AA	BB	AA	BB	BB	BB	BB	NC	NC	BB	BB	BB	AA
28062	A01	6185763	0	0	Bn-A01-p6182710	NC	AB	AA	AA	AA	AA	AA	AA	BB	NC	NC	AA	BB	BB	AA
28063	A01	6191292	0	0	Bn-A01-p6188347	AB	AB	AA	AB	AA	AB	AA	BB	AA	NC	NC	BB	AA	AA	AA
28064	A01	6203819	0	0	Bn-A01-p6199422	NC	NC	NC	NC	NC	NC	NC	NC	NC	NC	NC	NC	NC	NC	NC
28065	A01	6216610	0	0	Bn-A01-p6215196	BB	BB	BB	BB	BB	BB	BB	BB	BB	BB	BB	BB	AA	BB	BB
28066	A01	6217796	0	0	Bn-A01-p6216424	NC	NC	NC	NC	NC	NC	NC	NC	NC	NC	NC	NC	NC	NC	NC
28068	A01	6222054	0	0	Bn-A01-p6220667	AB	NC	AA	AA	AA	AA	AA	BB	BB	AA	AA	BB	AA	BB	AA
28070	A01	6234181	0	0	Bn-A01-p6232061	AA	AA	AA	AA	AA	AA	AA	AA	AA	BB	BB	AA	BB	AA	AA
77737	A01	6251774	0	0	Bn-Scaffold001812-p284	BB	BB	AA	BB	AA	BB	BB	BB	BB	NC	NC	BB	BB	BB	AA
28073	A01	6258434	0	0	Bn-A01-p6270054	AA	AA	AA	AA	AA	AA	AA	BB	AA	NC	AA	BB	BB	AA	AA
28074	A01	6259625	0	0	Bn-A01-p6271245	NC	AB	BB	AA	BB	AA	AA	AA	NC	BB	BB	AA	AA	BB	NC
28075	A01	6261023	0	0	Bn-A01-p6272642	AB	AB	AA	BB	AA	BB	BB	BB	AA	NC	NC	BB	BB	AA	AA
28076	A01	6262516	0	0	Bn-A01-p6274135	AB	AB	AA	BB	AA	BB	BB	BB	AA	NC	NC	BB	BB	AA	AA
28077	A01	6264166	0	0	Bn-A01-p6275784	AB	AB	BB	AA	BB	AA	AA	AA	BB	NC	NC	AA	AA	BB	BB
28078	A01	6279369	0	0	Bn-A01-p6290508	NC	NC	NC	NC	NC	NC	NC	NC	NC	NC	NC	NC	NC	NC	NC
28079	A01	6309522	0	0	Bn-A01-p6333810	AA	AA	BB	AA	BB	AA	AA	BB	AA	NC	NC	BB	AA	AA	BB
28080	A01	6309623	0	0	Bn-A01-p6333910	AA	AA	BB	AA	BB	AA	AA	BB	AA	NC	NC	BB	AA	AA	BB
28083	A01	6348045	0	0	Bn-A01-p6369633	AA	AA	AB	AA	AB	AA	AA	AB	AA	AA	AA	BB	AB	AA	AB
28085	A01	6354450	0	0	Bn-A01-p6376105	BB	BB	BB	BB	BB	BB	BB	BB	BB	BB	BB	BB	BB	BB	BB
28086	A01	6361581	0	0	Bn-A01-p6380934	NC	NC	BB	AA	NC	AA	NC	NC	NC	NC	NC	AA	NC	NC	NC
28087	A01	6369110	0	0	Bn-A01-p6388431	AA	AA	AA	AA	NC	AA	AA	AA	AA	AA	AA	BB	AA	AA	AA
28088	A01	6370808	0	0	Bn-A01-p6390236	AA	AA	BB	AA	BB	AA	AA	AA	BB	BB	BB	BB	BB	BB	BB
28089	A01	6447485	0	0	Bn-A01-p6439605	NC	NC	NC	NC	NC	NC	NC	NC	NC	NC	NC	NC	NC	NC	NC
28092	A01	6475969	0	0	Bn-A01-p6478922	NC	NC	NC	NC	NC	NC	NC	NC	NC	NC	NC	NC	NC	NC	NC
28093	A01	6476782	0	0	Bn-A01-p6479735	AA	AA	BB	AA	BB	AA	AA	AA	AA	NC	NC	AA	BB	AA	BB
28095	A01	6478860	0	0	Bn-A01-p6482543	AA	AA	BB	AA	BB	AA	AA	AA	AA	NC	NC	AA	BB	AA	BB
28096	A01	6483905	0	0	Bn-A01-p6487075	NC	AB	BB	BB	BB	BB	BB	AA	AA	BB	BB	AA	BB	AA	BB
28099	A01	6496535	0	0	Bn-A01-p6507432	NC	NC	AA	AA	AA	NC	NC	AA	AA	AA	AA	AA	AA	AA	AA
28101	A01	6515165	0	0	Bn-A01-p6530903	AB	AB	BB	AA	BB	AA	AA	BB	BB	NC	NC	BB	BB	BB	BB
28102	A01	6522245	0	0	Bn-A01-p6538362	AA	AA	AA	AA	AA	AA	AA	AA	AA	AA	AA	AA	AA	AA	AA
28103	A01	6529905	0	0	Bn-A01-p6546245	AB	NC	AA	BB	AA	BB	BB	AA	AA	BB	BB	AA	AA	AA	AA
28104	A01	6530812	0	0	Bn-A01-p6547052	AA	AA	BB	AA	BB	AA	AA	AA	AA	NC	NC	AA	BB	AA	BB
28105	A01	6536693	0	0	Bn-A01-p6552596	NC	NC	BB	BB	NC	BB	BB	BB	BB	BB	BB	BB	BB	BB	BB
28106	A01	6542943	0	0	Bn-A01-p6558843	AA	AB	BB	AA	BB	AA	AA	BB	BB	BB	BB	BB	BB	BB	BB
28107	A01	6544370	0	0	Bn-A01-p6560270	AB	AB	AA	BB	AA	BB	BB	AA	AA	NC	NC	AA	AA	AA	AA
28109	A01	6571620	0	0	Bn-A01-p6604419	NC	NC	AA	AA	AA	NC	NC	AA	AA	AA	AA	BB	AA	AA	AA
28110	A01	6592959	0	0	Bn-A01-p6625349	NC	AB	BB	AA	BB	AA	AA	AA	BB	NC	NC	AA	BB	BB	BB
28111	A01	6600135	0	0	Bn-A01-p6628035	NC	NC	AA	NC	AA	NC	NC	AA	AA	NC	NC	BB	AA	AA	AA
28113	A01	6615941	0	0	Bn-A01-p6643749	AB	AB	AA	AA	AA	AA	AA	AA	BB	AA	AA	AA	AA	BB	AA
28114	A01	6635648	0	0	Bn-A01-p6664608	BB	BB	BB	BB	BB	BB	BB	BB	AA	AA	AA	AA	BB	AA	BB
28115	A01	6639201	0	0	Bn-A01-p6678914	AA	AA	BB	AA	BB	AA	AA	AA	AA	BB	BB	AA	BB	AA	BB
28116	A01	6639684	0	0	Bn-A01-p6679394	AB	AB	AA	AA	AA	AA	AA	AA	BB	NC	NC	AA	AA	BB	AA
71064	A01	6642568	0	0	Bn-scaff_20638_1-p142399	NC	NC	NC	NC	NC	NC	NC	NC	NC	NC	NC	NC	NC	NC	NC
28118	A01	6649030	0	0	Bn-A01-p6687707	BB	BB	AA	BB	AA	BB	BB	BB	BB	NC	NC	BB	AA	BB	AA
28119	A01	6649162	0	0	Bn-A01-p6687839	NC	NC	AA	AA	NC	AA	BB	BB	AA	NC	NC	BB	AA	AA	AA
28120	A01	6659561	0	0	Bn-A01-p6699539	BB	BB	BB	BB	BB	BB	BB	BB	BB	BB	BB	AA	BB	BB	BB
28122	A01	6669443	0	0	Bn-A01-p6708539	AB	AB	AA	AA	AA	AA	AA	AA	BB	NC	NC	BB	AA	BB	AA
28123	A01	6674119	0	0	Bn-A01-p6713213	BB	BB	BB	BB	BB	BB	AA	BB	BB	NC	NC	AA	BB	BB	BB
28124	A01	6675646	0	0	Bn-A01-p6714740	AB	AB	AA	BB	AA	BB	AA	AA	AA	NC	NC	BB	AA	AA	AA
28125	A01	6676123	0	0	Bn-A01-p6715317	NC	AB	BB	AA	NC	AA	AA	BB	BB	AA	AA	AA	NC	BB	BB
28126	A01	6693359	0	0	Bn-A01-p6747706	NC	NC	AA	BB	AA	BB	BB	BB	BB	NC	NC	AA	AA	BB	AA
28127	A01	6712864	0	0	Bn-A01-p6773750	BB	BB	AA	NC	AA	NC	NC	NC	BB	NC	NC	BB	AA	BB	AA
28128	A01	6713163	0	0	Bn-A01-p6773949	NC	NC	BB	NC	BB	NC	NC	NC	AA	NC	NC	AA	BB	AA	BB
28129	A01	6713211	0	0	Bn-A01-p6774097	AB	NC	AA	AA	AA	AA	NC	AA	BB	AA	AA	BB	AA	BB	AA
28130	A01	6714049	0	0	Bn-A01-p6774837	NC	NC	AA	NC	NC	NC	NC	NC	BB	NC	NC	BB	AA	BB	AA
28131	A01	6715848	0	0	Bn-A01-p6776634	BB	BB	BB	BB	BB	BB	BB	BB	BB	NC	AA	BB	BB	BB	BB
28132	A01	6716064	0	0	Bn-A01-p6776950	AB	AB	AB	AB	NC	AB	NC	AA	AA	BB	NC	AA	AA	AA	AA
26925	A01	6749824	0	0	Bn-A01-p20843887	NC	NC	NC	NC	NC	NC	NC	NC	NC	NC	NC	NC	NC	NC	NC
28263	A01	6751281	0	0	Bn-A01-p7825044	AB	AB	BB	AA	BB	AA	AA	AA	BB	NC	NC	AA	BB	BB	BB
28264	A01	6753532	0	0	Bn-A01-p7827260	NC	NC	NC	NC	NC	NC	NC	NC	NC	NC	NC	NC	NC	NC	NC
28265	A01	6757688	0	0	Bn-A01-p7831289	NC	NC	NC	NC	NC	NC	NC	NC	NC	NC	NC	NC	NC	NC	NC
28266	A01	6761409	0	0	Bn-A01-p7834871	NC	NC	NC	NC	NC	NC	NC	NC	NC	NC	NC	NC	NC	NC	NC
28267	A01	6773724	0	0	Bn-A01-p7850092	NC	NC	BB	AA	BB	AA	BB	AA	BB	BB	BB	AA	BB	BB	BB
28268	A01	6776062	0	0	Bn-A01-p7852440	NC	NC	NC	NC	NC	NC	NC	NC	NC	NC	NC	NC	NC	NC	NC
28000	A01	6786331	0	0	Bn-A01-p5752342	AA	AA	AA	AA	AA	AA	AA	AA	AA	NC	NC	BB	AA	AA	AA
27999	A01	6800663	0	0	Bn-A01-p5737901	AB	AB	AA	BB	AA	BB	BB	AA	AA	NC	NC	BB	BB	AA	AA
27998	A01	6804336	0	0	Bn-A01-p5732226	AB	AB	BB	AA	BB	AA	AA	BB	AB	AA	AA	AA	AA	AB	BB
27997	A01	6804630	0	0	Bn-A01-p5731932	BB	BB	BB	BB	BB	BB	BB	BB	BB	BB	BB	AA	BB	BB	BB
27996	A01	6805033	0	0	Bn-A01-p5731429	BB	BB	BB	NC	BB	NC	NC	BB	BB	NC	NC	AA	AA	BB	BB
27995	A01	6805822	0	0	Bn-A01-p5730640	NC	NC	NC	NC	NC	NC	NC	NC	NC	NC	NC	NC	NC	NC	NC
27967	A01	6808831	0	0	Bn-A01-p5590998	BB	BB	BB	BB	BB	BB	BB	BB	BB	NC	NC	BB	BB	BB	BB
27966	A01	6809078	0	0	Bn-A01-p5587840	NC	NC	AB	AB	BB	AA	NC	BB	BB	NC	NC	BB	AA	BB	BB
27965	A01	6810296	0	0	Bn-A01-p5586854	NC	NC	AB	AB	NC	AA	BB	BB	BB	NC	NC	BB	NC	NC	BB
27963	A01	6810418	0	0	Bn-A01-p5586618	AB	AB	AB	AB	AA	BB	BB	AA	AA	NC	NC	AA	BB	AA	AA
27964	A01	6810465	0	0	Bn-A01-p5586671	AB	AB	AB	AB	BB	AA	BB	BB	BB	NC	NC	BB	AA	BB	BB
27962	A01	6810796	0	0	Bn-A01-p5585933	NC	NC	BB	BB	NC	BB	NC	NC	NC	NC	NC	NC	BB	NC	NC
27961	A01	6812435	0	0	Bn-A01-p5585071	NC	AA	NC	AA	AA	BB	BB	AA	AA	BB	BB	AA	BB	AA	AA
27960	A01	6817279	0	0	Bn-A01-p5579695	AA	AA	AA	AA	AA	AA	AA	AA	AA	AA	AA	AA	AA	AA	AA
27959	A01	6827053	0	0	Bn-A01-p5570221	AA	AA	AA	AA	AA	AA	NC	AA	AA	AA	AA	AA	NC	AA	AA
27958	A01	6827164	0	0	Bn-A01-p5570110	AA	AA	AA	AA	NC	AA	BB	AA	AA	BB	BB	AA	BB	AA	AA
27957	A01	6829786	0	0	Bn-A01-p5567840	NC	NC	NC	NC	NC	NC	NC	NC	AA	NC	NC	AA	NC	NC	AA
27956	A01	6830552	0	0	Bn-A01-p5567077	NC	NC	AB	BB	NC	BB	AA	BB	AB	AA	AA	BB	AA	AB	AB
27954	A01	6843658	0	0	Bn-A01-p5550226	AB	AB	AB	AB	NC	BB	BB	AA	AA	NC	NC	AA	AA	AA	AA
27953	A01	6854387	0	0	Bn-A01-p5536695	AB	AB	AB	AB	BB	AA	AA	BB	BB	NC	NC	BB	NC	BB	BB
27972	A01	6858441	0	0	Bn-A01-p5599369	AB	AB	AB	AB	NC	BB	AA	AA	AA	BB	BB	AA	BB	AA	AA
27971	A01	6860635	0	0	Bn-A01-p5595319	BB	NC	AB	AB	AA	BB	AA	AA	AA	NC	NC	AA	BB	AA	AA
27968	A01	6863379	0	0	Bn-A01-p5591950	AB	AB	AB	AB	BB	AA	BB	BB	BB	BB	NC	BB	AB	BB	BB
27885	A01	6892438	0	0	Bn-A01-p4985329	NC	NC	BB	BB	NC	BB	BB	BB	AA	NC	NC	BB	BB	NC	BB
27924	A01	6899962	0	0	Bn-A01-p5328220	AB	AB	AA	AA	AA	AA	AA	AA	BB	NC	NC	AA	AA	BB	AA
27925	A01	6900421	0	0	Bn-A01-p5328679	AB	AB	BB	BB	BB	BB	BB	BB	AA	NC	NC	BB	BB	AA	BB
27927	A01	6905476	0	0	Bn-A01-p5332773	AB	AB	BB	BB	BB	BB	BB	BB	AA	NC	NC	BB	BB	AA	BB
27928	A01	6907280	0	0	Bn-A01-p5334474	NC	NC	AA	AA	NC	AA	AA	NC	BB	NC	NC	AA	NC	NC	AA
27929	A01	6909456	0	0	Bn-A01-p5335218	BB	BB	AB	AB	AA	BB	BB	AA	BB	NC	NC	AA	AA	BB	AA
27930	A01	6909561	0	0	Bn-A01-p5335323	NC	NC	AB	AB	BB	AA	AA	BB	AA	NC	NC	BB	BB	AA	BB
27931	A01	6909711	0	0	Bn-A01-p5335372	NC	NC	NC	NC	NC	NC	NC	NC	NC	NC	NC	NC	NC	NC	NC
27933	A01	6937138	0	0	Bn-A01-p5357589	BB	BB	AA	AA	AA	AA	AA	AA	BB	AA	AA	BB	AA	BB	AA
28082	A01	6974107	0	0	Bn-A01-p6349933	NC	AA	AA	NC	AA	NC	NC	AA	AA	NC	NC	AA	BB	AA	AA
28138	A01	7060053	0	0	Bn-A01-p6825673	AA	AA	BB	AA	BB	AA	AA	BB	AA	NC	NC	AA	BB	AA	BB
28139	A01	7060804	0	0	Bn-A01-p6826327	NC	NC	AA	BB	AA	BB	NC	BB	BB	AA	NC	BB	AA	BB	AA
75683	A01	7063385	0	0	Bn-scaff_25422_1-p95222	AA	AA	AA	AA	AA	AA	AA	AA	AA	AB	NC	AA	AA	AA	AA
28140	A01	7073175	0	0	Bn-A01-p6838738	NC	AA	AA	NC	AA	NC	NC	AA	AA	NC	NC	AA	AA	AA	AA
28141	A01	7075537	0	0	Bn-A01-p6841235	BB	BB	BB	BB	BB	BB	AA	BB	BB	BB	BB	BB	BB	BB	BB
28142	A01	7089371	0	0	Bn-A01-p6854917	NC	NC	BB	BB	BB	BB	AA	BB	AA	BB	BB	AA	BB	AA	BB
28143	A01	7104376	0	0	Bn-A01-p6863835	AB	AB	BB	BB	BB	BB	AA	BB	AA	BB	BB	AA	BB	NC	BB
71241	A01	7116713	0	0	Bn-scaff_20675_1-p159903	NC	NC	NC	NC	NC	NC	NC	NC	NC	NC	NC	NC	NC	NC	NC
28144	A01	7117956	0	0	Bn-A01-p6877281	AA	AA	AA	AA	AA	AA	AA	BB	AA	AA	AA	AA	AA	AA	AA
28146	A01	7136291	0	0	Bn-A01-p6898291	AA	AA	BB	AA	BB	AA	AA	AA	AA	NC	NC	AA	BB	AA	BB
28147	A01	7136596	0	0	Bn-A01-p6898690	NC	NC	AA	NC	AA	NC	AA	AA	BB	NC	NC	BB	AA	BB	AA
28149	A01	7139819	0	0	Bn-A01-p6900616	NC	BB	NC	NC	NC	NC	AA	AA	BB	BB	BB	BB	NC	BB	NC
28150	A01	7147825	0	0	Bn-A01-p6907522	NC	AA	NC	NC	NC	NC	AA	BB	AA	AA	AA	AA	NC	AA	NC
71252	A01	7159188	0	0	Bn-scaff_20675_1-p98663	BB	BB	BB	BB	BB	BB	BB	BB	BB	BB	BB	AA	BB	BB	BB
28152	A01	7163374	0	0	Bn-A01-p6925167	BB	BB	BB	BB	BB	BB	AA	AA	BB	AA	AA	AA	BB	BB	BB
28153	A01	7163544	0	0	Bn-A01-p6925436	NC	NC	NC	NC	NC	NC	NC	NC	NC	NC	NC	NC	NC	NC	NC
28154	A01	7185889	0	0	Bn-A01-p6950868	BB	BB	AA	BB	AA	BB	BB	BB	BB	AA	AA	BB	AA	BB	AA
28155	A01	7193984	0	0	Bn-A01-p6958863	AA	AB	BB	AA	BB	AA	AA	BB	BB	NC	NC	AA	BB	BB	BB
28156	A01	7194369	0	0	Bn-A01-p6959248	NC	NC	BB	AA	BB	AA	AA	BB	BB	NC	NC	AA	BB	BB	BB
28157	A01	7197664	0	0	Bn-A01-p6962542	NC	NC	AA	NC	NC	BB	NC	NC	NC	NC	NC	BB	NC	NC	AA
28158	A01	7200243	0	0	Bn-A01-p6965221	AB	NC	BB	AB	BB	AB	AB	BB	BB	BB	BB	AA	BB	BB	BB
28159	A01	7203773	0	0	Bn-A01-p6968751	AA	AB	BB	AA	BB	AA	AA	BB	BB	NC	NC	AA	BB	BB	BB
28160	A01	7204219	0	0	Bn-A01-p6969197	AA	AB	BB	AA	BB	AA	AA	BB	BB	NC	NC	AA	BB	BB	BB
28162	A01	7204380	0	0	Bn-A01-p6969358	BB	AB	AA	BB	AA	BB	BB	AA	AA	NC	NC	BB	AA	AA	AA
28161	A01	7204406	0	0	Bn-A01-p6969284	AA	AB	BB	AA	BB	AA	AA	BB	BB	NC	NC	AA	BB	BB	BB
28163	A01	7215229	0	0	Bn-A01-p6972779	AA	AB	BB	AA	BB	AA	AA	BB	BB	NC	NC	AA	BB	BB	BB
28164	A01	7219313	0	0	Bn-A01-p6976938	BB	BB	BB	BB	BB	BB	BB	BB	BB	BB	BB	AA	BB	BB	BB
28165	A01	7229105	0	0	Bn-A01-p6986405	BB	NC	AA	BB	AA	BB	BB	AA	AA	AA	AA	AA	AA	AA	AA
28166	A01	7254090	0	0	Bn-A01-p7026162	NC	NC	NC	NC	NC	NC	NC	NC	NC	NC	NC	NC	NC	NC	NC
28168	A01	7294537	0	0	Bn-A01-p7068752	BB	BB	BB	BB	BB	BB	BB	BB	BB	NC	NC	AA	BB	BB	BB
28169	A01	7295032	0	0	Bn-A01-p7069263	BB	BB	BB	BB	BB	BB	BB	BB	BB	NC	NC	AA	BB	BB	BB
28170	A01	7309224	0	0	Bn-A01-p7086543	AA	AA	NC	AA	AA	AA	AA	AA	AA	NC	NC	AA	AA	AA	AA
28171	A01	7309781	0	0	Bn-A01-p7087000	BB	BB	BB	BB	BB	BB	BB	BB	BB	NC	NC	BB	BB	BB	BB
34745	A01	7311676	0	0	Bn-A04-p14999768	NC	NC	NC	NC	NC	NC	NC	NC	NC	NC	NC	NC	NC	NC	NC
28240	A01	7333753	0	0	Bn-A01-p7615707	BB	BB	BB	BB	BB	BB	BB	BB	BB	NC	NC	BB	BB	BB	BB
28178	A01	7357173	0	0	Bn-A01-p7132729	BB	BB	BB	BB	BB	BB	BB	AA	BB	BB	BB	BB	BB	BB	BB
28180	A01	7362346	0	0	Bn-A01-p7137897	BB	BB	BB	BB	BB	BB	BB	BB	BB	NC	BB	AA	BB	BB	BB
28183	A01	7379989	0	0	Bn-A01-p7160702	NC	AB	BB	AA	BB	AA	NC	AA	BB	NC	NC	AA	BB	BB	BB
28184	A01	7418771	0	0	Bn-A01-p7205595	AA	AB	BB	AA	BB	AA	AA	AA	BB	NC	NC	AA	BB	BB	BB
28186	A01	7574852	0	0	Bn-A01-p7363480	AA	NC	AA	AA	AA	AA	AA	AA	BB	NC	NC	AA	AA	AA	AA
28187	A01	7578970	0	0	Bn-A01-p7367598	AA	AA	AA	AA	AA	AA	AA	BB	AA	AA	AA	BB	AA	AA	AA
28188	A01	7580529	0	0	Bn-A01-p7369125	NC	AB	AB	AB	AB	AB	AB	AA	BB	AA	AA	AA	BB	BB	BB
28189	A01	7584134	0	0	Bn-A01-p7372570	NC	BB	BB	NC	BB	NC	NC	AA	BB	NC	NC	AA	BB	BB	BB
28190	A01	7584217	0	0	Bn-A01-p7372653	BB	BB	BB	BB	BB	BB	BB	BB	BB	BB	BB	BB	BB	BB	BB
28191	A01	7584890	0	0	Bn-A01-p7373427	AA	AB	BB	AA	BB	AA	AA	AA	BB	NC	NC	AA	BB	BB	BB
28192	A01	7585736	0	0	Bn-A01-p7374290	NC	NC	NC	NC	NC	NC	NC	NC	NC	NC	NC	NC	NC	NC	NC
28193	A01	7586035	0	0	Bn-A01-p7374589	BB	NC	AA	BB	AA	BB	BB	BB	AA	NC	NC	BB	AA	AA	AA
28195	A01	7591896	0	0	Bn-A01-p7383179	NC	NC	AA	NC	AA	NC	NC	BB	AA	NC	NC	BB	AA	AA	AA
28196	A01	7596127	0	0	Bn-A01-p7385409	NC	NC	AA	NC	AA	NC	NC	BB	AA	NC	NC	BB	AA	AA	AA
28198	A01	7596435	0	0	Bn-A01-p7385797	NC	BB	BB	NC	BB	NC	NC	AA	BB	BB	BB	AA	BB	BB	BB
28203	A01	7602096	0	0	Bn-A01-p7405753	NC	NC	BB	NC	BB	NC	NC	AA	BB	NC	NC	AA	BB	BB	BB
28204	A01	7602225	0	0	Bn-A01-p7405882	NC	NC	AA	AA	AA	NC	NC	BB	AA	NC	NC	BB	AA	AA	AA
28205	A01	7602384	0	0	Bn-A01-p7406041	NC	NC	AA	NC	AA	NC	NC	BB	AA	NC	NC	BB	AA	AA	AA
28207	A01	7643042	0	0	Bn-A01-p7430311	AB	AB	BB	AA	BB	AA	AA	AA	BB	NC	NC	AA	BB	BB	BB
28206	A01	7643073	0	0	Bn-A01-p7430242	AB	AB	AA	BB	AA	BB	BB	BB	AA	NC	NC	BB	AA	AA	AA
28208	A01	7648617	0	0	Bn-A01-p7440935	NC	NC	NC	NC	NC	NC	NC	NC	NC	NC	NC	NC	NC	NC	NC
28209	A01	7655879	0	0	Bn-A01-p7452338	BB	NC	AA	BB	AA	BB	BB	BB	AA	AA	AA	BB	AA	AA	AA
28211	A01	7661357	0	0	Bn-A01-p7455852	AB	AB	AA	BB	AA	BB	BB	BB	AA	NC	NC	BB	AA	AA	AA
28212	A01	7679681	0	0	Bn-A01-p7473265	NC	NC	NC	NC	NC	NC	NC	NC	NC	NC	NC	NC	NC	NC	NC
28213	A01	7685999	0	0	Bn-A01-p7479483	BB	BB	BB	BB	BB	BB	AA	AA	BB	BB	BB	AA	BB	BB	BB
28214	A01	7693930	0	0	Bn-A01-p7487861	AB	AB	BB	AA	BB	AA	AA	AA	BB	NC	NC	AA	BB	BB	BB
28215	A01	7698229	0	0	Bn-A01-p7493373	NC	NC	NC	NC	NC	NC	NC	NC	NC	NC	NC	NC	NC	NC	NC
28216	A01	7710090	0	0	Bn-A01-p7512557	BB	BB	NC	AB	NC	AB	AB	AA	BB	AB	AB	AA	BB	BB	BB
28218	A01	7728401	0	0	Bn-A01-p7530968	BB	BB	BB	BB	BB	BB	BB	AA	BB	BB	NC	AA	BB	BB	BB
28219	A01	7732609	0	0	Bn-A01-p7533971	NC	AB	AA	BB	AA	BB	AA	AA	AA	NC	AA	NC	AA	AA	AA
28220	A01	7737802	0	0	Bn-A01-p7548806	NC	NC	NC	NC	NC	NC	NC	NC	NC	NC	NC	NC	NC	NC	NC
28221	A01	7740128	0	0	Bn-A01-p7551163	BB	BB	BB	BB	BB	BB	AA	AA	BB	NC	NC	AA	BB	BB	BB
28222	A01	7743566	0	0	Bn-A01-p7554673	AB	AB	BB	AA	BB	AA	AA	AA	BB	NC	NC	AA	BB	BB	BB
28223	A01	7746382	0	0	Bn-A01-p7557422	NC	NC	NC	BB	NC	BB	AA	AA	NC	NC	NC	AA	NC	NC	NC
28224	A01	7747070	0	0	Bn-A01-p7558012	BB	BB	BB	BB	BB	BB	AA	AA	BB	NC	NC	AA	BB	BB	BB
28225	A01	7747403	0	0	Bn-A01-p7558345	AA	AA	AA	AA	AA	AA	BB	BB	AA	NC	NC	BB	AA	AA	AA
28226	A01	7748906	0	0	Bn-A01-p7559946	BB	BB	BB	BB	BB	BB	BB	BB	BB	NC	NC	BB	BB	BB	BB
28227	A01	7749472	0	0	Bn-A01-p7560785	BB	BB	BB	BB	BB	BB	AA	AA	BB	NC	AA	AA	BB	BB	BB
40187	A01	7759909	0	0	Bn-A06-p3708256	NC	NC	NC	NC	NC	NC	NC	NC	NC	NC	NC	NC	NC	NC	NC
28228	A01	7764499	0	0	Bn-A01-p7573871	NC	NC	NC	NC	NC	NC	NC	NC	NC	NC	NC	NC	NC	NC	NC
28229	A01	7764983	0	0	Bn-A01-p7574355	NC	NC	AA	BB	NC	BB	BB	BB	AA	NC	NC	BB	NC	NC	AA
27936	A01	7767961	0	0	Bn-A01-p5385928	NC	NC	AA	AA	AA	NC	NC	AA	AA	NC	AB	BB	AA	AA	AA
28230	A01	7776112	0	0	Bn-A01-p7582017	AB	AB	NC	AA	NC	AA	NC	BB	BB	NC	AA	BB	BB	BB	BB
28201	A01	7786346	0	0	Bn-A01-p7399827	NC	NC	AA	NC	AA	NC	NC	BB	AA	AA	AA	BB	AA	AA	AA
28247	A01	7805400	0	0	Bn-A01-p7667896	NC	NC	AA	AA	AA	AA	AA	BB	AA	NC	NC	BB	AA	AA	AA
28250	A01	7834033	0	0	Bn-A01-p7702471	AB	NC	BB	AA	BB	AA	AA	AA	BB	NC	NC	AA	BB	BB	BB
28251	A01	7848854	0	0	Bn-A01-p7714470	AA	AA	AA	AA	AA	AA	BB	BB	AA	NC	NC	BB	AA	AA	AA
28253	A01	7857666	0	0	Bn-A01-p7721497	AA	AA	AA	AA	AA	AA	NC	BB	AA	AB	AB	BB	AA	AA	AA
28254	A01	7861021	0	0	Bn-A01-p7724859	AA	AA	AA	AA	AA	AA	AA	AA	BB	AA	AA	AA	BB	BB	AA
67766	A01	7882184	0	0	Bn-scaff_18636_1-p11498	AB	NC	AA	AA	AA	AA	AA	AA	BB	AA	AA	AA	BB	BB	AA
28255	A01	7896580	0	0	Bn-A01-p7745080	NC	NC	BB	BB	BB	BB	NC	NC	AA	NC	NC	NC	AA	AA	BB
28256	A01	7919209	0	0	Bn-A01-p7768351	AB	NC	AA	AA	AA	AA	AA	AA	BB	NC	NC	AA	BB	BB	AA
28258	A01	7926231	0	0	Bn-A01-p7771617	NC	AB	AA	AA	AA	AA	AA	AA	BB	BB	BB	AA	BB	BB	AA
28259	A01	7927062	0	0	Bn-A01-p7772345	AB	NC	AB	AB	AB	AB	AB	BB	AA	BB	NC	BB	AA	AA	BB
28261	A01	7931254	0	0	Bn-A01-p7787153	NC	NC	NC	NC	NC	NC	NC	NC	NC	NC	NC	NC	NC	NC	NC
28269	A01	7937230	0	0	Bn-A01-p7861283	AB	NC	BB	AA	BB	AA	AA	AA	BB	NC	NC	AA	BB	BB	BB
28270	A01	7951349	0	0	Bn-A01-p7875358	NC	NC	NC	NC	NC	NC	NC	NC	NC	NC	NC	NC	NC	NC	NC
28271	A01	7964391	0	0	Bn-A01-p7889385	AB	NC	BB	AA	BB	AA	BB	AA	BB	NC	NC	AA	BB	BB	BB
28272	A01	7965080	0	0	Bn-A01-p7890174	AA	NC	AA	AA	AA	AA	AA	BB	AA	BB	BB	BB	AA	AA	AA
28273	A01	7969786	0	0	Bn-A01-p7897804	NC	NC	NC	NC	NC	NC	NC	NC	NC	NC	NC	NC	NC	NC	NC
28274	A01	7969887	0	0	Bn-A01-p7897805	NC	NC	AB	BB	AB	BB	BB	BB	AB	BB	BB	BB	AB	AB	AA
28275	A01	7984857	0	0	Bn-A01-p7926287	BB	NC	NC	BB	NC	BB	AA	AA	NC	AA	AA	AA	NC	NC	BB
28276	A01	8000581	0	0	Bn-A01-p7942548	AB	BB	BB	AA	BB	AA	AA	AA	BB	AA	AA	AA	BB	BB	BB
28277	A01	8010282	0	0	Bn-A01-p7953001	BB	BB	BB	BB	BB	BB	BB	AA	BB	AA	AA	AA	BB	BB	BB
28279	A01	8018957	0	0	Bn-A01-p7961620	NC	NC	BB	BB	NC	BB	BB	AA	BB	AA	AA	AA	BB	BB	BB
28280	A01	8037995	0	0	Bn-A01-p7973418	AA	AA	AA	NC	AA	NC	BB	BB	AA	NC	NC	BB	AA	AA	AA
28281	A01	8039129	0	0	Bn-A01-p7974551	BB	BB	BB	BB	BB	BB	AB	AA	BB	BB	BB	AA	BB	BB	BB
28283	A01	8045269	0	0	Bn-A01-p7979458	AB	NC	AA	BB	AA	BB	BB	BB	AA	AA	NC	BB	AA	AA	AA
28284	A01	8048054	0	0	Bn-A01-p7982220	AB	NC	BB	AA	BB	AA	AA	AA	BB	NC	NC	AA	BB	BB	BB
28285	A01	8049044	0	0	Bn-A01-p7983241	AB	NC	AA	BB	AA	BB	BB	BB	AA	BB	BB	BB	AA	AA	AA
28286	A01	8054441	0	0	Bn-A01-p7987687	AB	AB	BB	AA	BB	AA	AA	AA	BB	NC	NC	AA	BB	BB	BB
28287	A01	8078460	0	0	Bn-A01-p8014995	BB	BB	BB	BB	BB	BB	BB	AA	BB	NC	NC	AA	BB	BB	BB
28288	A01	8079792	0	0	Bn-A01-p8016433	NC	NC	NC	NC	NC	NC	NC	NC	NC	NC	NC	NC	NC	NC	NC
28289	A01	8080739	0	0	Bn-A01-p8017380	AB	AB	BB	AA	BB	AA	AA	AA	BB	NC	NC	AA	BB	BB	BB
28291	A01	8101878	0	0	Bn-A01-p8043776	AA	AA	AA	AA	AA	AA	BB	BB	AA	BB	BB	BB	AA	AA	AA
28292	A01	8103962	0	0	Bn-A01-p8045760	AA	AA	AA	AA	AA	AA	BB	BB	AA	NC	NC	BB	AA	AA	AA
28293	A01	8104244	0	0	Bn-A01-p8046142	AA	AA	AA	AA	AA	AA	BB	BB	AA	NC	NC	BB	AA	AA	AA
28296	A01	8120813	0	0	Bn-A01-p8058255	NC	AB	AA	BB	AA	BB	BB	BB	AA	NC	NC	BB	AA	AA	AA
28297	A01	8120932	0	0	Bn-A01-p8058475	AB	AB	AA	BB	AA	BB	BB	AA	AA	NC	NC	AA	AA	AA	AA
28298	A01	8125052	0	0	Bn-A01-p8063652	AB	AB	BB	AA	BB	AA	AA	BB	BB	NC	NC	BB	BB	BB	BB
63031	A01	8128306	0	0	Bn-scaff_17369_1-p841344	NC	NC	NC	NC	NC	NC	NC	NC	NC	NC	NC	NC	NC	NC	NC
28299	A01	8137589	0	0	Bn-A01-p8076080	NC	NC	NC	NC	NC	NC	NC	NC	NC	NC	NC	NC	NC	NC	NC
28300	A01	8141910	0	0	Bn-A01-p8080531	AB	NC	BB	AA	BB	AA	BB	AA	BB	BB	BB	AA	BB	BB	BB
63026	A01	8143780	0	0	Bn-scaff_17369_1-p810038	NC	NC	BB	NC	BB	NC	NC	AA	NC	AA	AA	BB	NC	NC	BB
28301	A01	8166127	0	0	Bn-A01-p8108178	AA	AA	AA	AA	AA	AA	AA	AA	AA	NC	NC	AA	AA	AA	AA
28302	A01	8169047	0	0	Bn-A01-p8111196	AB	NC	BB	AA	BB	AA	AA	AA	BB	NC	NC	AA	BB	BB	BB
28303	A01	8170676	0	0	Bn-A01-p8115849	BB	BB	BB	BB	BB	BB	BB	AA	BB	NC	NC	AA	BB	BB	BB
28304	A01	8171018	0	0	Bn-A01-p8116314	NC	AB	AA	BB	AA	BB	BB	BB	AA	AA	AA	BB	AA	AA	NC
28305	A01	8176675	0	0	Bn-A01-p8121877	NC	NC	NC	NC	NC	NC	NC	NC	NC	NC	NC	NC	NC	NC	NC
28306	A01	8177479	0	0	Bn-A01-p8122779	AB	AB	AA	BB	AA	BB	BB	BB	AA	NC	NC	BB	AA	AA	AA
28307	A01	8185624	0	0	Bn-A01-p8129876	AB	AB	BB	AA	BB	AA	AA	AA	BB	NC	NC	AA	BB	BB	BB
28308	A01	8215836	0	0	Bn-A01-p8150111	NC	NC	NC	NC	NC	NC	NC	NC	NC	NC	NC	NC	NC	NC	NC
64017	A01	8219275	0	0	Bn-scaff_17592_1-p546118	NC	NC	NC	NC	NC	NC	NC	NC	NC	NC	NC	NC	NC	NC	NC
28239	A01	8225342	0	0	Bn-A01-p7603030	AA	AA	AA	AA	AA	AA	AA	AA	AA	NC	NC	AA	AA	AA	AA
64015	A01	8226332	0	0	Bn-scaff_17592_1-p535173	AA	NC	AA	AA	AA	AA	AA	AA	AA	NC	NC	AA	AA	AA	AA
28238	A01	8232364	0	0	Bn-A01-p7594170	NC	NC	NC	NC	NC	NC	NC	NC	NC	NC	NC	NC	NC	NC	NC
28237	A01	8233360	0	0	Bn-A01-p7593180	AB	AB	AA	BB	AA	BB	BB	BB	AA	NC	NC	BB	AA	AA	AA
33009	A01	8238226	0	0	Bn-A03-p28873781	NC	NC	AA	NC	AA	NC	NC	AB	AA	NC	NC	AB	AA	AA	AA
28309	A01	8247066	0	0	Bn-A01-p8154524	NC	NC	NC	NC	NC	NC	NC	NC	NC	NC	NC	NC	NC	NC	NC
28319	A01	8295348	0	0	Bn-A01-p8221245	AA	AA	AA	AA	AA	AA	BB	BB	AA	NC	NC	BB	AA	AA	AA
28320	A01	8306470	0	0	Bn-A01-p8240363	AB	AB	AA	BB	AA	BB	BB	BB	AA	NC	NC	BB	AA	AA	AA
28321	A01	8315848	0	0	Bn-A01-p8242690	AA	AA	AA	AA	AA	AA	AA	AA	AA	AA	AA	AA	AA	AA	AA
28322	A01	8329467	0	0	Bn-A01-p8246641	AB	AB	AA	BB	AA	BB	BB	BB	AA	NC	NC	BB	AA	AA	AA
28328	A01	8359616	0	0	Bn-A01-p8335308	NC	NC	AA	NC	AA	NC	NC	BB	AA	BB	NC	BB	AA	AA	AA
28329	A01	8379831	0	0	Bn-A01-p8353426	NC	NC	AA	BB	AA	NC	NC	NC	AA	AA	AA	BB	AA	AA	AA
28330	A01	8380602	0	0	Bn-A01-p8354196	AB	AA	AA	NC	AA	AA	AA	BB	AA	AA	AA	BB	AA	AA	AA
28331	A01	8402496	0	0	Bn-A01-p8378967	AB	AB	AA	BB	AA	BB	BB	BB	AA	NC	NC	BB	AA	AA	AA
28332	A01	8425626	0	0	Bn-A01-p8402568	AB	AB	BB	AA	BB	AA	AA	AA	BB	NC	NC	AA	BB	BB	BB
28333	A01	8427534	0	0	Bn-A01-p8404588	AB	NC	AA	BB	AA	BB	BB	BB	AA	NC	NC	BB	AA	AA	AA
28334	A01	8439234	0	0	Bn-A01-p8417520	AB	AB	BB	AA	BB	AA	AA	AA	BB	NC	NC	AA	BB	BB	BB
28335	A01	8439816	0	0	Bn-A01-p8418102	AA	NC	AA	AA	AA	AA	AA	BB	AA	NC	NC	BB	BB	BB	AA
28339	A01	8523174	0	0	Bn-A01-p8452366	NC	AB	AA	BB	AA	BB	BB	BB	AA	NC	NC	BB	BB	BB	AA
28340	A01	8523383	0	0	Bn-A01-p8452493	NC	NC	NC	NC	NC	NC	NC	NC	NC	NC	NC	NC	NC	NC	NC
28341	A01	8524741	0	0	Bn-A01-p8452981	AB	AA	AA	NC	AA	NC	BB	BB	AA	NC	NC	BB	BB	BB	AA
28343	A01	8543260	0	0	Bn-A01-p8470314	BB	NC	BB	BB	BB	BB	BB	AA	BB	AA	AA	AA	AA	AA	BB
28345	A01	8576335	0	0	Bn-A01-p8501753	NC	AB	BB	AA	BB	AA	BB	AA	BB	NC	NC	AA	BB	BB	BB
28346	A01	8578723	0	0	Bn-A01-p8504134	NC	NC	NC	NC	NC	NC	NC	NC	NC	NC	NC	NC	NC	NC	NC
28347	A01	8598612	0	0	Bn-A01-p8515129	AB	NC	BB	AA	BB	AA	NC	AA	BB	NC	NC	AA	BB	BB	BB
28348	A01	8617494	0	0	Bn-A01-p8543512	AB	NC	BB	AB	BB	AB	AB	AA	BB	NC	NC	AA	BB	BB	BB
28349	A01	8636572	0	0	Bn-A01-p8564149	AB	BB	BB	AA	BB	AA	AA	AA	NC	AA	AA	AA	NC	BB	BB
28360	A01	8744317	0	0	Bn-A01-p8675601	AA	AA	AB	AA	AB	AA	AA	AA	AA	AA	AA	AA	BB	BB	BB
28361	A01	8744769	0	0	Bn-A01-p8675930	BB	BB	AA	BB	NC	BB	NC	BB	BB	NC	AA	BB	AA	AA	AA
28362	A01	8744963	0	0	Bn-A01-p8676024	BB	NC	AA	BB	NC	BB	NC	BB	BB	NC	NC	BB	AA	AA	AA
28363	A01	8744983	0	0	Bn-A01-p8676144	NC	NC	BB	AA	NC	AA	NC	AA	AA	NC	NC	AA	BB	BB	BB
28365	A01	8747176	0	0	Bn-A01-p8681556	AA	AA	BB	AA	BB	AA	AA	AA	AA	NC	NC	AA	BB	BB	BB
28366	A01	8747378	0	0	Bn-A01-p8681757	NC	AB	AA	BB	AA	BB	AA	BB	AA	NC	NC	BB	AA	AA	AA
28367	A01	8749002	0	0	Bn-A01-p8683487	NC	NC	NC	NC	NC	NC	NC	NC	NC	NC	NC	NC	NC	NC	NC
28413	A01	8759144	0	0	Bn-A01-p9170858	AA	AA	BB	AA	BB	AA	BB	AA	AA	BB	BB	AA	BB	BB	BB
28414	A01	8768981	0	0	Bn-A01-p9176104	NC	NC	NC	NC	NC	NC	NC	NC	NC	NC	NC	NC	NC	NC	NC
28417	A01	8782558	0	0	Bn-A01-p9203096	NC	AB	AA	AA	AA	AA	BB	AA	BB	AA	AA	AA	AA	AA	AA
28418	A01	8797857	0	0	Bn-A01-p9220977	AB	NC	AA	AA	AA	AA	AA	AA	BB	NC	NC	AA	AA	AA	AA
28419	A01	8800507	0	0	Bn-A01-p9223420	AB	AB	AA	AA	AA	AA	BB	AA	BB	NC	NC	AA	AA	AA	AA
28420	A01	8804196	0	0	Bn-A01-p9227229	AB	AB	BB	BB	BB	BB	AA	BB	AA	NC	NC	BB	BB	BB	BB
28422	A01	8821174	0	0	Bn-A01-p9254925	NC	NC	AA	NC	AA	NC	AA	AA	BB	NC	NC	AA	AA	AA	AA
28423	A01	8822260	0	0	Bn-A01-p9256011	BB	BB	AA	BB	AA	BB	AA	BB	BB	BB	BB	BB	AA	AA	AA
28424	A01	8831004	0	0	Bn-A01-p9258144	AA	AA	BB	AA	BB	AA	BB	AA	AA	AA	AA	AA	BB	BB	BB
28425	A01	8832452	0	0	Bn-A01-p9259611	AA	AA	BB	AA	BB	AA	BB	AA	AA	NC	NC	AA	BB	BB	BB
28426	A01	8832914	0	0	Bn-A01-p9260073	AA	AA	BB	AA	BB	AA	BB	AA	AA	NC	NC	AA	BB	BB	BB
28427	A01	8836660	0	0	Bn-A01-p9264081	AB	AB	AA	NC	AA	AB	AB	BB	AA	AA	AA	BB	AA	AA	AA
28428	A01	8853383	0	0	Bn-A01-p9269627	BB	BB	BB	BB	BB	BB	BB	AA	BB	NC	NC	AA	BB	BB	BB
28429	A01	8876775	0	0	Bn-A01-p9303710	AA	AA	AA	AA	AA	AA	BB	BB	AA	BB	BB	BB	AA	AA	AA
28430	A01	8892176	0	0	Bn-A01-p9325719	BB	BB	BB	BB	BB	BB	BB	AA	BB	BB	BB	AA	BB	BB	BB
28431	A01	8893032	0	0	Bn-A01-p9326695	AA	AA	AA	AA	AA	AA	AA	AA	AA	NC	NC	AA	AA	AA	AA
28432	A01	8897899	0	0	Bn-A01-p9331463	AB	AB	AA	BB	AA	BB	BB	BB	AA	AB	AB	BB	AA	AA	AA
28433	A01	8898906	0	0	Bn-A01-p9333956	NC	NC	AA	NC	AA	NC	NC	NC	AA	NC	NC	NC	AA	AA	AA
60040	A01	8948319	0	0	Bn-scaff_16691_1-p1107994	NC	NC	NC	NC	NC	NC	NC	NC	NC	NC	NC	NC	NC	NC	NC
60038	A01	8948866	0	0	Bn-scaff_16691_1-p1107640	BB	BB	AA	BB	AB	BB	BB	AB	BB	BB	BB	AB	BB	BB	AA
60037	A01	8949045	0	0	Bn-scaff_16691_1-p1107361	NC	NC	NC	NC	NC	NC	NC	NC	NC	NC	NC	NC	NC	NC	NC
60036	A01	8949777	0	0	Bn-scaff_16691_1-p1106629	AA	AA	BB	AA	AB	AA	AA	AB	AA	AA	AA	AB	AA	AA	BB
28443	A01	8962852	0	0	Bn-A01-p9408018	NC	AB	AB	AB	AB	AB	BB	AA	AA	NC	AB	AA	BB	NC	AA
28445	A01	8997063	0	0	Bn-A01-p9436886	NC	NC	NC	NC	NC	NC	NC	NC	NC	NC	NC	NC	NC	NC	NC
28446	A01	9001545	0	0	Bn-A01-p9442471	NC	NC	BB	AA	BB	AA	AA	BB	NC	NC	NC	BB	NC	NC	BB
28447	A01	9001632	0	0	Bn-A01-p9443863	NC	NC	NC	NC	NC	NC	NC	NC	NC	NC	NC	NC	NC	NC	NC
28448	A01	9003576	0	0	Bn-A01-p9445754	NC	AB	BB	BB	BB	BB	BB	BB	AB	BB	BB	BB	AB	AB	BB
28449	A01	9012741	0	0	Bn-A01-p9469933	BB	NC	BB	BB	BB	BB	BB	BB	BB	BB	BB	BB	AA	AA	BB
28450	A01	9019428	0	0	Bn-A01-p9476520	NC	NC	NC	NC	NC	NC	NC	NC	NC	NC	NC	NC	NC	NC	NC
28451	A01	9041384	0	0	Bn-A01-p9499100	AA	AA	AB	AA	BB	AA	AA	AA	AA	AA	AA	AA	NC	NC	BB
28454	A01	9065015	0	0	Bn-A01-p9519478	BB	BB	AB	BB	AA	BB	BB	AA	BB	NC	NC	AA	BB	BB	AA
28455	A01	9065192	0	0	Bn-A01-p9519660	BB	BB	NC	BB	AA	BB	BB	AA	BB	NC	NC	AA	BB	BB	AA
28456	A01	9066135	0	0	Bn-A01-p9520409	NC	NC	NC	NC	NC	NC	NC	NC	NC	NC	NC	NC	NC	NC	NC
28457	A01	9069169	0	0	Bn-A01-p9523572	BB	BB	BB	BB	BB	BB	AA	AB	BB	NC	NC	AB	BB	BB	BB
28458	A01	9095395	0	0	Bn-A01-p9551341	AA	AA	AA	AA	AA	AA	AA	AA	AA	NC	NC	AA	AA	AA	AA
28459	A01	9098296	0	0	Bn-A01-p9565360	NC	AB	AB	BB	AA	BB	BB	AA	AA	NC	NC	AA	AA	AA	AA
28460	A01	9098740	0	0	Bn-A01-p9565804	NC	AB	AB	AA	BB	NC	NC	BB	BB	BB	BB	BB	BB	BB	BB
28461	A01	9101724	0	0	Bn-A01-p9568888	AB	AB	AB	AA	BB	AA	AA	BB	BB	NC	NC	BB	BB	BB	BB
28463	A01	9123921	0	0	Bn-A01-p9599644	NC	NC	NC	NC	NC	NC	NC	NC	NC	NC	NC	NC	NC	NC	NC
28464	A01	9136424	0	0	Bn-A01-p9614730	BB	BB	BB	BB	BB	BB	AA	BB	BB	NC	NC	BB	BB	BB	BB
28465	A01	9141788	0	0	Bn-A01-p9619932	BB	BB	BB	BB	BB	BB	BB	BB	BB	BB	BB	BB	BB	BB	BB
28466	A01	9143391	0	0	Bn-A01-p9621623	BB	BB	BB	BB	BB	BB	BB	BB	BB	NC	NC	BB	BB	BB	BB
70057	A01	9147869	0	0	Bn-scaff_19614_1-p300765	NC	NC	NC	NC	NC	NC	NC	NC	NC	NC	NC	NC	NC	NC	NC
43319	A01	9153499	0	0	Bn-A07-p9516564	NC	NC	NC	NC	NC	NC	NC	NC	NC	NC	NC	NC	NC	NC	NC
28469	A01	9225284	0	0	Bn-A01-p9699152	BB	BB	AB	BB	AA	BB	BB	AA	BB	NC	NC	AA	AA	AA	AA
28471	A01	9243445	0	0	Bn-A01-p9711809	NC	NC	AB	AA	BB	AA	AA	BB	AA	NC	NC	BB	BB	BB	BB
28472	A01	9244288	0	0	Bn-A01-p9712591	NC	NC	AA	NC	AA	NC	BB	NC	BB	NC	NC	NC	AA	AA	AA
70045	A01	9341854	0	0	Bn-scaff_19614_1-p106170	NC	NC	NC	NC	NC	NC	NC	NC	NC	NC	NC	NC	NC	NC	NC
28480	A01	9341870	0	0	Bn-A01-p9810552	NC	NC	NC	NC	NC	NC	NC	NC	NC	NC	NC	NC	NC	NC	NC
28481	A01	9389210	0	0	Bn-A01-p9853365	AA	NC	AA	AA	AA	AA	AA	BB	AA	BB	BB	BB	BB	NC	AA
28482	A01	9397673	0	0	Bn-A01-p9863114	NC	NC	NC	NC	NC	NC	NC	NC	NC	NC	NC	NC	NC	NC	NC
28483	A01	9401027	0	0	Bn-A01-p9866468	BB	BB	BB	BB	BB	BB	BB	BB	BB	NC	NC	BB	BB	BB	BB
28484	A01	9420310	0	0	Bn-A01-p9884449	NC	NC	BB	NC	BB	NC	BB	AA	BB	NC	NC	AA	AA	AA	BB
28485	A01	9462469	0	0	Bn-A01-p9922741	BB	BB	BB	BB	BB	BB	AA	AA	BB	NC	AA	AA	AA	AA	BB
28487	A01	9500748	0	0	Bn-A01-p9951633	AA	AA	AB	AA	BB	AA	AA	AA	AA	NC	NC	AA	AA	AA	NC
25838	A01	9598559	0	0	Bn-A01-p10105499	AA	AA	AA	AA	AA	AA	BB	AA	AA	BB	BB	AA	AA	AA	AA
63658	A01	9635656	0	0	Bn-scaff_17521_1-p1350620	NC	NC	NC	NC	NC	NC	NC	NC	NC	NC	NC	NC	NC	NC	NC
25843	A01	9692092	0	0	Bn-A01-p10181972	AB	NC	AB	AB	AB	AB	BB	BB	BB	BB	BB	BB	BB	BB	AA
25849	A01	9737093	0	0	Bn-A01-p10231780	BB	BB	AB	AB	AA	BB	BB	AA	BB	NC	NC	AA	AA	AA	AA
25850	A01	9739464	0	0	Bn-A01-p10234366	NC	NC	NC	NC	NC	NC	NC	NC	NC	NC	NC	NC	NC	NC	NC
25852	A01	9749351	0	0	Bn-A01-p10242217	BB	BB	AB	AB	NC	BB	BB	AA	BB	NC	NC	AA	AA	AA	AA
25854	A01	9758010	0	0	Bn-A01-p10246312	AA	AA	AA	AA	AA	AA	AA	AA	AA	NC	NC	AA	AA	AA	AA
25855	A01	9761356	0	0	Bn-A01-p10249225	NC	NC	NC	NC	NC	NC	NC	NC	NC	NC	NC	NC	NC	NC	NC
25856	A01	9762385	0	0	Bn-A01-p10250255	AA	AA	AB	AB	BB	AA	AA	BB	AA	AA	AA	BB	BB	BB	BB
25857	A01	9763182	0	0	Bn-A01-p10251052	BB	BB	AB	AB	AA	BB	BB	AA	BB	NC	NC	AA	AA	AA	AA
25858	A01	9770505	0	0	Bn-A01-p10257919	NC	NC	NC	AA	AA	BB	BB	AA	BB	NC	NC	AA	AA	AA	AA
25861	A01	9813082	0	0	Bn-A01-p10278752	BB	BB	AA	AB	AB	BB	BB	BB	BB	BB	BB	BB	AA	AA	AA
25862	A01	9819867	0	0	Bn-A01-p10285074	BB	BB	AA	AB	AA	BB	BB	BB	BB	NC	NC	BB	AA	AA	AA
25865	A01	9838311	0	0	Bn-A01-p10297732	NC	NC	AA	AA	NC	AA	BB	BB	BB	BB	BB	BB	AA	AA	AA
25866	A01	9839782	0	0	Bn-A01-p10299187	AB	AB	BB	BB	BB	BB	BB	AA	AA	NC	NC	AA	BB	BB	BB
28358	A01	9866745	0	0	Bn-A01-p8647625	NC	NC	NC	NC	NC	NC	NC	NC	NC	NC	NC	NC	NC	NC	NC
28436	A01	9871506	0	0	Bn-A01-p9360043	BB	BB	AA	BB	AA	BB	BB	NC	AA	NC	NC	NC	AA	AA	AA
28438	A01	9872434	0	0	Bn-A01-p9360971	BB	BB	BB	BB	BB	BB	BB	BB	BB	NC	NC	BB	BB	BB	BB
61191	A01	9876073	0	0	Bn-scaff_16874_2-p157688	NC	NC	NC	NC	NC	NC	NC	NC	NC	NC	NC	NC	NC	NC	NC
28415	A01	9877381	0	0	Bn-A01-p9180340	AA	AA	BB	AA	NC	AA	BB	BB	AA	AA	AA	BB	BB	BB	BB
28416	A01	9877871	0	0	Bn-A01-p9180828	AA	AA	BB	AA	BB	AA	AA	BB	AA	NC	NC	BB	BB	BB	BB
28326	A01	9912557	0	0	Bn-A01-p8278925	AA	AA	AA	AA	AA	AA	AA	BB	AA	AA	AA	NC	AA	AA	AA
28325	A01	9915026	0	0	Bn-A01-p8276922	NC	NC	NC	NC	NC	NC	NC	NC	NC	NC	NC	NC	NC	NC	NC
28324	A01	9915255	0	0	Bn-A01-p8276793	AA	AA	AA	AA	AA	AA	AA	BB	AA	AA	AA	BB	AA	AA	AA
28323	A01	9936453	0	0	Bn-A01-p8263964	BB	BB	BB	BB	BB	BB	BB	AA	BB	NC	NC	AA	BB	BB	BB
25880	A01	9952917	0	0	Bn-A01-p10415035	NC	NC	NC	NC	NC	NC	NC	NC	NC	NC	NC	NC	NC	NC	NC
27969	A01	9958061	0	0	Bn-A01-p5593317	NC	NC	NC	NC	NC	NC	NC	NC	NC	NC	NC	NC	NC	NC	NC
27970	A01	9958109	0	0	Bn-A01-p5593369	NC	NC	NC	NC	NC	NC	NC	NC	NC	NC	NC	NC	NC	NC	NC
28434	A01	9981298	0	0	Bn-A01-p9337252	NC	AB	AA	BB	AA	BB	BB	BB	AA	NC	NC	BB	AA	AA	AA
28336	A01	10011190	0	0	Bn-A01-p8439363	AA	AA	AA	AA	AA	AA	AA	AA	AA	BB	NC	AA	BB	BB	AA
25874	A01	10025210	0	0	Bn-A01-p10354645	AB	NC	BB	BB	BB	BB	AA	AA	AA	BB	BB	AA	BB	BB	BB
51314	A01	10053960	0	0	Bn-scaff_15747_1-p649424	NC	NC	NC	NC	NC	NC	NC	NC	NC	NC	NC	NC	NC	NC	NC
51313	A01	10054340	0	0	Bn-scaff_15747_1-p649039	NC	NC	NC	NC	NC	NC	NC	NC	NC	NC	NC	NC	NC	NC	NC
25878	A01	10058270	0	0	Bn-A01-p10406165	NC	NC	NC	NC	NC	NC	NC	NC	NC	NC	NC	NC	NC	NC	NC
25877	A01	10066120	0	0	Bn-A01-p10399077	NC	NC	NC	NC	NC	NC	NC	NC	NC	NC	NC	NC	NC	NC	NC
25876	A01	10066160	0	0	Bn-A01-p10398937	NC	AA	NC	AB	AB	AA	AA	AA	AA	AA	AA	AA	BB	BB	BB
25875	A01	10071010	0	0	Bn-A01-p10392909	NC	NC	NC	NC	NC	NC	NC	NC	NC	NC	NC	NC	NC	NC	NC
25827	A01	10106690	0	0	Bn-A01-p10026020	NC	NC	NC	NC	NC	NC	NC	NC	NC	NC	NC	NC	NC	NC	NC
25828	A01	10108100	0	0	Bn-A01-p10027328	AB	NC	BB	BB	NC	BB	NC	BB	AA	NC	NC	NC	AA	AA	NC
25829	A01	10112190	0	0	Bn-A01-p10031169	NC	NC	NC	NC	NC	NC	NC	NC	NC	NC	NC	NC	NC	NC	NC
25830	A01	10118600	0	0	Bn-A01-p10036602	AA	AA	AB	AA	BB	AA	AA	AA	AA	NC	NC	AA	AA	AA	BB
25835	A01	10150380	0	0	Bn-A01-p10071456	AA	AA	AB	AA	BB	AA	NC	BB	AA	NC	NC	BB	AA	AA	BB
25836	A01	10150820	0	0	Bn-A01-p10071903	AA	AA	AA	AA	AA	AA	NC	BB	AA	NC	NC	BB	AA	AA	AA
76270	A01	10179010	0	0	Bn-scaff_27129_1-p179619	BB	BB	BB	BB	BB	BB	BB	BB	BB	BB	BB	BB	BB	BB	BB
28490	A01	10187930	0	0	Bn-A01-p9982115	NC	NC	NC	NC	NC	NC	NC	NC	NC	NC	NC	NC	NC	NC	NC
28491	A01	10195140	0	0	Bn-A01-p9989240	AB	AB	AA	AA	AA	AA	AA	AA	BB	NC	NC	AA	BB	BB	AA
28492	A01	10206530	0	0	Bn-A01-p9996240	AB	AB	BB	BB	BB	BB	AA	AA	AA	NC	NC	AA	AA	AA	BB
28493	A01	10206650	0	0	Bn-A01-p9996458	NC	NC	AA	AA	AA	AA	BB	BB	BB	NC	NC	BB	BB	BB	AA
28494	A01	10220560	0	0	Bn-A01-p9999485	BB	AB	BB	BB	BB	BB	AA	AA	AA	AA	AA	AA	AA	AA	BB
25823	A01	10221310	0	0	Bn-A01-p10000230	NC	NC	NC	NC	NC	NC	NC	NC	NC	NC	NC	NC	NC	NC	NC
25927	A01	10270230	0	0	Bn-A01-p10889788	AB	BB	AA	AA	AA	AA	BB	BB	BB	AA	AA	BB	AA	AA	AA
25925	A01	10300330	0	0	Bn-A01-p10859527	AB	NC	AA	AA	AA	AA	AA	BB	BB	NC	NC	BB	AA	AA	AA
25931	A01	10323840	0	0	Bn-A01-p10926129	AA	NC	BB	AA	BB	AA	AA	BB	BB	BB	BB	BB	BB	BB	BB
25932	A01	10329830	0	0	Bn-A01-p10933947	NC	NC	NC	NC	NC	NC	NC	NC	NC	NC	NC	NC	NC	NC	NC
25933	A01	10330360	0	0	Bn-A01-p10934377	BB	BB	AA	AB	AA	BB	BB	AA	BB	NC	NC	AA	AA	AA	AA
25934	A01	10334770	0	0	Bn-A01-p10938883	AA	AA	BB	AB	AB	AA	AA	BB	AA	NC	NC	BB	BB	BB	BB
25935	A01	10335130	0	0	Bn-A01-p10939144	BB	BB	NC	AB	AB	BB	BB	AA	BB	BB	BB	AA	AA	AA	AA
25936	A01	10338060	0	0	Bn-A01-p10945930	BB	BB	AA	AA	AA	BB	BB	AA	BB	BB	BB	AA	AA	AA	AA
25938	A01	10364980	0	0	Bn-A01-p10963536	AB	AB	AA	AA	AA	AA	BB	AA	BB	NC	NC	AA	AA	AA	AA
25939	A01	10385540	0	0	Bn-A01-p10991782	AB	AB	AA	AA	AA	AA	BB	AA	BB	NC	NC	AA	BB	BB	AA
25940	A01	10425910	0	0	Bn-A01-p11011196	BB	BB	AA	AB	AB	BB	BB	BB	BB	NC	NC	BB	AA	AA	AA
25942	A01	10458720	0	0	Bn-A01-p11052248	NC	AB	BB	BB	BB	BB	BB	AA	AA	NC	NC	AA	BB	BB	BB
25943	A01	10464650	0	0	Bn-A01-p11054015	BB	BB	AA	AB	AB	NC	AA	BB	BB	AA	AA	BB	AA	AA	AA
25944	A01	10471860	0	0	Bn-A01-p11077627	BB	BB	AA	AB	AB	BB	AA	BB	BB	NC	NC	BB	AA	AA	AA
25945	A01	10472440	0	0	Bn-A01-p11078406	NC	NC	AA	AA	AA	AA	AA	BB	BB	NC	NC	BB	AA	AA	AA
25946	A01	10475600	0	0	Bn-A01-p11091663	BB	BB	AA	AB	AB	BB	AA	BB	NC	AA	AA	NC	AA	AA	AA
25947	A01	10475650	0	0	Bn-A01-p11091816	AB	NC	AA	AA	AA	AA	AA	BB	NC	AA	AA	NC	AA	AA	AA
25948	A01	10492270	0	0	Bn-A01-p11108443	NC	NC	NC	NC	NC	NC	NC	NC	NC	NC	NC	NC	NC	NC	NC
25950	A01	10497890	0	0	Bn-A01-p11120400	BB	BB	BB	BB	BB	BB	BB	BB	BB	NC	NC	BB	BB	BB	BB
25952	A01	10508130	0	0	Bn-A01-p11137395	NC	NC	NC	NC	NC	NC	NC	NC	NC	NC	NC	NC	NC	NC	NC
25953	A01	10509940	0	0	Bn-A01-p11142752	NC	AB	AA	AB	AB	BB	BB	BB	AA	NC	NC	BB	AA	AA	AA
25954	A01	10524660	0	0	Bn-A01-p11163785	NC	NC	NC	NC	NC	NC	NC	NC	NC	NC	NC	NC	NC	NC	NC
25955	A01	10524960	0	0	Bn-A01-p11163980	AA	AA	AA	AA	AA	AA	AA	AA	AA	BB	BB	AA	AA	AA	AA
25958	A01	10565670	0	0	Bn-A01-p11206467	BB	BB	AA	AA	AB	BB	AA	AA	BB	BB	BB	AA	AA	AA	AA
25959	A01	10589070	0	0	Bn-A01-p11233207	AA	AA	BB	AB	AB	AA	BB	BB	AA	NC	NC	BB	BB	BB	BB
25960	A01	10590010	0	0	Bn-A01-p11234159	NC	NC	NC	NC	NC	NC	NC	NC	NC	NC	NC	NC	NC	NC	NC
25962	A01	10603990	0	0	Bn-A01-p11249993	AB	AB	AB	BB	AB	NC	BB	AB	AB	AA	AA	AB	AB	AB	AB
25963	A01	10608660	0	0	Bn-A01-p11253272	AB	AB	NC	NC	AA	NC	BB	AA	NC	NC	NC	AA	AA	AA	AA
25966	A01	10632180	0	0	Bn-A01-p11273927	BB	AB	BB	BB	BB	BB	AA	BB	AA	AA	AA	BB	BB	BB	BB
25967	A01	10654090	0	0	Bn-A01-p11284636	AA	AA	AA	AA	AA	AA	AA	AA	AA	NC	NC	AA	AA	AA	AA
25968	A01	10680680	0	0	Bn-A01-p11302783	AA	AA	BB	AB	AB	AA	AA	BB	AA	AA	AA	NC	NC	NC	NC
25969	A01	10684290	0	0	Bn-A01-p11306490	AB	NC	BB	BB	BB	BB	BB	BB	AA	BB	BB	BB	BB	BB	BB
25970	A01	10687080	0	0	Bn-A01-p11309186	NC	NC	NC	NC	NC	NC	NC	NC	NC	NC	NC	NC	NC	NC	NC
25971	A01	10697290	0	0	Bn-A01-p11324370	NC	NC	NC	NC	NC	NC	NC	NC	NC	NC	NC	NC	NC	NC	NC
56278	A01	10704810	0	0	Bn-scaff_16217_1-p143344	AA	AA	BB	AB	BB	AA	BB	AA	AA	NC	NC	AA	BB	BB	BB
25885	A01	10728120	0	0	Bn-A01-p10457944	BB	BB	AA	NC	AA	BB	BB	BB	BB	BB	BB	BB	BB	BB	AA
52174	A01	10762770	0	0	Bn-scaff_15803_1-p811739	NC	NC	NC	NC	NC	NC	NC	NC	NC	NC	NC	NC	NC	NC	NC
25887	A01	10762870	0	0	Bn-A01-p10493092	NC	NC	NC	NC	NC	NC	NC	NC	NC	NC	NC	NC	NC	NC	NC
25888	A01	10776170	0	0	Bn-A01-p10499882	AB	NC	BB	BB	BB	BB	BB	AA	AA	AA	AA	AA	AA	AA	NC
25903	A01	10802570	0	0	Bn-A01-p10590357	BB	BB	AA	AA	AA	NC	BB	BB	BB	NC	NC	BB	BB	BB	AA
25906	A01	10841140	0	0	Bn-A01-p10636637	BB	BB	AA	AB	AA	BB	AA	BB	BB	NC	NC	BB	AA	AA	AA
25907	A01	10841490	0	0	Bn-A01-p10636994	NC	NC	NC	NC	NC	NC	NC	NC	NC	NC	NC	NC	NC	NC	NC
25908	A01	10843330	0	0	Bn-A01-p10638747	NC	NC	NC	NC	NC	NC	NC	NC	NC	NC	NC	NC	NC	NC	NC
25909	A01	10844010	0	0	Bn-A01-p10639421	NC	NC	NC	NC	NC	NC	NC	NC	NC	NC	NC	NC	NC	NC	NC
25911	A01	10845540	0	0	Bn-A01-p10640881	NC	NC	NC	BB	NC	BB	BB	AA	AA	NC	NC	AA	NC	BB	BB
25912	A01	10846320	0	0	Bn-A01-p10641656	BB	BB	AA	AB	AA	BB	AA	BB	BB	AA	AA	BB	AA	AA	AA
25914	A01	10900750	0	0	Bn-A01-p10693617	AB	NC	BB	BB	BB	BB	BB	AA	AA	BB	BB	AA	BB	BB	BB
25915	A01	10900860	0	0	Bn-A01-p10693623	AB	BB	AA	AA	AA	AA	AA	BB	BB	AA	AA	BB	AA	AA	AA
25916	A01	10925320	0	0	Bn-A01-p10720611	NC	NC	AA	AA	NC	AA	NC	BB	NC	NC	NC	BB	NC	NC	AA
25918	A01	10945460	0	0	Bn-A01-p10740084	AB	NC	BB	BB	BB	BB	BB	AA	AA	NC	NC	AA	BB	BB	BB
25976	A01	10972690	0	0	Bn-A01-p11347791	BB	BB	BB	BB	BB	BB	BB	BB	BB	BB	BB	BB	BB	BB	BB
55313	A01	11015710	0	0	Bn-scaff_16130_1-p516049	NC	NC	NC	NC	NC	NC	NC	NC	NC	NC	NC	NC	NC	NC	NC
25978	A01	11042960	0	0	Bn-A01-p11407167	AA	AA	AA	AA	AA	AA	BB	AA	AA	NC	NC	AA	AA	AA	AA
25979	A01	11079440	0	0	Bn-A01-p11434769	AB	NC	AA	AA	AA	AA	BB	BB	BB	NC	NC	BB	AA	AA	AA
25980	A01	11085620	0	0	Bn-A01-p11441851	AB	NC	BB	BB	BB	BB	BB	AA	AA	NC	NC	AA	BB	BB	BB
25981	A01	11088510	0	0	Bn-A01-p11444689	AB	NC	BB	BB	BB	BB	BB	AA	AA	NC	NC	AA	BB	BB	BB
25983	A01	11098440	0	0	Bn-A01-p11459295	NC	NC	NC	NC	NC	NC	NC	NC	NC	NC	NC	NC	NC	NC	NC
25984	A01	11101600	0	0	Bn-A01-p11462315	NC	NC	NC	NC	NC	NC	NC	NC	NC	NC	NC	NC	NC	NC	NC
25985	A01	11108780	0	0	Bn-A01-p11469596	AB	AA	AA	AB	AB	BB	BB	BB	AA	NC	NC	BB	AA	AA	AA
25986	A01	11109280	0	0	Bn-A01-p11469992	BB	BB	AA	AA	NC	BB	BB	BB	BB	NC	NC	BB	AA	AA	AA
25987	A01	11110890	0	0	Bn-A01-p11471489	AA	AA	BB	BB	NC	AA	AA	AA	AA	AA	AA	AA	BB	BB	BB
25988	A01	11118360	0	0	Bn-A01-p11479565	AA	NC	BB	AA	NC	AA	AA	AA	BB	BB	BB	AA	AA	AA	BB
25989	A01	11123300	0	0	Bn-A01-p11480814	AA	AA	BB	NC	AB	AA	AA	AA	AA	AA	AA	AA	AA	AA	BB
68926	A01	11139350	0	0	Bn-scaff_19170_1-p469711	NC	BB	AA	AA	NC	NC	NC	AA	BB	BB	BB	BB	AA	BB	AA
25992	A01	11143290	0	0	Bn-A01-p11492050	NC	NC	NC	NC	NC	NC	NC	NC	NC	NC	NC	NC	NC	NC	NC
26017	A01	11276260	0	0	Bn-A01-p11702957	BB	BB	BB	BB	BB	BB	BB	BB	BB	NC	NC	BB	AA	AA	BB
37580	A01	11328960	0	0	Bn-A05-p22669409	NC	NC	AA	AA	NC	AA	BB	BB	BB	NC	NC	AA	BB	BB	AA
26023	A01	11412540	0	0	Bn-A01-p11807124	BB	BB	AA	BB	AB	BB	BB	AA	BB	NC	NC	AA	BB	BB	AA
26024	A01	11413640	0	0	Bn-A01-p11808121	BB	BB	AA	BB	AB	BB	BB	AA	BB	NC	NC	AA	BB	BB	AA
26025	A01	11423210	0	0	Bn-A01-p11817698	NC	BB	AA	BB	AB	BB	BB	AA	BB	NC	NC	AA	BB	BB	AA
26026	A01	11424310	0	0	Bn-A01-p11818901	BB	BB	AA	BB	AB	BB	BB	AA	BB	NC	NC	AA	BB	BB	AA
26027	A01	11428920	0	0	Bn-A01-p11825880	NC	NC	BB	AA	AB	AA	AA	BB	AA	NC	NC	BB	AA	AA	BB
26028	A01	11433960	0	0	Bn-A01-p11830957	AA	AA	NC	AA	AB	AA	AA	BB	AA	AA	AA	BB	AA	AA	BB
77643	A01	11541000	0	0	Bn-Scaffold000444-p344	AB	AB	BB	AA	NC	AA	AA	BB	AA	NC	NC	BB	AA	AA	BB
77644	A01	11546330	0	0	Bn-Scaffold000444-p5763	BB	BB	AA	BB	AB	BB	BB	BB	BB	NC	NC	BB	AA	AA	AA
26035	A01	11562540	0	0	Bn-A01-p11938379	AB	AB	AA	BB	AB	BB	BB	BB	AA	NC	NC	BB	AA	AA	AA
26036	A01	11563900	0	0	Bn-A01-p11939834	NC	NC	NC	NC	NC	NC	NC	NC	NC	NC	NC	NC	NC	NC	NC
26038	A01	11572550	0	0	Bn-A01-p11947255	AA	AA	BB	AA	AB	AA	AA	AA	AA	NC	NC	AA	AA	AA	BB
26039	A01	11581700	0	0	Bn-A01-p11951605	AA	AA	BB	AA	AB	AA	AA	AA	AA	NC	NC	AA	AA	AA	BB
26041	A01	11585740	0	0	Bn-A01-p11955645	AA	AA	BB	AA	AB	AA	AA	AA	AA	NC	NC	AA	AA	AA	BB
26042	A01	11599180	0	0	Bn-A01-p11965733	NC	NC	NC	NC	NC	NC	NC	NC	NC	NC	NC	NC	NC	NC	NC
26056	A01	11626960	0	0	Bn-A01-p12138089	NC	NC	AA	AA	AA	AA	BB	BB	AA	NC	NC	NC	BB	NC	AA
26057	A01	11643400	0	0	Bn-A01-p12145148	NC	NC	AA	AA	AB	BB	BB	BB	AA	BB	BB	BB	BB	BB	AA
26059	A01	11680090	0	0	Bn-A01-p12178646	NC	NC	AA	NC	AB	BB	BB	BB	AA	AA	AA	BB	BB	BB	AA
26060	A01	11681130	0	0	Bn-A01-p12179784	BB	BB	BB	BB	BB	BB	BB	BB	BB	BB	BB	BB	AA	AA	BB
26061	A01	11690670	0	0	Bn-A01-p12192020	NC	NC	BB	BB	BB	BB	BB	BB	BB	NC	NC	BB	BB	BB	BB
26062	A01	11695810	0	0	Bn-A01-p12206449	NC	NC	AA	AA	NC	AA	AA	NC	AA	NC	NC	AA	AA	AA	AA
26064	A01	11698210	0	0	Bn-A01-p12221698	BB	BB	BB	BB	BB	BB	BB	BB	BB	NC	NC	BB	BB	BB	BB
26065	A01	11698700	0	0	Bn-A01-p12222100	AA	AA	AA	AA	AA	AA	AA	AA	AA	NC	NC	AA	AA	AA	AA
26067	A01	11699350	0	0	Bn-A01-p12222806	NC	NC	AA	AA	AA	AA	AA	AA	AA	NC	NC	AA	AA	AA	AA
26066	A01	11699370	0	0	Bn-A01-p12222728	BB	NC	BB	BB	BB	BB	BB	BB	BB	NC	NC	BB	BB	BB	BB
26068	A01	11701360	0	0	Bn-A01-p12224872	BB	BB	BB	BB	BB	BB	BB	BB	BB	NC	NC	BB	BB	BB	BB
26069	A01	11708950	0	0	Bn-A01-p12233209	BB	BB	BB	BB	BB	BB	AA	AA	BB	NC	NC	AA	BB	BB	BB
26070	A01	11713250	0	0	Bn-A01-p12237534	NC	AB	BB	BB	BB	BB	BB	BB	AA	AB	AB	BB	BB	BB	BB
26071	A01	11738020	0	0	Bn-A01-p12257699	NC	AB	BB	BB	BB	BB	BB	BB	AA	BB	BB	BB	BB	BB	BB
26072	A01	11742690	0	0	Bn-A01-p12262504	NC	NC	NC	NC	NC	NC	NC	NC	NC	NC	NC	NC	NC	NC	NC
26076	A01	11779360	0	0	Bn-A01-p12302708	NC	NC	BB	AB	AB	AA	BB	BB	AA	NC	NC	BB	BB	BB	BB
26077	A01	11779530	0	0	Bn-A01-p12302861	NC	NC	AA	AB	NC	BB	AA	NC	NC	NC	NC	AA	AA	AA	AA
26078	A01	11781070	0	0	Bn-A01-p12305025	AA	AA	BB	AB	AB	AA	BB	BB	AA	NC	NC	BB	BB	BB	BB
26079	A01	11781770	0	0	Bn-A01-p12305828	NC	NC	NC	NC	NC	NC	NC	NC	NC	NC	NC	NC	NC	NC	NC
26080	A01	11782140	0	0	Bn-A01-p12306195	AA	AA	BB	AB	AB	AA	BB	BB	AA	NC	NC	BB	BB	BB	BB
26081	A01	11783850	0	0	Bn-A01-p12308897	BB	BB	AA	AB	AB	BB	AA	AA	BB	NC	NC	AA	AA	AA	AA
26082	A01	11784810	0	0	Bn-A01-p12309767	BB	BB	AA	AB	AB	BB	AA	AA	BB	NC	NC	AA	AA	AA	AA
26083	A01	11790390	0	0	Bn-A01-p12314813	NC	NC	AA	NC	NC	BB	NC	AA	BB	NC	NC	AA	AA	AA	AA
26085	A01	11829020	0	0	Bn-A01-p12350104	AA	AA	BB	AB	AB	AA	BB	BB	AA	NC	NC	BB	BB	BB	BB
26086	A01	11831330	0	0	Bn-A01-p12352518	NC	NC	BB	AB	AB	NC	BB	BB	AA	BB	BB	BB	BB	BB	BB
26089	A01	11861320	0	0	Bn-A01-p12380936	AB	AB	BB	AB	AB	AB	BB	BB	AA	BB	BB	BB	BB	BB	BB
26090	A01	11875530	0	0	Bn-A01-p12387882	NC	NC	BB	AB	AB	AB	BB	BB	AA	NC	BB	BB	BB	BB	BB
26091	A01	11878800	0	0	Bn-A01-p12391243	BB	BB	AA	AB	AB	BB	AA	AA	BB	NC	NC	AA	AA	AA	AA
26092	A01	11896970	0	0	Bn-A01-p12399796	AA	AA	BB	AB	AB	AA	BB	BB	AA	NC	NC	BB	BB	BB	BB
26093	A01	11897750	0	0	Bn-A01-p12400477	AA	AA	BB	AB	AB	NC	BB	BB	AA	NC	NC	BB	BB	BB	BB
26094	A01	11925280	0	0	Bn-A01-p12427149	AB	NC	NC	AB	AB	AA	NC	AA	BB	AA	AA	AA	BB	BB	BB
26095	A01	11954000	0	0	Bn-A01-p12454306	AB	AB	BB	BB	BB	BB	AA	AA	AA	NC	NC	AA	BB	BB	BB
26096	A01	11958000	0	0	Bn-A01-p12456089	NC	NC	AA	AA	AA	AA	BB	AA	BB	NC	NC	AA	AA	AA	AA
61473	A01	11970930	0	0	Bn-scaff_16888_1-p428653	NC	NC	NC	NC	NC	NC	NC	NC	NC	NC	NC	NC	NC	NC	NC
26104	A01	11982420	0	0	Bn-A01-p12516944	NC	AB	BB	AB	AB	AB	AA	AA	AA	NC	NC	AA	BB	BB	BB
26099	A01	11983540	0	0	Bn-A01-p12484368	NC	AB	AA	AA	AA	AA	BB	AA	BB	NC	NC	AA	AA	AA	AA
26102	A01	12016730	0	0	Bn-A01-p12510328	AB	AB	AA	AA	AA	AA	BB	BB	BB	NC	NC	BB	AA	AA	AA
26103	A01	12016960	0	0	Bn-A01-p12510566	NC	AB	AA	AA	AA	AA	BB	BB	BB	BB	BB	BB	AA	NC	AA
26105	A01	12032430	0	0	Bn-A01-p12522369	NC	AB	BB	BB	BB	BB	AA	AA	AA	BB	BB	AA	BB	BB	BB
77770	A01	12035350	0	0	Bn-Scaffold003507-p142	NC	AB	AA	AA	AA	AA	BB	BB	BB	NC	AA	BB	AA	AA	AA
26107	A01	12035960	0	0	Bn-A01-p12533991	NC	AA	BB	BB	BB	NC	AA	AA	AA	NC	NC	AA	BB	BB	BB
26108	A01	12037430	0	0	Bn-A01-p12535269	AB	AB	BB	BB	BB	BB	AA	AA	AA	BB	BB	AA	BB	BB	BB
26109	A01	12037780	0	0	Bn-A01-p12535612	NC	AB	BB	BB	BB	BB	NC	AA	AA	BB	BB	AA	BB	BB	BB
26110	A01	12042450	0	0	Bn-A01-p12539479	BB	NC	BB	BB	BB	BB	AA	AA	AA	AA	AA	AA	BB	BB	BB
26111	A01	12042620	0	0	Bn-A01-p12539655	AA	AA	BB	AB	AB	AA	AA	AA	AA	NC	NC	AA	BB	BB	BB
26112	A01	12042920	0	0	Bn-A01-p12539953	NC	NC	BB	AB	NC	NC	AA	NC	AA	NC	NC	AA	NC	NC	NC
26113	A01	12046990	0	0	Bn-A01-p12543678	AB	AB	BB	BB	BB	BB	AA	AA	AA	BB	BB	AA	BB	BB	BB
26114	A01	12047480	0	0	Bn-A01-p12544054	NC	AB	BB	BB	BB	BB	AA	AA	AA	NC	NC	AA	BB	BB	BB
26116	A01	12060880	0	0	Bn-A01-p12560952	AB	NC	AA	AA	AA	AA	AA	AA	BB	AA	AA	NC	AA	AA	AA
26117	A01	12069960	0	0	Bn-A01-p12577268	AA	AA	AA	AA	AA	AA	AA	BB	AA	NC	NC	BB	AA	AA	AA
50953	A01	12073550	0	0	Bn-scaff_15712_8-p145303	BB	BB	BB	BB	BB	NC	NC	BB	BB	AA	AA	BB	BB	BB	BB
26118	A01	12080950	0	0	Bn-A01-p12580778	AA	AB	AA	AA	AA	AA	AA	BB	BB	BB	BB	BB	AA	AA	AA
26119	A01	12105120	0	0	Bn-A01-p12591168	NC	NC	BB	BB	NC	BB	NC	NC	AA	NC	NC	NC	BB	NC	BB
26120	A01	12107110	0	0	Bn-A01-p12593173	AB	AB	AA	AA	AA	AA	NC	AA	BB	AA	AA	AA	AA	AA	AA
28202	A01	12138930	0	0	Bn-A01-p7405147	BB	BB	BB	BB	BB	BB	BB	AA	BB	NC	NC	AA	BB	BB	BB
35547	A01	12155750	0	0	Bn-A04-p3923982	NC	NC	NC	NC	NC	NC	NC	NC	NC	NC	NC	NC	NC	NC	NC
77552	A01	12408480	0	0	Bn-Scaffold000300-p15526	NC	NC	AA	AA	AA	AA	AA	AA	BB	AA	AA	AA	AA	AA	AA
77553	A01	12409980	0	0	Bn-Scaffold000300-p17011	NC	AB	AA	AA	AA	AA	BB	NC	BB	NC	NC	NC	AA	AA	AA
77554	A01	12413190	0	0	Bn-Scaffold000300-p20118	NC	AB	BB	BB	BB	BB	BB	BB	AA	NC	NC	BB	BB	BB	BB
77555	A01	12425720	0	0	Bn-Scaffold000300-p29536	AB	AB	AA	AA	NC	AA	BB	AA	BB	NC	NC	AA	AA	AA	AA
26123	A01	12446050	0	0	Bn-A01-p12618357	AB	BB	AA	AA	AA	AA	AA	BB	BB	AA	AA	BB	AA	AA	AA
26124	A01	12449950	0	0	Bn-A01-p12622123	NC	AB	BB	BB	BB	BB	BB	BB	AA	NC	NC	BB	BB	BB	BB
26125	A01	12453930	0	0	Bn-A01-p12625892	AA	AA	BB	AA	AB	AA	AA	BB	AA	NC	NC	BB	BB	BB	BB
43683	A01	12477780	0	0	Bn-A08-p14644041	NC	NC	NC	NC	NC	NC	NC	NC	NC	NC	NC	NC	NC	NC	NC
26126	A01	12482420	0	0	Bn-A01-p12653338	BB	BB	AA	BB	AB	BB	BB	BB	BB	AA	AA	BB	AA	AA	AA
26127	A01	12495930	0	0	Bn-A01-p12665045	AA	AA	BB	AA	AB	AA	BB	BB	AA	NC	NC	BB	BB	BB	BB
26128	A01	12496140	0	0	Bn-A01-p12665250	BB	BB	AA	NC	AB	NC	AA	AA	BB	AA	AA	AA	AA	AA	AA
26129	A01	12506780	0	0	Bn-A01-p12672899	AB	AB	AA	BB	AB	BB	BB	BB	AA	BB	BB	BB	AA	AA	AA
26130	A01	12571070	0	0	Bn-A01-p12734805	AB	AB	BB	BB	BB	BB	BB	BB	AA	NC	NC	BB	BB	BB	BB
70672	A01	12578400	0	0	Bn-scaff_20250_1-p424693	NC	NC	NC	NC	NC	NC	NC	NC	NC	NC	NC	NC	NC	NC	NC
26134	A01	12620000	0	0	Bn-A01-p12774270	AA	AA	AA	AA	AA	AA	AA	BB	AA	AA	AA	BB	AA	AA	AA
26135	A01	12646950	0	0	Bn-A01-p12823550	BB	BB	BB	BB	BB	BB	BB	AA	BB	BB	BB	AA	BB	BB	BB
26136	A01	12769590	0	0	Bn-A01-p12926196	BB	BB	AA	BB	BB	BB	BB	BB	BB	BB	BB	BB	AA	AA	AA
26884	A01	12857020	0	0	Bn-A01-p20282705	NC	NC	NC	BB	NC	NC	AA	BB	AA	NC	NC	BB	BB	BB	BB
32061	A01	12886170	0	0	Bn-A03-p20848887	NC	NC	NC	NC	NC	NC	NC	NC	NC	NC	NC	NC	NC	NC	NC
26201	A01	12892780	0	0	Bn-A01-p14210994	AB	AB	AA	NC	AB	AB	AA	BB	BB	NC	NC	BB	BB	BB	AA
27425	A01	13192350	0	0	Bn-A01-p26010353	BB	BB	BB	BB	BB	BB	BB	AA	BB	NC	NC	AA	AA	AA	BB
26144	A01	13309150	0	0	Bn-A01-p13709801	BB	BB	NC	BB	NC	NC	AA	AA	NC	AA	AA	AA	AA	AA	NC
26152	A01	13365110	0	0	Bn-A01-p13775817	AA	AA	AA	AA	AA	AA	AA	BB	AA	NC	NC	BB	BB	BB	AA
26164	A01	13463100	0	0	Bn-A01-p13893020	BB	BB	BB	BB	BB	BB	AA	AA	BB	NC	NC	AA	AA	AA	BB
65293	A01	13471210	0	0	Bn-scaff_17959_1-p571681	NC	BB	BB	NC	BB	NC	NC	BB	BB	AA	AA	BB	BB	BB	BB
26165	A01	13602230	0	0	Bn-A01-p14001039	BB	BB	AA	BB	BB	BB	AA	BB	BB	BB	BB	BB	BB	BB	AA
26166	A01	13649060	0	0	Bn-A01-p14022855	AA	AA	AA	AA	AA	AA	AA	BB	AA	NC	NC	BB	BB	BB	AA
26167	A01	13674790	0	0	Bn-A01-p14046733	AA	AA	AA	AA	AA	AA	BB	BB	AA	BB	BB	BB	BB	BB	AA
26168	A01	13691290	0	0	Bn-A01-p14057073	NC	NC	NC	NC	NC	NC	NC	NC	NC	NC	NC	NC	NC	NC	NC
26170	A01	13697680	0	0	Bn-A01-p14071237	BB	BB	BB	BB	BB	BB	BB	AA	BB	NC	NC	AA	AA	AA	BB
26169	A01	13697720	0	0	Bn-A01-p14071179	AA	AA	AA	AA	AA	AA	AA	BB	AA	NC	NC	BB	BB	BB	AA
26171	A01	13700530	0	0	Bn-A01-p14074100	AA	AA	AA	AA	AA	AA	AA	BB	AA	NC	NC	BB	BB	BB	AA
26172	A01	13700700	0	0	Bn-A01-p14074268	AA	AA	BB	AA	AA	AA	AA	AA	AA	NC	NC	AA	AA	AA	BB
26173	A01	13700920	0	0	Bn-A01-p14074391	AA	AA	AA	AA	AA	AA	AA	BB	AA	NC	NC	BB	BB	BB	AA
26174	A01	13703180	0	0	Bn-A01-p14076641	BB	NC	AB	AB	AB	AB	BB	AA	BB	AA	AA	AA	AA	AA	BB
26175	A01	13705590	0	0	Bn-A01-p14079006	BB	BB	BB	BB	BB	BB	BB	AA	BB	NC	NC	AA	AA	AA	BB
26176	A01	13712020	0	0	Bn-A01-p14084579	BB	BB	BB	BB	BB	BB	BB	AA	BB	BB	BB	AA	AA	AA	BB
26186	A01	13747260	0	0	Bn-A01-p14134232	NC	NC	BB	AA	NC	AA	BB	AA	AA	NC	NC	AA	AA	AA	BB
26187	A01	13749610	0	0	Bn-A01-p14138072	BB	BB	AA	BB	BB	BB	AA	BB	BB	NC	NC	BB	BB	BB	AA
26189	A01	13760170	0	0	Bn-A01-p14148071	BB	BB	AA	BB	BB	BB	AA	BB	BB	NC	NC	BB	BB	BB	AA
75959	A01	13763010	0	0	Bn-scaff_26101_1-p76106	NC	NC	BB	BB	NC	BB	BB	BB	BB	BB	BB	BB	BB	NC	BB
26190	A01	13772780	0	0	Bn-A01-p14167866	BB	BB	BB	BB	BB	BB	BB	AA	BB	NC	NC	AA	AA	AA	BB
26191	A01	13775720	0	0	Bn-A01-p14168802	BB	BB	BB	BB	BB	BB	BB	AA	BB	NC	NC	AA	AA	AA	BB
26192	A01	13776230	0	0	Bn-A01-p14169412	AA	NC	NC	AA	BB	NC	AA	BB	AA	NC	NC	BB	AA	AA	BB
26193	A01	13780550	0	0	Bn-A01-p14181463	AA	AA	BB	AA	AA	AA	BB	AA	AA	NC	NC	AA	AA	AA	BB
26194	A01	13780740	0	0	Bn-A01-p14181651	BB	BB	AA	BB	BB	BB	AA	BB	BB	NC	NC	BB	BB	BB	AA
26195	A01	13780820	0	0	Bn-A01-p14181829	AA	AA	BB	AA	AA	AA	BB	AA	AA	NC	NC	AA	AA	AA	BB
26197	A01	13813090	0	0	Bn-A01-p14197545	AA	AA	BB	AA	AA	AA	BB	AA	AA	AA	AA	AA	AA	AA	BB
26198	A01	13817130	0	0	Bn-A01-p14200714	AA	AA	AA	AA	AA	AA	AA	BB	AA	NC	NC	BB	BB	BB	AA
26199	A01	13817300	0	0	Bn-A01-p14200787	BB	BB	AA	BB	BB	BB	AA	BB	BB	NC	NC	BB	BB	BB	AA
26200	A01	13818000	0	0	Bn-A01-p14201581	BB	BB	BB	BB	BB	BB	BB	AA	BB	NC	NC	AA	AA	AA	BB
26202	A01	13838310	0	0	Bn-A01-p14223709	AA	AA	AA	AA	AA	AA	AA	BB	AA	NC	NC	BB	BB	BB	AA
26205	A01	13843140	0	0	Bn-A01-p14232473	AA	AA	AA	AA	AA	AA	AA	BB	AA	NC	NC	BB	BB	BB	AA
26206	A01	13886250	0	0	Bn-A01-p14238948	NC	NC	BB	NC	NC	NC	BB	AA	AA	NC	NC	AA	AA	AA	BB
26207	A01	13893330	0	0	Bn-A01-p14241215	AA	AA	AA	AA	AA	AA	AA	BB	AA	NC	NC	BB	BB	BB	AA
26208	A01	13898850	0	0	Bn-A01-p14247718	NC	AA	AA	AA	AA	AA	AA	BB	AA	BB	NC	BB	BB	BB	AA
57313	A01	13901340	0	0	Bn-scaff_16361_1-p300435	BB	BB	BB	BB	BB	BB	NC	AA	NC	NC	NC	AB	AA	AA	NC
57312	A01	13901410	0	0	Bn-scaff_16361_1-p300265	AA	AA	AA	AA	AA	AA	NC	AA	NC	NC	NC	AB	AA	AA	NC
26209	A01	13919460	0	0	Bn-A01-p14256104	NC	NC	NC	NC	NC	NC	NC	NC	NC	NC	NC	NC	NC	NC	NC
26211	A01	14223300	0	0	Bn-A01-p14339825	NC	NC	NC	NC	NC	NC	NC	NC	NC	NC	NC	NC	NC	NC	NC
26210	A01	14233380	0	0	Bn-A01-p14328823	BB	BB	AA	BB	BB	BB	AA	BB	BB	BB	BB	BB	BB	BB	AA
26230	A01	14240470	0	0	Bn-A01-p14704844	NC	NC	AA	AA	AA	AA	AA	BB	AA	AA	AA	BB	BB	BB	AA
26231	A01	14265820	0	0	Bn-A01-p14723306	AA	AA	AA	AA	AA	AA	AA	BB	AA	BB	BB	BB	BB	BB	AA
26232	A01	14270310	0	0	Bn-A01-p14727717	BB	BB	BB	BB	BB	BB	BB	AA	BB	NC	NC	AA	AA	AA	BB
26237	A01	14345590	0	0	Bn-A01-p14802709	NC	NC	BB	BB	BB	BB	BB	BB	AA	NC	NC	BB	AA	AA	BB
26238	A01	14373130	0	0	Bn-A01-p14859839	AB	NC	BB	BB	BB	BB	BB	BB	AA	NC	NC	BB	AA	AA	BB
26239	A01	14379920	0	0	Bn-A01-p14865565	NC	NC	BB	BB	BB	BB	BB	BB	AA	BB	BB	BB	AA	AA	BB
26240	A01	14416430	0	0	Bn-A01-p14901403	AB	AB	BB	BB	BB	BB	BB	BB	AA	NC	NC	BB	AA	AA	BB
26241	A01	14421120	0	0	Bn-A01-p14905298	BB	BB	AA	BB	BB	BB	AA	AA	BB	NC	NC	AA	BB	BB	AA
26242	A01	14422520	0	0	Bn-A01-p14906403	NC	BB	AA	BB	BB	BB	AA	BB	BB	NC	NC	BB	BB	BB	AA
26243	A01	14422700	0	0	Bn-A01-p14906494	NC	NC	AA	BB	BB	BB	AA	AA	BB	NC	NC	AA	BB	BB	AA
26244	A01	14432310	0	0	Bn-A01-p14914475	BB	BB	BB	BB	BB	BB	AA	AA	BB	NC	NC	AA	BB	BB	BB
26245	A01	14436600	0	0	Bn-A01-p14917697	BB	BB	AA	BB	BB	BB	AA	AA	BB	NC	NC	AA	BB	BB	AA
26247	A01	14477960	0	0	Bn-A01-p14942681	AB	AB	BB	BB	BB	BB	AA	BB	AA	NC	NC	BB	BB	BB	BB
26248	A01	14478880	0	0	Bn-A01-p14943499	NC	NC	AA	NC	NC	NC	BB	NC	BB	NC	AA	AA	AA	AA	AA
26249	A01	14480680	0	0	Bn-A01-p14945302	NC	NC	NC	NC	NC	NC	NC	NC	NC	NC	NC	NC	NC	NC	NC
26250	A01	14482430	0	0	Bn-A01-p14947053	BB	BB	AA	BB	BB	BB	BB	BB	BB	NC	NC	BB	BB	BB	AA
26251	A01	14482790	0	0	Bn-A01-p14947418	BB	BB	BB	BB	BB	BB	BB	BB	BB	BB	NC	BB	BB	BB	BB
26252	A01	14483610	0	0	Bn-A01-p14948237	AB	AB	AA	AA	AA	AA	BB	AA	BB	NC	NC	AA	AA	AA	AA
26253	A01	14483660	0	0	Bn-A01-p14948379	AB	AB	BB	BB	BB	BB	AA	BB	AA	NC	NC	BB	BB	BB	BB
26254	A01	14483990	0	0	Bn-A01-p14948614	AB	AB	AA	AA	AA	AA	BB	AA	BB	NC	NC	AA	AA	AA	AA
26255	A01	14484130	0	0	Bn-A01-p14948748	AB	AB	BB	BB	BB	BB	AA	BB	AA	NC	NC	BB	BB	BB	BB
26256	A01	14484310	0	0	Bn-A01-p14949030	AB	AB	BB	BB	BB	BB	BB	BB	AA	NC	NC	BB	BB	BB	BB
26257	A01	14484400	0	0	Bn-A01-p14949121	AB	NC	BB	BB	BB	BB	BB	BB	AA	NC	NC	BB	BB	BB	BB
26258	A01	14484630	0	0	Bn-A01-p14949256	AB	AB	BB	BB	BB	BB	AA	BB	AA	NC	NC	BB	BB	BB	BB
26259	A01	14488660	0	0	Bn-A01-p14955594	AB	AB	AA	AA	AA	AA	BB	AA	BB	NC	NC	AA	AA	AA	AA
26260	A01	14492780	0	0	Bn-A01-p14959478	NC	NC	AA	AA	NC	AA	BB	AA	BB	NC	NC	AA	AA	AA	AA
26261	A01	14493640	0	0	Bn-A01-p14960233	AB	AB	AA	AA	AA	AA	AA	AA	BB	NC	AB	AA	AA	AA	AA
26263	A01	14504090	0	0	Bn-A01-p14965596	AB	AB	BB	BB	NC	BB	AA	AA	AA	AA	AA	AA	BB	BB	BB
26265	A01	14521730	0	0	Bn-A01-p15000468	AB	AB	BB	BB	BB	BB	AA	AA	AA	NC	NC	AA	BB	BB	BB
26268	A01	14627720	0	0	Bn-A01-p15086787	AB	AB	BB	AA	AA	AA	BB	BB	BB	NC	NC	BB	AA	AA	BB
26269	A01	14627980	0	0	Bn-A01-p15087045	NC	NC	NC	NC	NC	NC	NC	NC	NC	NC	NC	NC	NC	NC	NC
26270	A01	14628000	0	0	Bn-A01-p15087171	AB	AB	BB	AA	AB	AB	BB	BB	BB	BB	BB	BB	AA	NC	BB
26271	A01	14631310	0	0	Bn-A01-p15090383	AB	AB	AA	BB	BB	BB	AA	AA	AA	AA	AA	AA	BB	BB	AA
26272	A01	14633710	0	0	Bn-A01-p15092778	AB	AB	BB	AA	AA	AA	BB	BB	BB	BB	BB	BB	NC	NC	BB
26273	A01	14636050	0	0	Bn-A01-p15095213	AB	AB	AA	BB	BB	BB	AA	AA	AA	NC	NC	AA	BB	BB	AA
26274	A01	14636250	0	0	Bn-A01-p15095314	AB	AB	BB	AA	AA	AA	BB	BB	BB	NC	NC	BB	NC	AA	BB
26275	A01	14636420	0	0	Bn-A01-p15095524	AB	AB	BB	AA	NC	NC	BB	BB	BB	NC	NC	BB	AA	AA	BB
26276	A01	14655570	0	0	Bn-A01-p15114417	NC	NC	AA	AA	AA	AA	BB	BB	BB	AA	AA	BB	AA	AA	AA
26278	A01	14721950	0	0	Bn-A01-p15179106	AB	AB	BB	BB	BB	BB	AA	AA	AA	NC	NC	AA	BB	BB	BB
26279	A01	14725250	0	0	Bn-A01-p15182302	BB	BB	BB	BB	BB	BB	AA	AA	AA	AA	AA	AA	NC	NC	NC
26280	A01	14745970	0	0	Bn-A01-p15193510	NC	NC	NC	NC	NC	NC	BB	NC	AA	NC	NC	NC	NC	NC	NC
26287	A01	14868050	0	0	Bn-A01-p15401259	BB	BB	AA	BB	BB	BB	AA	BB	BB	NC	NC	BB	AA	AA	AA
26288	A01	14869220	0	0	Bn-A01-p15402291	BB	BB	AA	AA	AA	AA	AA	AA	BB	NC	NC	AA	AA	AA	AA
26289	A01	14874770	0	0	Bn-A01-p15407905	NC	NC	NC	NC	NC	NC	NC	NC	NC	NC	NC	NC	NC	NC	NC
26290	A01	14875680	0	0	Bn-A01-p15408721	AA	AA	BB	AA	AA	AA	BB	AA	AA	NC	NC	AA	BB	BB	BB
26291	A01	14880490	0	0	Bn-A01-p15413589	AA	NC	BB	AA	AA	AA	BB	AA	AA	NC	NC	AA	BB	BB	BB
26292	A01	14909310	0	0	Bn-A01-p15432406	NC	NC	BB	BB	BB	BB	BB	BB	AA	NC	NC	BB	BB	BB	BB
26293	A01	14917700	0	0	Bn-A01-p15441407	NC	NC	BB	BB	NC	BB	BB	BB	AA	NC	NC	BB	BB	BB	BB
26294	A01	14924800	0	0	Bn-A01-p15446864	BB	BB	AA	BB	BB	BB	AA	BB	BB	AA	AA	BB	AA	AA	AA
26295	A01	14947040	0	0	Bn-A01-p15468033	BB	BB	BB	BB	BB	BB	BB	AA	BB	BB	BB	AA	BB	BB	BB
26304	A01	14969040	0	0	Bn-A01-p15494260	AB	AB	AA	AA	AA	AA	AA	AA	BB	NC	AA	AA	AA	AA	AA
26305	A01	14969250	0	0	Bn-A01-p15494469	AB	AB	BB	BB	NC	BB	AA	BB	AA	AA	AA	BB	BB	BB	BB
26306	A01	14971710	0	0	Bn-A01-p15496639	AB	AB	AA	AA	AA	AA	AA	AA	BB	NC	NC	AA	AA	AA	AA
26307	A01	14971740	0	0	Bn-A01-p15496772	AB	AB	AA	AA	AA	AA	BB	AA	BB	NC	NC	AA	AA	AA	AA
26308	A01	14972160	0	0	Bn-A01-p15497190	AB	AB	BB	BB	BB	BB	AA	BB	AA	NC	NC	BB	BB	BB	BB
26309	A01	14973590	0	0	Bn-A01-p15502589	AA	AA	BB	AA	AA	AA	NC	BB	AA	NC	NC	BB	BB	BB	BB
26312	A01	14988230	0	0	Bn-A01-p15517260	NC	NC	AA	AA	AA	AA	NC	NC	BB	AB	AB	AA	NC	NC	AA
26313	A01	14990060	0	0	Bn-A01-p15519090	AB	AB	BB	BB	BB	BB	BB	AA	AA	BB	BB	AA	BB	BB	BB
26316	A01	15024160	0	0	Bn-A01-p15568028	AB	AB	AA	AA	AA	AA	AA	AA	BB	AA	AA	AA	AA	AA	AA
77758	A01	15097030	0	0	Bn-Scaffold002854-p454	NC	NC	NC	NC	NC	NC	NC	NC	NC	NC	NC	NC	NC	NC	NC
35390	A01	15122360	0	0	Bn-A04-p2906681	AB	AB	BB	BB	BB	BB	AA	BB	AA	NC	NC	BB	BB	BB	BB
35391	A01	15124920	0	0	Bn-A04-p2909242	AB	AB	BB	BB	BB	BB	BB	BB	AA	NC	NC	BB	BB	BB	BB
26317	A01	15133210	0	0	Bn-A01-p15695152	NC	NC	AA	BB	NC	BB	BB	BB	BB	NC	NC	BB	AA	AA	AA
70955	A01	15178690	0	0	Bn-scaff_20478_1-p135109	NC	AA	AA	NC	AA	NC	NC	AA	AA	AA	AA	AA	AA	AA	AA
63616	A01	15228350	0	0	Bn-scaff_17517_1-p642529	BB	BB	BB	BB	BB	BB	BB	AA	BB	BB	BB	BB	AA	AA	BB
26899	A01	15261960	0	0	Bn-A01-p20497397	NC	NC	NC	NC	NC	NC	NC	NC	NC	NC	NC	NC	NC	NC	NC
26898	A01	15269200	0	0	Bn-A01-p20483938	BB	BB	BB	BB	BB	BB	BB	BB	BB	NC	NC	BB	AA	AA	BB
26897	A01	15270690	0	0	Bn-A01-p20482459	BB	BB	BB	BB	BB	BB	BB	BB	BB	NC	NC	BB	AA	AA	BB
26377	A01	15286150	0	0	Bn-A01-p16303134	BB	BB	BB	BB	BB	BB	AA	AA	BB	BB	BB	AA	AA	AA	BB
26345	A01	15288200	0	0	Bn-A01-p16131102	NC	NC	NC	NC	NC	NC	NC	NC	NC	NC	NC	NC	NC	NC	NC
26344	A01	15289080	0	0	Bn-A01-p16128458	AA	AA	AA	AA	AA	AA	AA	AA	AA	NC	NC	AA	BB	BB	AA
26343	A01	15289370	0	0	Bn-A01-p16128165	AA	AA	AA	AA	AA	AA	AA	AA	AA	NC	NC	AA	BB	BB	AA
26342	A01	15289670	0	0	Bn-A01-p16127871	BB	BB	BB	BB	BB	BB	AA	AA	BB	NC	NC	AA	AA	AA	BB
72884	A01	15289670	0	0	Bn-scaff_21820_1-p93158	NC	NC	AA	NC	AA	NC	NC	AA	NC	NC	NC	AA	NC	NC	AA
26463	A01	15297620	0	0	Bn-A01-p17036109	NC	NC	NC	NC	NC	NC	NC	NC	NC	NC	NC	NC	NC	NC	NC
26570	A01	15300270	0	0	Bn-A01-p17714021	BB	BB	BB	BB	BB	BB	AA	AA	BB	AA	AA	AA	BB	BB	BB
40713	A01	15349480	0	0	Bn-A06-p8123266	AA	AB	AB	NC	NC	BB	BB	AA	AA	BB	NC	BB	AA	AA	AA
77854	A01	15498230	0	0	Bn-Scaffold016439-p48	NC	AB	AB	AB	AB	AA	AA	BB	BB	NC	NC	BB	BB	BB	BB
26323	A01	16092960	0	0	Bn-A01-p15957543	NC	NC	AA	BB	BB	BB	BB	BB	AA	NC	NC	BB	BB	BB	AA
72761	A01	16119430	0	0	Bn-scaff_21820_1-p270823	AB	AB	BB	AA	AA	AA	AA	AA	BB	BB	BB	AA	AA	AA	BB
26329	A01	16267780	0	0	Bn-A01-p16086381	AB	NC	BB	AA	AA	AA	BB	BB	BB	NC	NC	BB	AA	AA	BB
26330	A01	16270220	0	0	Bn-A01-p16088721	NC	BB	NC	BB	BB	BB	AA	AA	NC	NC	NC	AA	BB	BB	NC
26331	A01	16274680	0	0	Bn-A01-p16093558	NC	NC	NC	AA	AA	AA	BB	BB	NC	NC	NC	BB	AA	AA	NC
26332	A01	16275010	0	0	Bn-A01-p16093901	NC	BB	NC	BB	BB	BB	BB	BB	NC	NC	NC	BB	AA	AA	NC
26333	A01	16275020	0	0	Bn-A01-p16094037	NC	BB	NC	BB	BB	BB	AA	AA	NC	NC	NC	AA	BB	BB	NC
37925	A01	16279320	0	0	Bn-A05-p3428986	NC	NC	NC	NC	NC	NC	NC	NC	NC	NC	NC	NC	NC	NC	NC
26334	A01	16280580	0	0	Bn-A01-p16103425	NC	AA	NC	AA	AA	AA	BB	BB	NC	NC	NC	BB	AA	AA	NC
26336	A01	16281700	0	0	Bn-A01-p16106372	AB	AB	AA	BB	BB	BB	AA	AA	AA	BB	BB	AA	BB	BB	AA
26335	A01	16281740	0	0	Bn-A01-p16106314	AB	AB	AA	BB	BB	BB	AA	AA	AA	AA	AA	AA	BB	BB	AA
26337	A01	16282950	0	0	Bn-A01-p16111263	AA	AA	AA	AA	AA	AA	AA	AA	AA	NC	NC	AA	BB	BB	AA
26338	A01	16288850	0	0	Bn-A01-p16121664	AA	AA	AA	AA	AA	AA	AA	AA	AA	NC	NC	AA	BB	BB	AA
26339	A01	16290110	0	0	Bn-A01-p16122923	BB	BB	BB	BB	BB	BB	BB	BB	BB	NC	NC	BB	AA	AA	BB
26340	A01	16290730	0	0	Bn-A01-p16123649	AB	AB	AA	BB	BB	BB	BB	BB	AA	NC	NC	BB	BB	BB	AA
26353	A01	16366330	0	0	Bn-A01-p16173770	NC	NC	BB	AA	AA	AA	AA	BB	BB	NC	NC	BB	AA	AA	BB
26354	A01	16366600	0	0	Bn-A01-p16174042	BB	BB	BB	BB	BB	BB	BB	BB	BB	NC	NC	BB	AA	AA	BB
26355	A01	16368360	0	0	Bn-A01-p16175909	NC	BB	NC	BB	BB	BB	BB	AA	NC	NC	NC	AA	BB	BB	NC
26356	A01	16375380	0	0	Bn-A01-p16181728	AA	AA	AA	AA	AA	AA	AA	BB	AA	AA	AA	NC	AA	AA	AA
26357	A01	16405640	0	0	Bn-A01-p16200217	NC	NC	BB	AA	AA	AA	AA	BB	BB	NC	NC	BB	AA	AA	BB
26358	A01	16422470	0	0	Bn-A01-p16217917	AB	AB	AA	BB	BB	BB	BB	AA	AA	NC	NC	AA	BB	BB	AA
26360	A01	16425100	0	0	Bn-A01-p16221475	BB	BB	NC	BB	BB	BB	BB	AA	NC	NC	NC	AA	BB	BB	NC
26361	A01	16425260	0	0	Bn-A01-p16221732	AA	AA	NC	AA	AA	AA	AA	BB	NC	NC	NC	BB	AA	AA	NC
26362	A01	16425610	0	0	Bn-A01-p16222086	BB	BB	NC	BB	BB	BB	BB	AA	NC	NC	NC	AA	BB	BB	NC
26364	A01	16425690	0	0	Bn-A01-p16222167	NC	BB	NC	BB	BB	BB	BB	AA	NC	NC	NC	AA	BB	BB	NC
26363	A01	16425720	0	0	Bn-A01-p16222098	NC	AA	NC	AA	AA	AA	AA	BB	NC	NC	NC	BB	AA	AA	NC
26365	A01	16426100	0	0	Bn-A01-p16222479	NC	BB	NC	BB	BB	BB	BB	AA	NC	NC	NC	AA	BB	BB	NC
26366	A01	16426760	0	0	Bn-A01-p16223356	AB	BB	AA	BB	BB	BB	BB	AA	AA	AA	AA	AA	BB	BB	AA
26367	A01	16433430	0	0	Bn-A01-p16228743	NC	NC	NC	NC	NC	NC	NC	NC	NC	NC	NC	NC	NC	NC	NC
26368	A01	16433780	0	0	Bn-A01-p16229096	AB	AB	BB	AA	AA	AA	AA	BB	BB	BB	BB	BB	AA	AA	BB
26369	A01	16437790	0	0	Bn-A01-p16233062	BB	BB	BB	BB	BB	BB	BB	AA	BB	NC	NC	AA	BB	BB	BB
26370	A01	16449950	0	0	Bn-A01-p16253463	AA	AA	AA	AA	AA	AA	AA	BB	AA	AA	AA	BB	AA	AA	AA
26376	A01	16460560	0	0	Bn-A01-p16278008	AB	NC	AA	BB	BB	BB	BB	AA	AA	AA	AA	AA	BB	BB	AA
50390	A01	16476170	0	0	Bn-scaff_15705_3-p243755	NC	NC	NC	NC	NC	NC	NC	NC	NC	NC	NC	NC	NC	NC	NC
26378	A01	16524930	0	0	Bn-A01-p16323375	AA	AA	AA	NC	AA	NC	NC	AA	AA	AA	AA	AA	AA	AA	AA
26379	A01	16525150	0	0	Bn-A01-p16323503	BB	BB	BB	BB	BB	BB	BB	BB	BB	BB	BB	BB	BB	BB	BB
26382	A01	16531680	0	0	Bn-A01-p16331424	BB	BB	BB	BB	BB	BB	BB	BB	BB	BB	BB	BB	AA	AA	BB
26383	A01	16541830	0	0	Bn-A01-p16343556	BB	BB	BB	BB	BB	BB	AA	BB	BB	NC	NC	BB	AA	AA	BB
26384	A01	16555650	0	0	Bn-A01-p16358989	BB	BB	BB	BB	BB	BB	AA	BB	BB	NC	NC	BB	AA	AA	BB
26385	A01	16571730	0	0	Bn-A01-p16366870	AA	AA	AA	AA	AA	AA	AB	BB	AA	AA	AA	BB	AB	AB	AA
26387	A01	16585090	0	0	Bn-A01-p16374068	BB	BB	BB	BB	BB	BB	AA	BB	BB	NC	NC	BB	AA	AA	BB
53069	A01	16601830	0	0	Bn-scaff_15879_1-p426186	NC	NC	NC	NC	NC	NC	NC	NC	NC	NC	NC	NC	NC	NC	NC
53068	A01	16628160	0	0	Bn-scaff_15879_1-p403913	BB	BB	AB	BB	AB	BB	BB	AA	BB	AA	AA	NC	BB	BB	AA
26947	A01	16630940	0	0	Bn-A01-p21038677	BB	BB	AB	NC	NC	BB	BB	AA	BB	AA	AA	BB	BB	BB	AA
26946	A01	16633850	0	0	Bn-A01-p21035670	NC	AA	AB	NC	NC	AA	AA	BB	AA	AA	AA	AA	AA	AA	BB
26945	A01	16638380	0	0	Bn-A01-p21018746	NC	NC	AB	BB	BB	BB	BB	NC	BB	AA	AA	NC	BB	BB	AA
26303	A01	16782620	0	0	Bn-A01-p15489266	AB	AB	AA	AA	AA	AA	BB	BB	BB	NC	NC	BB	AA	AA	AA
26302	A01	16783960	0	0	Bn-A01-p15487080	NC	NC	BB	BB	BB	BB	AA	AA	AA	NC	NC	AA	BB	BB	BB
26300	A01	16787780	0	0	Bn-A01-p15481986	BB	BB	AA	BB	BB	BB	BB	BB	BB	NC	NC	BB	AA	AA	AA
26246	A01	16796800	0	0	Bn-A01-p14934844	NC	NC	BB	NC	NC	NC	BB	BB	AA	NC	NC	BB	NC	NC	BB
60044	A01	16803420	0	0	Bn-scaff_16691_1-p1350013	NC	NC	NC	NC	NC	NC	NC	NC	NC	NC	NC	NC	NC	NC	NC
26282	A01	16835600	0	0	Bn-A01-p15233095	AB	AB	NC	BB	AB	NC	AA	AA	AA	AA	AA	AA	BB	BB	BB
38387	A01	16850400	0	0	Bn-A05-p7662456	AA	AA	AA	AA	AA	AA	NC	BB	AA	NC	NC	BB	AA	AA	AA
74495	A01	16866700	0	0	Bn-scaff_23407_1-p23075	AA	AA	NC	AA	AA	NC	NC	BB	AA	BB	BB	AA	BB	BB	AA
26396	A01	17019100	0	0	Bn-A01-p16403023	NC	NC	NC	NC	NC	NC	NC	NC	NC	NC	NC	NC	AA	AA	NC
26397	A01	17020390	0	0	Bn-A01-p16404320	NC	NC	AA	NC	AA	NC	NC	AA	AA	AA	AA	AA	BB	BB	AA
53492	A01	17037960	0	0	Bn-scaff_15911_1-p546022	NC	AA	BB	BB	NC	NC	NC	BB	AA	BB	BB	AA	BB	AA	BB
26400	A01	17047700	0	0	Bn-A01-p16432946	NC	AB	AA	BB	BB	BB	BB	AA	AA	BB	BB	AA	BB	BB	AA
55692	A01	17052810	0	0	Bn-scaff_16197_1-p1032983	NC	NC	NC	NC	NC	NC	NC	NC	NC	NC	NC	NC	NC	NC	NC
26402	A01	17078920	0	0	Bn-A01-p16454615	NC	NC	AA	AA	NC	AA	AA	AA	AA	NC	NC	AA	BB	BB	AA
26403	A01	17079710	0	0	Bn-A01-p16455409	AA	AA	AA	AA	AA	AA	AA	AA	AA	AA	AA	AA	BB	BB	AA
26404	A01	17085960	0	0	Bn-A01-p16461540	AA	AA	AA	AA	AA	AA	AA	AA	AA	NC	NC	AA	BB	BB	AA
26405	A01	17085960	0	0	Bn-A01-p16461639	BB	BB	BB	BB	BB	BB	BB	BB	BB	NC	NC	BB	AA	AA	BB
26407	A01	17088240	0	0	Bn-A01-p16474128	AB	AB	BB	AA	AA	AA	AA	AA	BB	NC	NC	AA	NC	NC	BB
26408	A01	17094740	0	0	Bn-A01-p16476326	NC	NC	NC	NC	NC	NC	NC	NC	NC	NC	NC	NC	NC	NC	NC
26410	A01	17123990	0	0	Bn-A01-p16512818	AB	AB	AA	BB	BB	BB	BB	BB	NC	BB	BB	BB	BB	BB	AA
26411	A01	17130560	0	0	Bn-A01-p16529313	AA	AA	AA	AA	AA	AA	AA	AA	AA	NC	NC	AA	BB	BB	AA
26412	A01	17140440	0	0	Bn-A01-p16537769	BB	BB	BB	BB	BB	BB	BB	AA	BB	NC	NC	AA	BB	BB	BB
26414	A01	17140540	0	0	Bn-A01-p16537866	BB	BB	BB	BB	BB	BB	AA	AA	BB	NC	NC	AA	AA	AA	BB
26413	A01	17140560	0	0	Bn-A01-p16537792	BB	BB	BB	BB	BB	BB	BB	BB	BB	NC	NC	BB	AA	AA	BB
26415	A01	17141090	0	0	Bn-A01-p16538323	AB	AB	AA	BB	BB	BB	BB	BB	AA	NC	NC	BB	BB	BB	AA
26416	A01	17141360	0	0	Bn-A01-p16538587	AB	NC	BB	AA	AA	AA	AA	AA	BB	NC	NC	AA	AA	AA	BB
26417	A01	17142020	0	0	Bn-A01-p16539250	AB	AB	AA	BB	BB	BB	BB	BB	AA	NC	NC	BB	BB	BB	AA
26418	A01	17156910	0	0	Bn-A01-p16557636	AB	AB	BB	AA	AA	AA	AA	AA	BB	NC	NC	AA	AA	AA	BB
26419	A01	17172780	0	0	Bn-A01-p16571536	NC	NC	NC	NC	NC	NC	NC	NC	NC	NC	NC	NC	NC	NC	NC
26421	A01	17183020	0	0	Bn-A01-p16580971	NC	AA	AA	AA	AA	AA	AA	BB	AA	BB	BB	BB	BB	BB	AA
26422	A01	17196460	0	0	Bn-A01-p16597123	AB	AB	AB	AB	AB	AB	BB	BB	AA	NC	NC	BB	BB	BB	AA
26427	A01	17212600	0	0	Bn-A01-p16646241	NC	NC	BB	BB	BB	BB	BB	BB	BB	NC	NC	BB	NC	NC	BB
26428	A01	17223220	0	0	Bn-A01-p16656886	NC	NC	BB	BB	BB	BB	NC	NC	BB	NC	NC	AA	NC	NC	BB
26429	A01	17229330	0	0	Bn-A01-p16662544	AB	AB	AA	BB	BB	BB	BB	BB	AA	NC	NC	BB	BB	BB	AA
26430	A01	17231150	0	0	Bn-A01-p16665014	BB	BB	BB	BB	BB	BB	BB	AA	BB	NC	NC	AA	AA	AA	BB
26431	A01	17231270	0	0	Bn-A01-p16665036	AA	AA	AA	AA	AA	AA	BB	BB	AA	NC	NC	BB	BB	BB	AA
26433	A01	17235380	0	0	Bn-A01-p16669142	BB	NC	BB	BB	BB	BB	BB	BB	BB	BB	BB	BB	AA	AA	BB
77685	A01	17254100	0	0	Bn-Scaffold000582-p3247	BB	BB	BB	BB	BB	BB	BB	BB	BB	BB	BB	BB	AA	AA	BB
76297	A01	17257970	0	0	Bn-scaff_27218_1-p19546	NC	NC	NC	NC	NC	NC	NC	NC	NC	NC	NC	NC	NC	NC	NC
26434	A01	17263400	0	0	Bn-A01-p16692819	AA	AA	AA	AA	AA	AA	BB	BB	AA	BB	BB	BB	BB	BB	AA
26435	A01	17263440	0	0	Bn-A01-p16692959	AA	AA	AA	AA	AA	AA	BB	BB	AA	NC	NC	BB	BB	BB	AA
26436	A01	17264900	0	0	Bn-A01-p16694394	BB	BB	BB	BB	BB	BB	BB	AA	BB	NC	NC	AA	AA	AA	BB
26437	A01	17278300	0	0	Bn-A01-p16705936	AA	AA	AA	AA	AA	AA	AA	AA	AA	AA	AA	AA	BB	BB	AA
26438	A01	17284320	0	0	Bn-A01-p16711121	BB	BB	BB	BB	BB	BB	BB	BB	BB	NC	NC	BB	AA	AA	BB
26439	A01	17288830	0	0	Bn-A01-p16715637	AB	AB	BB	AA	AA	AA	AA	BB	BB	NC	NC	BB	AA	AA	BB
26440	A01	17291150	0	0	Bn-A01-p16717957	AA	AA	AA	AA	AA	AA	AA	AA	AA	AA	AA	AA	BB	BB	AA
26441	A01	17293950	0	0	Bn-A01-p16720365	BB	BB	BB	BB	BB	BB	BB	BB	BB	BB	BB	BB	AA	AA	BB
26443	A01	17323200	0	0	Bn-A01-p16749946	AA	AA	AA	AA	AA	AA	AA	AA	AA	AA	AA	AA	BB	BB	AA
26444	A01	17323300	0	0	Bn-A01-p16749951	BB	BB	BB	BB	BB	BB	BB	BB	BB	NC	NC	BB	AA	AA	BB
70898	A01	17324420	0	0	Bn-scaff_20452_1-p127374	NC	NC	NC	NC	NC	NC	NC	NC	NC	NC	NC	NC	NC	NC	NC
26445	A01	17357940	0	0	Bn-A01-p16770716	AB	AB	AA	BB	BB	BB	BB	BB	AA	AA	AA	BB	BB	BB	AA
26446	A01	17361190	0	0	Bn-A01-p16774157	AB	AB	AA	BB	BB	BB	BB	BB	AA	NC	NC	BB	BB	BB	AA
26448	A01	17374080	0	0	Bn-A01-p16829363	BB	BB	BB	BB	BB	BB	AA	BB	BB	NC	BB	BB	AA	AA	BB
69976	A01	17375030	0	0	Bn-scaff_19575_1-p540292	BB	NC	AA	AA	AA	NC	NC	AA	BB	BB	BB	BB	AA	BB	AA
26450	A01	17391820	0	0	Bn-A01-p16847535	AA	AA	AA	AA	AA	AA	AA	BB	AA	NC	NC	BB	AA	AA	AA
26451	A01	17401270	0	0	Bn-A01-p16857183	NC	NC	NC	NC	NC	NC	NC	NC	NC	NC	NC	NC	NC	NC	NC
26452	A01	17401660	0	0	Bn-A01-p16857466	AA	AA	AA	AA	AA	AA	BB	AA	AA	NC	NC	AA	BB	BB	AA
26454	A01	17435020	0	0	Bn-A01-p16893578	AB	AB	BB	AA	AA	AA	AA	AA	BB	NC	NC	AA	BB	BB	BB
77661	A01	17485900	0	0	Bn-Scaffold000508-p6116	BB	BB	BB	BB	BB	BB	BB	BB	BB	NC	NC	BB	AA	AA	BB
26456	A01	17497460	0	0	Bn-A01-p16926592	NC	NC	BB	BB	NC	BB	BB	BB	BB	NC	NC	BB	NC	NC	BB
26457	A01	17506600	0	0	Bn-A01-p16935031	NC	NC	NC	NC	NC	NC	NC	NC	NC	NC	NC	NC	NC	NC	NC
26458	A01	17515030	0	0	Bn-A01-p16943370	BB	BB	BB	BB	BB	BB	BB	BB	BB	AA	AA	BB	AA	AA	BB
75427	A01	17517400	0	0	Bn-scaff_24608_1-p171113	BB	BB	BB	BB	BB	BB	BB	BB	BB	BB	BB	BB	AA	AA	BB
26459	A01	17523440	0	0	Bn-A01-p16951655	BB	BB	BB	BB	BB	BB	BB	BB	BB	NC	NC	BB	AA	AA	BB
26460	A01	17564960	0	0	Bn-A01-p16994459	NC	NC	BB	AA	AA	AA	BB	BB	BB	NC	NC	BB	AA	AA	BB
26461	A01	17568920	0	0	Bn-A01-p16997658	BB	BB	BB	AB	NC	NC	AB	AA	BB	BB	BB	AA	AA	AA	BB
26462	A01	17600140	0	0	Bn-A01-p17015383	AB	AB	BB	AA	AA	AA	AA	AA	BB	NC	NC	AA	BB	BB	BB
61621	A01	17650360	0	0	Bn-scaff_16929_1-p383176	AA	AA	AA	AA	AA	AA	AA	AA	AA	AA	AA	AA	AA	AA	AA
26585	A01	17652450	0	0	Bn-A01-p17820874	AB	AB	AA	BB	BB	BB	BB	BB	AA	NC	NC	BB	BB	BB	AA
26586	A01	17667030	0	0	Bn-A01-p17839637	NC	BB	NC	BB	NC	NC	NC	BB	BB	AA	AA	BB	BB	BB	BB
26587	A01	17671010	0	0	Bn-A01-p17845660	AB	AB	AA	BB	BB	BB	AB	AB	AA	NC	NC	AB	AB	AB	AA
26811	A01	17673920	0	0	Bn-A01-p19583736	AB	AB	AA	AA	AA	AA	BB	BB	BB	AA	AA	BB	BB	BB	AA
26600	A01	17710980	0	0	Bn-A01-p17899781	AB	NC	BB	BB	BB	BB	BB	AB	AB	AA	NC	BB	AB	AB	BB
26599	A01	17718900	0	0	Bn-A01-p17892299	NC	NC	BB	BB	BB	BB	BB	BB	BB	NC	NC	BB	BB	BB	BB
26598	A01	17722110	0	0	Bn-A01-p17888905	AA	AA	AA	AA	AA	AA	AA	AA	AA	NC	NC	AA	AA	AA	AA
26597	A01	17723080	0	0	Bn-A01-p17887935	AA	AA	AA	AA	AA	AA	AA	AA	AA	NC	NC	AA	AA	AA	AA
26595	A01	17723880	0	0	Bn-A01-p17887135	AA	AA	AA	AA	AA	AA	AA	AA	AA	NC	NC	AA	AA	AA	AA
26596	A01	17723900	0	0	Bn-A01-p17887214	BB	BB	BB	BB	BB	BB	BB	BB	BB	NC	NC	BB	BB	BB	BB
26594	A01	17724420	0	0	Bn-A01-p17886595	BB	BB	BB	BB	BB	BB	BB	BB	BB	NC	NC	BB	BB	BB	BB
26593	A01	17724890	0	0	Bn-A01-p17886123	BB	BB	BB	BB	BB	BB	BB	AA	BB	NC	NC	AA	BB	BB	BB
26592	A01	17725200	0	0	Bn-A01-p17885812	BB	BB	BB	BB	BB	BB	BB	BB	BB	NC	NC	BB	BB	BB	BB
26591	A01	17725630	0	0	Bn-A01-p17885385	AA	AA	AA	AA	AA	AA	AA	AA	AA	NC	NC	AA	AA	AA	AA
26590	A01	17730140	0	0	Bn-A01-p17881348	AB	NC	AA	BB	BB	AB	NC	BB	AA	NC	NC	BB	BB	BB	AA
26588	A01	17767920	0	0	Bn-A01-p17849675	AB	AB	BB	AA	AA	AA	AA	AA	BB	NC	NC	AA	AA	AA	BB
26571	A01	17771860	0	0	Bn-A01-p17716773	BB	BB	BB	BB	BB	BB	AA	AA	BB	NC	NC	AA	BB	BB	BB
26572	A01	17773050	0	0	Bn-A01-p17717864	NC	NC	BB	AA	AA	AA	BB	BB	BB	NC	NC	BB	AA	AA	BB
26574	A01	17783810	0	0	Bn-A01-p17728772	AA	AA	AA	AA	AA	AA	BB	BB	AA	NC	NC	BB	AA	AA	AA
26575	A01	17785660	0	0	Bn-A01-p17730468	NC	NC	AA	AA	AA	AA	NC	NC	AA	NC	NC	AA	BB	BB	AA
26577	A01	17804470	0	0	Bn-A01-p17751647	AB	AB	BB	AA	AA	AA	AA	AA	BB	AA	AA	AA	AA	AA	BB
26578	A01	17807960	0	0	Bn-A01-p17755236	AA	AA	AA	AA	AA	AA	AA	AA	AA	AA	AA	AA	AA	AA	AA
26579	A01	17812920	0	0	Bn-A01-p17769742	AA	NC	AA	AA	AA	AA	AA	AA	AA	NC	NC	AA	BB	BB	AA
26580	A01	17814600	0	0	Bn-A01-p17771411	NC	NC	BB	BB	NC	BB	BB	NC	BB	NC	NC	BB	AA	AA	BB
26581	A01	17831220	0	0	Bn-A01-p17783808	NC	NC	NC	NC	NC	NC	BB	BB	NC	NC	NC	BB	BB	BB	NC
26582	A01	17831310	0	0	Bn-A01-p17783900	NC	NC	NC	NC	NC	NC	BB	BB	NC	NC	NC	BB	AA	AA	NC
26583	A01	17834960	0	0	Bn-A01-p17787446	NC	NC	NC	NC	NC	NC	AA	AA	NC	NC	NC	AA	BB	BB	NC
26584	A01	17844080	0	0	Bn-A01-p17806607	NC	NC	NC	NC	NC	NC	AA	AA	NC	NC	NC	AA	BB	BB	NC
26523	A01	17856240	0	0	Bn-A01-p17445392	AB	NC	BB	BB	BB	BB	BB	BB	BB	NC	AB	BB	NC	NC	BB
26513	A01	17897970	0	0	Bn-A01-p17326645	BB	BB	BB	AA	AA	AA	AA	AA	BB	NC	AA	AA	AA	AA	BB
26512	A01	17910230	0	0	Bn-A01-p17315519	BB	BB	BB	BB	BB	BB	BB	BB	BB	BB	BB	BB	BB	BB	BB
26511	A01	17914730	0	0	Bn-A01-p17306980	BB	BB	BB	BB	BB	BB	BB	AA	BB	AA	AA	AA	AA	AA	BB
26522	A01	17929950	0	0	Bn-A01-p17438645	BB	BB	BB	BB	BB	BB	BB	BB	BB	NC	NC	BB	BB	BB	BB
26521	A01	17930990	0	0	Bn-A01-p17437603	AA	AA	AA	AA	AA	AA	AA	AA	AA	NC	NC	AA	AA	AA	AA
26520	A01	17933950	0	0	Bn-A01-p17434748	AA	AA	AA	AA	AA	AA	AA	AA	AA	BB	BB	AA	AA	AA	AA
26519	A01	17935540	0	0	Bn-A01-p17432814	NC	AA	AA	AA	AA	AA	AA	AA	AA	NC	NC	AA	AA	AA	AA
26517	A01	17940690	0	0	Bn-A01-p17428120	NC	BB	BB	BB	BB	BB	BB	BB	BB	NC	NC	BB	BB	BB	BB
26516	A01	17952910	0	0	Bn-A01-p17408107	AA	AA	AA	AA	AA	AA	AA	AA	AA	NC	NC	AA	BB	BB	AA
26515	A01	17980060	0	0	Bn-A01-p17382168	BB	BB	NC	BB	BB	BB	BB	BB	BB	AA	AA	BB	AA	AA	BB
26514	A01	17984760	0	0	Bn-A01-p17377721	AB	AB	AA	BB	BB	BB	AA	BB	AA	AA	AA	BB	BB	BB	AA
26394	A01	18008600	0	0	Bn-A01-p16396926	NC	NC	NC	NC	NC	NC	NC	NC	NC	NC	NC	AA	BB	BB	NC
26393	A01	18011460	0	0	Bn-A01-p16394111	NC	NC	NC	NC	NC	NC	NC	NC	NC	NC	NC	NC	NC	NC	NC
26391	A01	18011710	0	0	Bn-A01-p16393856	NC	AA	AA	AA	AA	NC	AA	AA	AA	NC	AA	AA	AA	AA	AA
26392	A01	18011730	0	0	Bn-A01-p16393939	AB	NC	AB	BB	AB	BB	BB	AA	AB	AA	AA	AA	AB	AB	AB
26390	A01	18011990	0	0	Bn-A01-p16393582	BB	BB	BB	BB	BB	BB	BB	BB	BB	BB	BB	BB	BB	BB	BB
26389	A01	18016320	0	0	Bn-A01-p16389291	AB	AB	AA	BB	BB	BB	BB	AA	AA	NC	NC	AA	BB	BB	AA
26388	A01	18025160	0	0	Bn-A01-p16380496	BB	BB	BB	BB	BB	BB	AA	BB	BB	NC	NC	BB	AA	AA	BB
26322	A01	18093900	0	0	Bn-A01-p15865197	AB	NC	AA	BB	BB	BB	BB	BB	AA	NC	NC	BB	AA	AA	AA
77482	A01	18128920	0	0	Bn-Scaffold000253-p27839	AB	AB	BB	BB	BB	BB	BB	BB	AA	NC	NC	BB	BB	BB	BB
26399	A01	18172980	0	0	Bn-A01-p16418499	NC	NC	BB	NC	NC	NC	NC	BB	BB	NC	NC	BB	AA	AA	BB
26867	A01	18189700	0	0	Bn-A01-p20159960	NC	NC	NC	NC	NC	NC	NC	NC	NC	NC	NC	NC	NC	NC	NC
77843	A01	18191660	0	0	Bn-Scaffold014697-p80	AA	NC	AB	AB	AA	AA	NC	BB	AA	NC	NC	BB	BB	NC	BB
26058	A01	18209140	0	0	Bn-A01-p12158810	AB	AB	BB	NC	AB	AA	AA	AA	BB	AA	AA	AA	AA	AA	BB
77556	A01	18288460	0	0	Bn-Scaffold000300-p4564	AA	AA	AA	AA	AA	AA	AA	AA	NC	NC	NC	AA	AA	AA	AA
72872	A01	18326200	0	0	Bn-scaff_21820_1-p611224	NC	NC	NC	NC	NC	NC	NC	NC	NC	NC	NC	NC	NC	NC	NC
26053	A01	18347510	0	0	Bn-A01-p12098080	AA	NC	BB	AA	NC	AA	BB	BB	BB	BB	BB	BB	AA	AA	BB
26051	A01	18363720	0	0	Bn-A01-p12081177	AA	AA	BB	BB	NC	AA	AA	AA	AA	AA	AA	AA	BB	BB	BB
26050	A01	18384720	0	0	Bn-A01-p12077110	BB	BB	AA	AB	AB	BB	BB	BB	BB	NC	NC	BB	AA	AA	AA
63789	A01	18386230	0	0	Bn-scaff_17522_1-p232296	BB	BB	BB	BB	BB	NC	NC	BB	BB	AA	AA	NC	BB	BB	BB
26526	A01	18448830	0	0	Bn-A01-p17476240	BB	BB	BB	BB	BB	BB	BB	BB	BB	BB	BB	BB	BB	BB	BB
26527	A01	18453980	0	0	Bn-A01-p17480096	BB	BB	BB	BB	BB	BB	AA	BB	BB	NC	NC	BB	BB	BB	BB
26528	A01	18456230	0	0	Bn-A01-p17481703	AA	AA	AA	AA	AA	AA	AA	AA	AA	NC	NC	AA	AA	AA	AA
26529	A01	18456330	0	0	Bn-A01-p17481804	BB	BB	BB	BB	BB	BB	AA	BB	BB	NC	NC	BB	BB	BB	BB
26530	A01	18456560	0	0	Bn-A01-p17482037	AA	AA	AA	AA	AA	AA	AA	AA	AA	NC	NC	AA	AA	AA	AA
26531	A01	18457410	0	0	Bn-A01-p17483006	AB	NC	AB	AA	AA	AB	BB	AA	AA	BB	BB	AA	AA	AA	AA
26532	A01	18466820	0	0	Bn-A01-p17492348	BB	BB	BB	BB	BB	BB	BB	BB	BB	BB	BB	BB	AA	AA	BB
26533	A01	18469940	0	0	Bn-A01-p17494364	NC	NC	AA	AA	AA	AA	BB	AA	AA	NC	NC	AA	BB	BB	AA
26534	A01	18473480	0	0	Bn-A01-p17498057	AB	AB	BB	NC	NC	NC	BB	BB	BB	NC	NC	BB	BB	BB	BB
26535	A01	18477950	0	0	Bn-A01-p17506817	AA	AA	AA	AA	AA	AA	AA	AA	AA	NC	NC	AA	AA	AA	AA
26536	A01	18481500	0	0	Bn-A01-p17518104	AB	AB	AA	BB	BB	BB	BB	BB	AA	NC	NC	BB	BB	BB	AA
26537	A01	18481710	0	0	Bn-A01-p17518305	BB	BB	BB	BB	BB	BB	BB	AA	BB	NC	NC	AA	BB	BB	BB
26538	A01	18481870	0	0	Bn-A01-p17518468	BB	BB	BB	BB	BB	BB	AA	AA	BB	NC	NC	AA	BB	BB	BB
26539	A01	18485570	0	0	Bn-A01-p17527782	NC	NC	AA	NC	NC	NC	BB	BB	AA	NC	NC	BB	BB	NC	AA
26541	A01	18489810	0	0	Bn-A01-p17536754	NC	NC	NC	NC	NC	NC	NC	NC	NC	NC	NC	NC	NC	NC	NC
26542	A01	18493970	0	0	Bn-A01-p17548021	BB	BB	BB	BB	BB	BB	BB	AA	BB	BB	BB	AA	BB	BB	BB
26543	A01	18494280	0	0	Bn-A01-p17548227	BB	BB	BB	BB	BB	BB	BB	AA	BB	BB	BB	AA	BB	BB	BB
26545	A01	18496000	0	0	Bn-A01-p17550125	AA	AA	BB	AA	NC	AA	AA	BB	AA	AA	AA	BB	AA	AA	BB
26546	A01	18496460	0	0	Bn-A01-p17550588	AB	NC	AA	BB	BB	BB	BB	BB	AA	BB	BB	BB	BB	BB	AA
26547	A01	18498260	0	0	Bn-A01-p17552389	AB	AB	BB	AA	AA	AA	AA	AA	BB	AA	AA	AA	AA	AA	BB
26548	A01	18499330	0	0	Bn-A01-p17553462	AA	AA	AA	AA	AA	AA	AA	BB	AA	NC	NC	BB	AA	AA	AA
26549	A01	18501660	0	0	Bn-A01-p17555906	AB	AB	BB	AA	AA	AA	BB	BB	BB	NC	NC	BB	AA	AA	BB
26550	A01	18535650	0	0	Bn-A01-p17565834	BB	BB	BB	BB	BB	BB	BB	AA	BB	NC	NC	AA	BB	BB	BB
26551	A01	18537580	0	0	Bn-A01-p17574483	AA	AA	AA	AA	AA	AA	AA	BB	AA	NC	NC	BB	AA	AA	AA
26552	A01	18540280	0	0	Bn-A01-p17577426	NC	NC	NC	NC	NC	NC	NC	NC	NC	NC	NC	NC	NC	NC	NC
26553	A01	18540660	0	0	Bn-A01-p17577903	BB	BB	BB	BB	BB	BB	BB	AA	BB	BB	BB	AA	BB	BB	BB
26554	A01	18540930	0	0	Bn-A01-p17578169	NC	NC	NC	NC	NC	NC	NC	NC	NC	NC	NC	NC	NC	NC	NC
73933	A01	18605610	0	0	Bn-scaff_22770_1-p334331	NC	NC	NC	NC	NC	NC	NC	NC	NC	NC	NC	NC	NC	NC	NC
26556	A01	18654300	0	0	Bn-A01-p17625721	NC	NC	BB	BB	NC	BB	BB	NC	BB	NC	NC	NC	AA	AA	BB
26557	A01	18654530	0	0	Bn-A01-p17626052	AB	NC	BB	BB	BB	BB	BB	BB	BB	NC	NC	BB	AA	AA	BB
26558	A01	18658050	0	0	Bn-A01-p17629571	BB	BB	BB	BB	BB	BB	BB	BB	BB	AA	AA	BB	AA	AA	BB
26559	A01	18658110	0	0	Bn-A01-p17629628	AB	AB	BB	AA	AA	AA	BB	AA	BB	NC	NC	AA	BB	BB	BB
26561	A01	18674340	0	0	Bn-A01-p17649002	BB	BB	BB	BB	BB	BB	AA	AB	BB	BB	BB	AA	BB	BB	BB
26562	A01	18704230	0	0	Bn-A01-p17677926	NC	NC	NC	NC	NC	NC	NC	NC	NC	NC	NC	NC	NC	NC	NC
26564	A01	18720510	0	0	Bn-A01-p17691799	BB	BB	BB	BB	BB	BB	AA	AA	BB	NC	NC	AA	BB	BB	BB
26565	A01	18722150	0	0	Bn-A01-p17693439	NC	NC	AA	AA	AA	AA	BB	BB	AA	NC	NC	BB	AA	AA	AA
26566	A01	18723180	0	0	Bn-A01-p17696068	AA	AA	AA	AA	AA	AA	AA	AA	AA	AA	AA	AA	AA	AA	AA
26601	A01	18776160	0	0	Bn-A01-p17905950	BB	BB	BB	BB	BB	BB	BB	BB	BB	NC	NC	BB	BB	BB	BB
26602	A01	18776890	0	0	Bn-A01-p17906322	BB	BB	BB	BB	BB	BB	BB	BB	BB	NC	NC	BB	BB	BB	BB
26603	A01	18776970	0	0	Bn-A01-p17906399	BB	BB	BB	BB	BB	BB	BB	BB	BB	NC	NC	BB	BB	BB	BB
26604	A01	18777240	0	0	Bn-A01-p17906765	BB	BB	BB	BB	BB	BB	BB	BB	BB	NC	NC	BB	BB	BB	BB
26605	A01	18777530	0	0	Bn-A01-p17907059	BB	BB	BB	BB	BB	BB	BB	BB	BB	NC	NC	BB	BB	BB	BB
26606	A01	18778030	0	0	Bn-A01-p17907563	BB	BB	BB	BB	BB	BB	BB	BB	BB	NC	NC	BB	BB	BB	BB
26607	A01	18790770	0	0	Bn-A01-p17910798	BB	BB	BB	BB	BB	BB	BB	BB	BB	NC	NC	BB	BB	BB	BB
26608	A01	18791070	0	0	Bn-A01-p17911199	BB	BB	BB	BB	BB	BB	BB	BB	BB	BB	BB	BB	BB	BB	BB
26609	A01	18791760	0	0	Bn-A01-p17911921	BB	BB	BB	BB	BB	BB	BB	BB	BB	AA	AA	BB	BB	BB	BB
26610	A01	18803160	0	0	Bn-A01-p17916004	AA	NC	AA	AA	AA	AA	AA	AA	AA	NC	NC	AA	AA	AA	AA
26611	A01	18806380	0	0	Bn-A01-p17930058	NC	NC	AA	AA	NC	AA	AA	NC	AA	NC	NC	AA	NC	NC	AA
26612	A01	18807530	0	0	Bn-A01-p17931128	BB	BB	BB	BB	BB	BB	BB	BB	BB	NC	NC	BB	BB	BB	BB
26615	A01	18819840	0	0	Bn-A01-p17941441	BB	BB	BB	BB	BB	BB	AA	NC	BB	NC	NC	NC	AA	AA	BB
61606	A01	18895880	0	0	Bn-scaff_16929_1-p155104	NC	NC	NC	NC	NC	NC	NC	NC	NC	NC	NC	NC	NC	NC	NC
61605	A01	18896590	0	0	Bn-scaff_16929_1-p154513	BB	BB	BB	BB	BB	BB	BB	AA	BB	BB	BB	AA	AA	AA	BB
26616	A01	18896940	0	0	Bn-A01-p17997441	AA	AA	AA	AA	AA	AA	AA	BB	AA	NC	NC	BB	AA	AA	AA
26617	A01	18898160	0	0	Bn-A01-p17998573	AA	AA	AA	NC	NC	NC	AA	BB	AA	NC	NC	BB	AA	AA	AA
26618	A01	18900370	0	0	Bn-A01-p18006188	BB	BB	BB	BB	BB	BB	BB	AA	BB	BB	BB	AA	BB	BB	BB
26619	A01	18902940	0	0	Bn-A01-p18008659	BB	BB	BB	BB	BB	BB	BB	AA	BB	AA	AA	AA	AA	AA	BB
26621	A01	18905960	0	0	Bn-A01-p18015006	BB	BB	BB	BB	BB	BB	BB	AA	BB	NC	NC	AA	BB	BB	BB
26620	A01	18906000	0	0	Bn-A01-p18014946	BB	BB	BB	BB	BB	BB	BB	AA	BB	NC	NC	AA	BB	BB	BB
26622	A01	18906220	0	0	Bn-A01-p18015162	BB	BB	BB	BB	BB	BB	BB	AA	BB	NC	NC	AA	BB	BB	BB
26623	A01	18906280	0	0	Bn-A01-p18015323	NC	NC	AA	BB	BB	BB	AA	NC	AA	NC	NC	NC	BB	BB	AA
26624	A01	18910340	0	0	Bn-A01-p18019641	NC	NC	BB	BB	BB	BB	BB	AA	BB	NC	NC	AA	BB	BB	BB
26626	A01	18910910	0	0	Bn-A01-p18020314	AA	AA	AA	AA	AA	AA	AA	BB	AA	NC	NC	BB	AA	AA	AA
26625	A01	18910960	0	0	Bn-A01-p18020258	AA	AA	AA	AA	AA	AA	AA	BB	AA	NC	NC	BB	AA	AA	AA
26627	A01	18911190	0	0	Bn-A01-p18020503	BB	BB	BB	BB	BB	BB	BB	AA	BB	NC	NC	AA	BB	BB	BB
26628	A01	18913860	0	0	Bn-A01-p18023959	NC	AA	AA	AA	AA	AA	AA	BB	AA	NC	NC	BB	AA	AA	AA
26630	A01	18915700	0	0	Bn-A01-p18025988	BB	BB	BB	BB	BB	BB	BB	AA	BB	NC	NC	AA	BB	BB	BB
26631	A01	18916780	0	0	Bn-A01-p18027200	AA	AA	AA	AA	AA	AA	AA	BB	AA	NC	NC	BB	AA	AA	AA
26632	A01	18916890	0	0	Bn-A01-p18027307	BB	BB	BB	BB	BB	BB	BB	AA	BB	NC	NC	AA	BB	BB	BB
26633	A01	18916980	0	0	Bn-A01-p18027398	AA	AA	AA	AA	AA	AA	AA	BB	AA	NC	NC	BB	AA	AA	AA
26634	A01	18917980	0	0	Bn-A01-p18028380	NC	NC	AA	BB	BB	BB	AA	BB	AA	NC	NC	BB	AA	AA	AA
26635	A01	18918090	0	0	Bn-A01-p18028483	BB	BB	BB	BB	BB	BB	BB	AA	BB	NC	NC	AA	BB	BB	BB
26636	A01	18919250	0	0	Bn-A01-p18030126	BB	BB	BB	BB	BB	BB	BB	AA	BB	NC	NC	AA	BB	BB	BB
26637	A01	18922230	0	0	Bn-A01-p18032386	BB	BB	BB	BB	BB	BB	BB	AA	BB	NC	NC	AA	BB	BB	BB
61646	A01	18924910	0	0	Bn-scaff_16929_1-p85470	AB	AB	BB	AA	AA	AA	BB	AB	BB	NC	NC	AA	BB	BB	BB
26638	A01	18931770	0	0	Bn-A01-p18053077	AB	AB	BB	AA	AA	AA	BB	AA	BB	NC	NC	AA	BB	BB	BB
26639	A01	18942010	0	0	Bn-A01-p18063416	BB	BB	AA	BB	BB	BB	AA	BB	AA	AA	AA	BB	AA	AA	AA
26640	A01	18945910	0	0	Bn-A01-p18072231	AA	AA	NC	AA	AA	AA	BB	AA	NC	NC	NC	AA	AA	AA	NC
26642	A01	18947320	0	0	Bn-A01-p18073544	BB	BB	BB	BB	BB	BB	BB	BB	BB	BB	BB	NC	BB	BB	BB
26643	A01	18952500	0	0	Bn-A01-p18078718	NC	AB	AA	BB	BB	BB	AA	BB	AA	NC	NC	BB	BB	BB	AA
26351	A01	18985930	0	0	Bn-A01-p16142196	BB	BB	BB	BB	BB	BB	BB	BB	BB	NC	NC	BB	AA	AA	BB
26350	A01	18989850	0	0	Bn-A01-p16138308	AA	AA	AA	AA	AA	AA	AA	AA	AA	NC	NC	AA	BB	BB	AA
26349	A01	18994090	0	0	Bn-A01-p16135537	BB	BB	BB	BB	BB	BB	BB	BB	BB	NC	NC	BB	AA	AA	BB
26348	A01	18994430	0	0	Bn-A01-p16135094	BB	BB	BB	BB	BB	BB	BB	BB	BB	NC	NC	BB	AA	AA	BB
26347	A01	18994790	0	0	Bn-A01-p16134838	NC	NC	BB	BB	BB	BB	BB	BB	BB	NC	NC	BB	AA	AA	BB
26346	A01	18994980	0	0	Bn-A01-p16134540	BB	BB	BB	BB	BB	BB	BB	BB	BB	NC	NC	BB	AA	AA	BB
26375	A01	18996180	0	0	Bn-A01-p16276961	AB	AB	BB	AA	AA	AA	AA	BB	BB	NC	NC	BB	AA	AA	BB
26469	A01	19231350	0	0	Bn-A01-p17081120	AA	NC	AA	NC	NC	NC	BB	BB	AA	NC	NC	BB	BB	BB	AA
26471	A01	19256860	0	0	Bn-A01-p17097891	AA	AA	AA	AA	AA	AA	AA	AA	AA	NC	NC	AA	AA	AA	AA
26472	A01	19263380	0	0	Bn-A01-p17104282	AB	AB	AA	BB	BB	BB	AA	BB	AA	NC	NC	BB	BB	BB	AA
26473	A01	19264210	0	0	Bn-A01-p17105194	AB	AB	BB	AA	AA	AA	AA	AA	BB	NC	NC	AA	AA	AA	BB
26474	A01	19264290	0	0	Bn-A01-p17105372	AB	AB	AA	BB	BB	BB	BB	BB	AA	NC	NC	BB	BB	BB	AA
26475	A01	19264590	0	0	Bn-A01-p17105672	AA	AA	AA	AA	AA	AA	AB	AB	AA	NC	NC	BB	BB	BB	AA
26476	A01	19272650	0	0	Bn-A01-p17106985	BB	BB	BB	BB	BB	BB	BB	AA	BB	NC	NC	AA	AA	AA	BB
26477	A01	19276430	0	0	Bn-A01-p17110860	NC	NC	NC	NC	NC	NC	NC	NC	NC	NC	NC	NC	NC	NC	NC
26478	A01	19284320	0	0	Bn-A01-p17118647	NC	NC	AA	AA	AA	AA	AA	BB	AA	BB	BB	BB	BB	BB	AA
26479	A01	19284410	0	0	Bn-A01-p17118839	AA	AA	AA	AA	AA	AA	AA	BB	AA	NC	NC	BB	BB	BB	AA
26480	A01	19284600	0	0	Bn-A01-p17119024	BB	BB	BB	BB	BB	BB	BB	AA	BB	NC	NC	AA	AA	AA	BB
26481	A01	19284800	0	0	Bn-A01-p17119126	NC	NC	NC	NC	NC	NC	NC	NC	NC	NC	NC	NC	NC	NC	NC
26482	A01	19286980	0	0	Bn-A01-p17121291	AA	AA	AA	AA	AA	AA	AA	BB	AA	NC	NC	BB	BB	BB	AA
26483	A01	19287470	0	0	Bn-A01-p17121775	AA	AA	AA	AA	AA	AA	AA	BB	AA	NC	NC	BB	BB	BB	AA
26484	A01	19287480	0	0	Bn-A01-p17121894	AA	AA	AA	AA	AA	AA	AA	BB	AA	NC	NC	BB	BB	BB	AA
26485	A01	19290250	0	0	Bn-A01-p17124558	BB	BB	BB	BB	BB	BB	BB	AA	BB	NC	NC	AA	AA	AA	BB
26486	A01	19290420	0	0	Bn-A01-p17124831	AA	AA	AA	AA	AA	AA	AA	BB	AA	NC	NC	BB	BB	BB	AA
26487	A01	19295600	0	0	Bn-A01-p17129906	AA	AA	AA	AA	AA	AA	BB	BB	AA	NC	NC	BB	BB	BB	AA
26488	A01	19303760	0	0	Bn-A01-p17136539	NC	NC	NC	AA	NC	NC	BB	BB	NC	NC	NC	NC	BB	BB	NC
26489	A01	19304980	0	0	Bn-A01-p17137863	NC	NC	NC	AA	AA	AA	BB	BB	NC	NC	NC	BB	BB	BB	NC
26490	A01	19316040	0	0	Bn-A01-p17150604	NC	NC	BB	AA	AA	AA	BB	BB	BB	BB	BB	BB	BB	BB	BB
26491	A01	19316410	0	0	Bn-A01-p17150875	AB	AB	AA	BB	BB	BB	BB	BB	AA	BB	BB	BB	BB	BB	AA
26492	A01	19321860	0	0	Bn-A01-p17156534	NC	NC	AA	BB	BB	BB	BB	AA	AA	NC	NC	AA	AA	AA	AA
26493	A01	19323180	0	0	Bn-A01-p17157752	NC	NC	AA	AA	AA	AA	AA	BB	AA	NC	NC	BB	BB	BB	AA
26494	A01	19324550	0	0	Bn-A01-p17159109	BB	BB	BB	BB	BB	BB	BB	AA	BB	NC	NC	AA	AA	AA	BB
26495	A01	19329060	0	0	Bn-A01-p17160355	AB	AB	AA	BB	BB	BB	AA	AA	AA	NC	NC	AA	AA	AA	AA
26496	A01	19333570	0	0	Bn-A01-p17165052	NC	NC	BB	AA	NC	NC	NC	BB	BB	NC	NC	BB	BB	BB	BB
26497	A01	19333930	0	0	Bn-A01-p17165303	NC	NC	BB	AA	NC	AA	AA	BB	BB	NC	NC	BB	BB	NC	BB
26498	A01	19342070	0	0	Bn-A01-p17174111	NC	NC	AA	BB	NC	BB	NC	NC	NC	NC	NC	AA	NC	NC	NC
26499	A01	19355230	0	0	Bn-A01-p17187327	NC	AB	BB	AA	AA	AA	AA	AA	BB	NC	NC	AA	AA	AA	BB
26919	A01	19362170	0	0	Bn-A01-p20789828	NC	AB	BB	BB	BB	BB	BB	NC	BB	NC	NC	BB	BB	BB	BB
26503	A01	19364850	0	0	Bn-A01-p17242218	NC	NC	NC	NC	NC	NC	NC	NC	NC	NC	NC	NC	NC	NC	NC
26504	A01	19382430	0	0	Bn-A01-p17258931	AA	AA	AA	AA	AA	AA	AA	AA	AA	NC	AB	AA	AA	AA	AA
26505	A01	19411380	0	0	Bn-A01-p17271891	BB	BB	BB	BB	BB	BB	BB	AA	BB	NC	NC	AA	AA	AA	BB
26506	A01	19417150	0	0	Bn-A01-p17278340	AA	AA	AA	AA	AA	AA	AA	BB	AA	NC	NC	BB	BB	BB	AA
26507	A01	19422760	0	0	Bn-A01-p17283208	BB	BB	NC	NC	BB	NC	AA	AA	BB	BB	BB	AA	AA	AA	BB
26508	A01	19434730	0	0	Bn-A01-p17294955	BB	BB	BB	BB	BB	BB	BB	AA	BB	NC	NC	AA	AA	AA	BB
26509	A01	19434930	0	0	Bn-A01-p17295156	BB	BB	BB	BB	BB	BB	BB	AA	BB	NC	NC	AA	AA	AA	BB
26510	A01	19435720	0	0	Bn-A01-p17296147	NC	NC	NC	NC	NC	NC	NC	NC	NC	NC	NC	NC	NC	NC	NC
26645	A01	19460970	0	0	Bn-A01-p18091225	NC	AA	NC	AA	AA	AA	BB	AA	NC	NC	NC	AA	BB	BB	NC
26646	A01	19461300	0	0	Bn-A01-p18091559	AA	AA	NC	AA	AA	AA	BB	AA	NC	NC	NC	AA	BB	BB	NC
26647	A01	19461640	0	0	Bn-A01-p18091996	BB	BB	NC	BB	BB	BB	AA	BB	NC	NC	NC	BB	AA	AA	NC
26648	A01	19461740	0	0	Bn-A01-p18091997	AB	AB	BB	AA	AA	AA	BB	AA	BB	NC	NC	AA	BB	BB	BB
26649	A01	19465270	0	0	Bn-A01-p18096974	AA	AA	AA	AA	AA	AA	BB	AA	AA	NC	NC	AA	BB	BB	AA
26650	A01	19474210	0	0	Bn-A01-p18100900	NC	NC	AA	BB	BB	BB	AA	BB	AA	NC	NC	BB	AA	AA	AA
26651	A01	19475590	0	0	Bn-A01-p18102632	NC	AB	BB	NC	NC	NC	BB	NC	NC	NC	NC	NC	AA	AA	BB
26652	A01	19475770	0	0	Bn-A01-p18102711	BB	BB	BB	NC	NC	NC	BB	NC	BB	NC	NC	NC	AA	AA	BB
26653	A01	19483280	0	0	Bn-A01-p18119989	AA	AA	AA	AA	AA	AA	AA	BB	AA	NC	NC	BB	AA	AA	AA
26654	A01	19485150	0	0	Bn-A01-p18121827	AA	AA	AA	AA	AA	AA	BB	BB	AA	NC	NC	BB	AA	AA	AA
26656	A01	19508760	0	0	Bn-A01-p18160311	NC	NC	NC	NC	NC	NC	NC	AA	NC	NC	NC	AA	AA	AA	NC
26657	A01	19542840	0	0	Bn-A01-p18178802	AA	NC	AA	AA	AA	AA	BB	AA	AA	NC	NC	AA	BB	BB	AA
26658	A01	19547370	0	0	Bn-A01-p18182766	AA	AA	AA	AA	AA	AA	BB	AA	AA	AA	AA	AA	BB	BB	AA
26660	A01	19563030	0	0	Bn-A01-p18200921	AB	AB	AB	NC	NC	NC	BB	BB	AA	NC	NC	BB	BB	BB	AA
26661	A01	19569470	0	0	Bn-A01-p18205455	NC	NC	BB	BB	NC	BB	BB	BB	BB	NC	NC	BB	AA	NC	BB
26662	A01	19584630	0	0	Bn-A01-p18218629	NC	NC	NC	NC	NC	NC	NC	NC	NC	NC	NC	NC	BB	BB	NC
26665	A01	19622100	0	0	Bn-A01-p18240444	NC	NC	NC	NC	NC	NC	NC	NC	NC	NC	NC	NC	NC	NC	NC
44126	A01	19639340	0	0	Bn-A08-p17938347	NC	NC	NC	NC	NC	NC	NC	NC	NC	NC	NC	NC	NC	NC	NC
26666	A01	19641080	0	0	Bn-A01-p18260283	BB	BB	BB	BB	BB	BB	BB	BB	BB	NC	NC	BB	AA	AA	BB
26667	A01	19647320	0	0	Bn-A01-p18266537	NC	NC	BB	AA	AA	AA	BB	BB	BB	NC	NC	BB	AA	AA	BB
26668	A01	19670670	0	0	Bn-A01-p18285077	BB	BB	BB	BB	BB	BB	BB	BB	BB	NC	NC	BB	AA	AA	BB
26669	A01	19693530	0	0	Bn-A01-p18306617	AA	AA	AA	AA	AA	AA	AA	BB	AA	AA	AA	BB	AA	AA	AA
26671	A01	19722150	0	0	Bn-A01-p18327940	NC	NC	NC	NC	NC	NC	NC	NC	NC	NC	NC	NC	NC	NC	NC
26672	A01	19724020	0	0	Bn-A01-p18329609	AA	AA	AA	AA	AA	AA	AA	AA	AA	BB	BB	AA	BB	BB	AA
26673	A01	19724200	0	0	Bn-A01-p18329689	BB	BB	BB	BB	BB	BB	BB	BB	BB	NC	NC	BB	AA	AA	BB
26674	A01	19724310	0	0	Bn-A01-p18329796	AA	AA	AA	AA	AA	AA	AA	AA	AA	NC	NC	AA	BB	BB	AA
26675	A01	19725010	0	0	Bn-A01-p18330598	AA	AA	AA	AA	AA	AA	AA	AA	AA	NC	NC	AA	BB	BB	AA
26676	A01	19754190	0	0	Bn-A01-p18367467	NC	NC	NC	NC	NC	NC	NC	NC	NC	NC	NC	NC	NC	NC	NC
26677	A01	19773770	0	0	Bn-A01-p18383994	NC	NC	NC	NC	NC	NC	NC	NC	NC	NC	NC	NC	NC	NC	NC
26679	A01	19781430	0	0	Bn-A01-p18391341	NC	NC	BB	NC	NC	NC	AA	BB	AA	NC	NC	BB	AA	AA	BB
63985	A01	19815440	0	0	Bn-scaff_17584_1-p109173	NC	NC	NC	NC	NC	NC	NC	NC	NC	NC	NC	NC	NC	NC	NC
26682	A01	19815980	0	0	Bn-A01-p18435876	NC	NC	AA	AA	AA	AA	AA	AA	BB	BB	BB	AA	AA	AA	AA
26683	A01	19818160	0	0	Bn-A01-p18438154	NC	NC	NC	NC	NC	NC	NC	NC	NC	NC	NC	NC	NC	NC	NC
37700	A01	19966620	0	0	Bn-A05-p23465599	NC	NC	NC	NC	NC	NC	NC	NC	NC	NC	NC	NC	NC	NC	NC
37701	A01	19967360	0	0	Bn-A05-p23466337	NC	NC	NC	NC	NC	NC	NC	NC	NC	NC	NC	NC	NC	NC	NC
26787	A01	20064590	0	0	Bn-A01-p19340658	NC	NC	AB	BB	BB	BB	BB	BB	BB	NC	NC	BB	BB	BB	AA
69267	A01	20149130	0	0	Bn-scaff_19208_1-p246550	NC	NC	NC	NC	NC	NC	NC	NC	NC	NC	NC	NC	NC	NC	NC
69268	A01	20149410	0	0	Bn-scaff_19208_1-p246742	NC	NC	NC	NC	NC	NC	NC	NC	NC	NC	NC	NC	NC	NC	NC
26789	A01	20178250	0	0	Bn-A01-p19446599	BB	BB	BB	BB	BB	BB	BB	BB	BB	NC	NC	BB	BB	BB	BB
26791	A01	20181180	0	0	Bn-A01-p19449612	AB	AB	AA	AA	AA	AA	BB	BB	BB	NC	NC	BB	BB	BB	AA
26227	A01	20201670	0	0	Bn-A01-p14666643	BB	BB	BB	BB	BB	BB	BB	AA	BB	BB	BB	AA	AA	AA	BB
26226	A01	20206780	0	0	Bn-A01-p14661148	BB	BB	BB	BB	BB	BB	BB	BB	BB	BB	BB	BB	BB	BB	BB
26225	A01	20206980	0	0	Bn-A01-p14661055	BB	BB	BB	BB	BB	BB	BB	BB	BB	BB	BB	BB	BB	BB	BB
26792	A01	20291370	0	0	Bn-A01-p19498222	NC	NC	NC	NC	NC	NC	NC	NC	NC	NC	NC	NC	NC	NC	NC
26793	A01	20328370	0	0	Bn-A01-p19512499	NC	AA	NC	AA	AA	AA	BB	BB	AA	BB	BB	BB	BB	BB	AA
26796	A01	20340860	0	0	Bn-A01-p19525594	BB	BB	BB	BB	BB	BB	AA	AA	BB	BB	BB	AA	AA	AA	BB
26797	A01	20342890	0	0	Bn-A01-p19527588	BB	BB	NC	BB	BB	BB	AA	AA	BB	AA	AA	AA	AA	AA	BB
26798	A01	20343800	0	0	Bn-A01-p19528388	NC	NC	AA	AA	AA	AA	BB	BB	AA	NC	NC	BB	BB	BB	AA
26799	A01	20349960	0	0	Bn-A01-p19533568	AA	AA	AA	AA	AA	AA	BB	BB	AA	BB	BB	BB	BB	BB	AA
26800	A01	20353260	0	0	Bn-A01-p19535456	NC	NC	NC	NC	NC	NC	NC	NC	NC	NC	NC	NC	NC	NC	NC
26801	A01	20354220	0	0	Bn-A01-p19540960	BB	BB	BB	BB	BB	BB	AA	AA	BB	AA	AA	AA	AA	AA	BB
26802	A01	20363510	0	0	Bn-A01-p19562202	NC	NC	BB	BB	BB	BB	NC	NC	NC	BB	BB	NC	NC	NC	BB
26803	A01	20363800	0	0	Bn-A01-p19564015	NC	NC	BB	BB	BB	BB	AA	AA	AA	NC	NC	AA	AA	NC	BB
26804	A01	20369850	0	0	Bn-A01-p19567680	AB	AB	AB	AA	AB	AA	BB	BB	BB	NC	NC	BB	BB	BB	AB
26805	A01	20373200	0	0	Bn-A01-p19577901	NC	AA	AA	AA	AA	AA	BB	BB	NC	NC	NC	BB	BB	BB	AA
26806	A01	20374620	0	0	Bn-A01-p19579243	NC	NC	NC	NC	NC	NC	BB	BB	BB	NC	NC	BB	BB	BB	NC
26807	A01	20374790	0	0	Bn-A01-p19579412	NC	NC	BB	BB	BB	BB	AA	AA	AA	NC	NC	AA	AA	AA	BB
26808	A01	20375300	0	0	Bn-A01-p19581862	NC	NC	BB	BB	BB	BB	AA	AA	AA	NC	NC	AA	AA	AA	BB
26809	A01	20376390	0	0	Bn-A01-p19582940	AB	AB	AA	AA	AA	AA	BB	BB	BB	NC	NC	BB	BB	BB	AA
26810	A01	20376820	0	0	Bn-A01-p19583367	NC	NC	BB	BB	BB	BB	AA	AA	AA	NC	NC	AA	AA	NC	BB
26812	A01	20382580	0	0	Bn-A01-p19589837	AB	AB	BB	BB	BB	BB	AA	AA	AA	NC	NC	AA	AA	AA	BB
26813	A01	20382770	0	0	Bn-A01-p19589921	AB	AB	BB	BB	BB	BB	NC	AA	AA	NC	NC	AA	AA	AA	BB
26814	A01	20385810	0	0	Bn-A01-p19592804	NC	NC	BB	BB	BB	BB	AA	AA	AA	NC	NC	AA	AA	AA	BB
26815	A01	20386540	0	0	Bn-A01-p19593638	NC	NC	NC	NC	NC	NC	NC	NC	NC	NC	NC	NC	NC	NC	NC
26816	A01	20386700	0	0	Bn-A01-p19593702	AB	AB	BB	BB	NC	BB	NC	NC	BB	AB	NC	AA	AB	NC	NC
26817	A01	20387330	0	0	Bn-A01-p19594423	NC	NC	AA	AA	NC	AA	BB	BB	BB	NC	NC	BB	BB	BB	AA
26818	A01	20391110	0	0	Bn-A01-p19598162	NC	NC	NC	NC	NC	NC	NC	NC	NC	NC	NC	NC	NC	NC	NC
26819	A01	20392220	0	0	Bn-A01-p19599270	NC	AB	AA	AA	AA	AA	BB	BB	BB	NC	NC	BB	BB	BB	AA
26820	A01	20393290	0	0	Bn-A01-p19600244	AB	AB	BB	BB	BB	BB	NC	AA	AA	NC	NC	AA	AA	AA	BB
26821	A01	20393780	0	0	Bn-A01-p19601137	AB	AB	AA	AA	AA	AA	BB	BB	BB	NC	NC	BB	BB	BB	AA
26822	A01	20394190	0	0	Bn-A01-p19601542	NC	NC	AA	AA	NC	AA	BB	BB	AA	NC	NC	BB	BB	NC	AA
26823	A01	20394850	0	0	Bn-A01-p19602112	AB	AB	AA	AA	AA	AA	BB	BB	BB	NC	NC	BB	BB	BB	AA
26824	A01	20398920	0	0	Bn-A01-p19605587	NC	NC	NC	NC	NC	NC	NC	NC	NC	NC	NC	NC	NC	NC	NC
26825	A01	20400570	0	0	Bn-A01-p19607256	AB	NC	AB	AA	AA	AB	BB	BB	BB	BB	BB	BB	BB	BB	AA
26826	A01	20407700	0	0	Bn-A01-p19617963	AB	AB	AA	AA	AA	AA	BB	BB	BB	NC	NC	BB	BB	BB	AA
26827	A01	20412530	0	0	Bn-A01-p19623880	AB	NC	AA	AA	AA	AA	BB	BB	BB	NC	NC	BB	BB	BB	AA
26828	A01	20412640	0	0	Bn-A01-p19623985	AB	AB	BB	BB	BB	BB	AA	AA	AA	NC	NC	AA	AA	AA	BB
26829	A01	20412770	0	0	Bn-A01-p19624123	AB	NC	AA	AA	AA	AA	BB	BB	BB	NC	NC	BB	BB	BB	AA
26830	A01	20412870	0	0	Bn-A01-p19624216	NC	NC	AA	AA	AA	AA	BB	BB	BB	NC	NC	BB	BB	BB	AA
26831	A01	20415750	0	0	Bn-A01-p19633815	BB	BB	AB	BB	BB	BB	BB	BB	BB	NC	NC	BB	BB	BB	AA
26832	A01	20422310	0	0	Bn-A01-p19650666	BB	BB	AB	BB	BB	BB	BB	BB	BB	BB	BB	BB	BB	BB	AA
26833	A01	20423670	0	0	Bn-A01-p19661033	NC	BB	BB	BB	BB	BB	BB	AA	BB	BB	BB	AA	AA	AA	BB
26835	A01	20461460	0	0	Bn-A01-p19700004	NC	BB	BB	BB	BB	BB	AA	BB	AA	NC	NC	BB	BB	BB	BB
26836	A01	20471210	0	0	Bn-A01-p19712396	BB	BB	BB	BB	BB	BB	BB	BB	BB	BB	BB	BB	BB	BB	BB
26837	A01	20474870	0	0	Bn-A01-p19722138	AB	AB	AA	AA	AA	AA	BB	AA	BB	AB	AB	AA	NC	AA	AA
26838	A01	20483510	0	0	Bn-A01-p19731678	AB	NC	BB	BB	BB	BB	AA	BB	AA	NC	NC	BB	BB	BB	BB
54079	A01	20486040	0	0	Bn-scaff_16055_1-p1543652	AA	AA	AA	AA	AA	AA	AA	AA	AA	AA	AA	AA	AA	AA	AA
26840	A01	20512470	0	0	Bn-A01-p19762477	NC	NC	BB	BB	BB	BB	BB	BB	AA	NC	NC	BB	BB	BB	BB
26844	A01	20544440	0	0	Bn-A01-p19803988	NC	NC	BB	BB	NC	BB	AA	BB	AA	NC	NC	BB	BB	BB	BB
26845	A01	20554030	0	0	Bn-A01-p19813138	NC	NC	BB	BB	BB	BB	NC	BB	AA	AA	AA	BB	BB	BB	BB
26846	A01	20600020	0	0	Bn-A01-p19840597	BB	BB	BB	BB	BB	BB	BB	BB	BB	NC	NC	BB	BB	BB	BB
26848	A01	20605640	0	0	Bn-A01-p19858735	AA	AA	AA	AA	AA	AA	AA	AA	AA	BB	BB	AA	AA	AA	AA
26849	A01	20624280	0	0	Bn-A01-p19879925	NC	AA	AA	AA	AA	AA	AA	AA	AA	NC	NC	AA	AA	AA	AA
26948	A01	20664640	0	0	Bn-A01-p21075183	NC	NC	NC	NC	NC	NC	NC	BB	NC	NC	NC	NC	NC	NC	NC
26949	A01	20666210	0	0	Bn-A01-p21079129	NC	NC	AB	AB	AB	AA	NC	BB	AA	NC	NC	AA	AA	AA	BB
26950	A01	20666530	0	0	Bn-A01-p21079348	BB	BB	BB	BB	BB	BB	BB	AA	BB	NC	NC	BB	BB	BB	BB
26951	A01	20666960	0	0	Bn-A01-p21079774	NC	NC	AB	AB	AB	AA	AA	BB	AA	NC	NC	AA	AA	AA	BB
26952	A01	20667090	0	0	Bn-A01-p21079909	BB	BB	AB	AB	AB	BB	BB	AA	BB	NC	NC	BB	BB	BB	AA
26953	A01	20682970	0	0	Bn-A01-p21103014	AA	AA	AB	AB	AB	AA	BB	AA	AA	NC	NC	BB	BB	BB	BB
26954	A01	20686240	0	0	Bn-A01-p21106413	BB	BB	AB	AB	AB	BB	NC	BB	BB	NC	NC	AA	AA	AA	AA
26955	A01	20686420	0	0	Bn-A01-p21106687	BB	BB	AB	AB	AB	BB	AA	BB	BB	NC	NC	AA	AA	AA	AA
26956	A01	20688610	0	0	Bn-A01-p21107496	BB	BB	AB	AB	AB	BB	AA	BB	BB	NC	NC	AA	AA	AA	AA
26957	A01	20689610	0	0	Bn-A01-p21108496	NC	NC	AB	AB	AB	NC	BB	AA	AA	NC	NC	BB	BB	BB	BB
26352	A01	20707960	0	0	Bn-A01-p16150568	NC	NC	NC	AA	NC	AA	NC	NC	NC	NC	NC	AA	BB	BB	NC
75250	A01	20796710	0	0	Bn-scaff_24145_1-p185075	AA	AA	AA	AA	AA	AA	AA	BB	AA	AA	AA	BB	BB	BB	AA
25929	A01	20837680	0	0	Bn-A01-p10916044	AA	AA	AA	AA	AA	AA	BB	AA	AA	AA	AA	AA	AA	AA	AA
26862	A01	20874350	0	0	Bn-A01-p20133687	NC	NC	NC	NC	NC	NC	NC	NC	NC	NC	NC	NC	NC	NC	NC
27072	A01	20899510	0	0	Bn-A01-p22182442	AA	AA	AA	AA	AA	AA	AA	AA	AA	AA	AA	AA	AA	AA	AA
26851	A01	21103290	0	0	Bn-A01-p19929280	NC	NC	NC	NC	NC	NC	NC	NC	NC	NC	NC	NC	NC	NC	NC
26852	A01	21105970	0	0	Bn-A01-p19931030	NC	BB	BB	BB	BB	BB	BB	BB	BB	NC	NC	BB	BB	BB	BB
26853	A01	21106540	0	0	Bn-A01-p19931596	BB	BB	BB	BB	BB	BB	BB	BB	BB	NC	NC	BB	BB	BB	BB
26855	A01	21123240	0	0	Bn-A01-p19946190	AB	NC	AB	AA	AA	AA	AA	BB	BB	NC	NC	BB	BB	BB	BB
26856	A01	21137330	0	0	Bn-A01-p19955264	AB	AB	AB	AA	AA	AA	AA	BB	BB	NC	NC	BB	BB	BB	BB
26857	A01	21143370	0	0	Bn-A01-p19961176	NC	NC	NC	NC	NC	NC	NC	NC	NC	NC	NC	NC	NC	NC	NC
26858	A01	21169600	0	0	Bn-A01-p19983739	BB	BB	AB	AB	BB	BB	BB	BB	NC	BB	BB	BB	BB	BB	AA
26859	A01	21179350	0	0	Bn-A01-p19993388	AB	AB	AA	AA	AA	AA	BB	AA	BB	NC	NC	AA	AA	AA	AA
26868	A01	21331740	0	0	Bn-A01-p20166016	NC	NC	BB	BB	BB	BB	NC	BB	AA	NC	NC	BB	BB	BB	BB
26869	A01	21332860	0	0	Bn-A01-p20167230	AB	AB	AA	AA	AA	AA	BB	AA	BB	NC	NC	AA	AA	AA	AA
26870	A01	21341970	0	0	Bn-A01-p20181046	AB	AB	NC	NC	BB	BB	BB	AA	AA	NC	NC	AA	AA	AA	AA
26871	A01	21342360	0	0	Bn-A01-p20181346	BB	BB	BB	BB	BB	BB	BB	BB	BB	BB	BB	BB	BB	BB	BB
26872	A01	21370600	0	0	Bn-A01-p20196813	AB	NC	AB	BB	AA	AA	AA	BB	BB	AA	AA	BB	BB	BB	BB
26873	A01	21385220	0	0	Bn-A01-p20207440	AA	AA	AA	AA	AA	AA	AA	AA	AA	NC	NC	AA	AA	AA	AA
26875	A01	21389160	0	0	Bn-A01-p20211387	BB	BB	AB	AB	BB	BB	AA	AA	BB	NC	NC	AA	AA	AA	AA
26874	A01	21389200	0	0	Bn-A01-p20211329	AB	AB	BB	BB	BB	BB	BB	BB	AA	BB	BB	BB	BB	BB	BB
26877	A01	21434660	0	0	Bn-A01-p20240168	NC	NC	NC	NC	NC	NC	NC	NC	NC	NC	NC	NC	NC	NC	NC
26886	A01	21511560	0	0	Bn-A01-p20323059	BB	BB	AB	AB	BB	BB	BB	AA	BB	NC	NC	AA	AA	AA	AA
26863	A01	21595400	0	0	Bn-A01-p20139530	AB	NC	AB	AB	BB	BB	BB	NC	BB	NC	NC	AA	AA	NC	AA
77179	A01	21604850	0	0	Bn-Scaffold000140-p310787	BB	BB	BB	BB	BB	BB	NC	AA	BB	NC	NC	AA	AA	AA	BB
26887	A01	21687730	0	0	Bn-A01-p20393111	AA	AA	AA	NC	AA	NC	BB	BB	AA	AA	AA	AA	NC	NC	AA
26888	A01	21689060	0	0	Bn-A01-p20397807	NC	NC	AB	AB	BB	BB	BB	BB	AA	NC	NC	AA	BB	BB	AA
63592	A01	21695980	0	0	Bn-scaff_17517_1-p420485	NC	NC	NC	NC	NC	NC	NC	NC	NC	NC	NC	NC	NC	NC	NC
26889	A01	21697610	0	0	Bn-A01-p20406782	NC	NC	NC	NC	NC	NC	BB	BB	NC	NC	NC	NC	AA	AA	NC
26891	A01	21727900	0	0	Bn-A01-p20430407	BB	BB	BB	BB	BB	BB	BB	AA	BB	NC	NC	BB	BB	BB	BB
77732	A01	21730100	0	0	Bn-Scaffold001599-p514	BB	BB	BB	BB	NC	NC	NC	AA	BB	NC	NC	BB	NC	NC	BB
26892	A01	21733250	0	0	Bn-A01-p20431228	NC	AB	NC	BB	AA	AA	AA	AA	NC	NC	NC	NC	AA	AA	NC
35381	A01	21741080	0	0	Bn-A04-p2881354	AB	AB	AB	AB	AA	AA	AA	AA	BB	NC	NC	BB	AA	AA	BB
26894	A01	21743950	0	0	Bn-A01-p20442457	AA	AA	AA	AA	AA	AA	AA	BB	AA	NC	NC	AA	AA	AA	AA
26896	A01	21753820	0	0	Bn-A01-p20471502	AA	AA	AA	AA	AA	AA	AA	AA	AA	NC	NC	AA	BB	BB	AA
26901	A01	21864690	0	0	Bn-A01-p20564016	AB	NC	NC	NC	BB	BB	BB	BB	AA	NC	NC	AA	BB	BB	AA
26864	A01	21951460	0	0	Bn-A01-p20144346	AB	NC	AB	AB	BB	BB	BB	AA	BB	NC	NC	AA	AA	AA	AA
26865	A01	21951820	0	0	Bn-A01-p20144596	NC	NC	NC	NC	NC	NC	NC	NC	NC	NC	NC	NC	NC	NC	NC
26866	A01	21955980	0	0	Bn-A01-p20147405	NC	NC	BB	BB	BB	BB	AA	BB	AA	NC	NC	BB	BB	BB	BB
26501	A01	22012210	0	0	Bn-A01-p17216088	AA	AA	AA	AA	AA	AA	AA	AA	AA	NC	NC	AA	AA	AA	AA
26502	A01	22012260	0	0	Bn-A01-p17216237	AA	AA	AA	AA	AA	AA	AA	AA	AA	NC	NC	AA	AA	AA	AA
26216	A01	22038940	0	0	Bn-A01-p14419363	BB	BB	BB	BB	BB	BB	BB	AA	BB	BB	BB	AA	AA	AA	BB
26215	A01	22045900	0	0	Bn-A01-p14415386	NC	NC	NC	NC	NC	NC	NC	NC	NC	NC	NC	NC	NC	NC	NC
26905	A01	22189080	0	0	Bn-A01-p20679722	NC	NC	NC	NC	NC	NC	NC	NC	NC	NC	NC	NC	NC	NC	NC
26912	A01	22251500	0	0	Bn-A01-p20745330	AB	AB	AB	AB	BB	BB	AA	BB	AA	NC	NC	AA	BB	BB	AA
26913	A01	22251900	0	0	Bn-A01-p20745820	BB	NC	AB	AB	NC	BB	BB	AA	AB	AA	AA	BB	BB	BB	AB
26914	A01	22260430	0	0	Bn-A01-p20753932	BB	BB	BB	BB	BB	BB	BB	AA	BB	NC	NC	BB	AA	AA	BB
26915	A01	22266650	0	0	Bn-A01-p20761933	BB	BB	BB	BB	BB	BB	BB	AA	BB	NC	NC	BB	BB	BB	BB
26920	A01	22304110	0	0	Bn-A01-p20805506	NC	NC	AA	AA	AA	AA	AA	BB	AA	NC	NC	AA	BB	BB	AA
26921	A01	22304210	0	0	Bn-A01-p20805613	AA	AA	AA	AA	AA	AA	AA	BB	AA	NC	NC	AA	BB	BB	AA
26922	A01	22327940	0	0	Bn-A01-p20814699	NC	NC	AA	AA	AA	AA	NC	BB	AA	NC	NC	AA	AA	AA	AA
26923	A01	22347520	0	0	Bn-A01-p20836664	NC	NC	AB	AB	BB	BB	BB	BB	AA	NC	NC	AA	AA	AA	AA
26924	A01	22353600	0	0	Bn-A01-p20839901	BB	BB	BB	BB	BB	BB	BB	AA	BB	BB	BB	BB	BB	BB	BB
26926	A01	22382210	0	0	Bn-A01-p20866022	NC	NC	AB	AB	BB	BB	BB	BB	AA	NC	NC	AA	AA	AA	AA
26927	A01	22382610	0	0	Bn-A01-p20866518	NC	NC	AB	AB	BB	BB	BB	BB	AA	NC	NC	AA	AA	AA	AA
59461	A01	22386780	0	0	Bn-scaff_16534_2-p304849	AA	AA	AA	AA	AA	AA	AA	AA	AA	AA	AA	AA	AA	AA	AA
26928	A01	22387700	0	0	Bn-A01-p20873189	NC	NC	AA	AA	NC	NC	NC	BB	NC	AB	NC	AA	NC	NC	AA
26929	A01	22388070	0	0	Bn-A01-p20873657	AA	AA	AA	AA	AA	AA	BB	BB	AA	AA	AA	AA	AA	AA	AA
26930	A01	22394320	0	0	Bn-A01-p20879747	NC	NC	NC	NC	NC	NC	NC	NC	NC	NC	NC	NC	NC	NC	NC
26931	A01	22400130	0	0	Bn-A01-p20890858	BB	BB	BB	BB	BB	BB	AB	BB	NC	BB	BB	NC	AA	AA	BB
26933	A01	22401430	0	0	Bn-A01-p20892145	BB	BB	AB	AB	BB	BB	BB	AA	NC	NC	NC	NC	BB	BB	AA
26932	A01	22401460	0	0	Bn-A01-p20892080	BB	BB	AB	AB	BB	BB	BB	AA	NC	NC	NC	NC	BB	BB	AA
26934	A01	22408030	0	0	Bn-A01-p20899472	BB	BB	NC	NC	BB	BB	BB	AA	BB	BB	BB	BB	BB	BB	AA
26936	A01	22423710	0	0	Bn-A01-p20909816	NC	NC	NC	NC	NC	NC	NC	NC	NC	NC	NC	NC	NC	NC	NC
26938	A01	22435100	0	0	Bn-A01-p20924050	AA	AA	AA	AA	AA	AA	AB	AA	AA	NC	AB	AA	BB	BB	AA
26939	A01	22444070	0	0	Bn-A01-p20933189	BB	BB	BB	BB	BB	BB	NC	BB	BB	NC	NC	BB	AA	AA	BB
26941	A01	22499000	0	0	Bn-A01-p20987149	BB	BB	AB	AB	NC	BB	BB	BB	BB	NC	NC	BB	BB	BB	AB
26942	A01	22500730	0	0	Bn-A01-p20988977	AA	AA	AB	AB	AB	AA	AA	BB	AA	NC	NC	BB	BB	BB	BB
26943	A01	22502070	0	0	Bn-A01-p20990218	AA	AA	AA	AA	AA	AA	BB	BB	AA	NC	NC	BB	BB	BB	AA
26881	A01	22535310	0	0	Bn-A01-p20248379	AA	AA	AB	AB	AA	AA	AA	BB	AA	NC	NC	BB	BB	BB	BB
26880	A01	22536950	0	0	Bn-A01-p20246840	NC	NC	AB	AB	BB	BB	BB	NC	BB	NC	NC	AA	NC	NC	AA
26879	A01	22537220	0	0	Bn-A01-p20246564	NC	AB	AB	AB	NC	AA	AA	BB	NC	NC	NC	BB	BB	BB	BB
26467	A01	22810630	0	0	Bn-A01-p17050843	NC	NC	NC	NC	NC	NC	NC	NC	NC	NC	NC	NC	NC	NC	NC
26466	A01	22810910	0	0	Bn-A01-p17050461	AB	AB	BB	AA	AA	AA	AA	AA	BB	NC	NC	AA	AA	AA	BB
26465	A01	22812000	0	0	Bn-A01-p17049439	NC	AB	AA	BB	BB	BB	BB	BB	AA	NC	NC	BB	BB	BB	AA
26464	A01	22827480	0	0	Bn-A01-p17040457	AB	AB	BB	AA	AA	AA	AA	AA	BB	NC	NC	AA	AA	AA	BB
25956	A01	22834060	0	0	Bn-A01-p11174997	NC	NC	NC	NC	NC	NC	NC	NC	NC	NC	NC	NC	NC	NC	NC
26299	A01	22837730	0	0	Bn-A01-p15476640	NC	AB	NC	BB	NC	NC	AA	AA	AA	AA	AA	AA	BB	BB	BB
70223	A01	22853530	0	0	Bn-scaff_19899_1-p652053	BB	BB	NC	BB	NC	NC	AA	AB	BB	BB	BB	AB	BB	BB	BB
26961	A01	22873490	0	0	Bn-A01-p21141514	AB	AB	AA	AA	NC	AA	AA	BB	BB	NC	NC	AA	NC	NC	AA
26962	A01	22876620	0	0	Bn-A01-p21145008	AB	NC	BB	BB	BB	BB	BB	AA	AA	NC	NC	BB	BB	BB	BB
35303	A01	22970940	0	0	Bn-A04-p2415169	NC	NC	NC	NC	NC	NC	NC	NC	NC	NC	NC	NC	NC	NC	NC
26971	A01	22975580	0	0	Bn-A01-p21309566	AB	NC	BB	BB	BB	BB	BB	AA	BB	NC	BB	BB	BB	BB	BB
26973	A01	23069430	0	0	Bn-A01-p21393260	AA	AA	NC	AB	BB	AA	BB	AA	AA	NC	NC	AA	AA	AA	BB
26974	A01	23070550	0	0	Bn-A01-p21394483	AB	NC	BB	BB	NC	BB	NC	AA	AA	NC	NC	BB	BB	BB	NC
26975	A01	23110340	0	0	Bn-A01-p21430708	BB	BB	AB	AB	AA	BB	BB	AA	BB	AA	AA	BB	BB	BB	AA
61877	A01	23111190	0	0	Bn-scaff_17036_1-p94786	AB	AB	AA	AA	AA	AA	AA	BB	NC	AA	AA	NC	NC	NC	AA
26976	A01	23123800	0	0	Bn-A01-p21444041	AB	AB	AB	AA	AA	AB	AB	AA	BB	BB	BB	BB	BB	BB	AA
26977	A01	23156500	0	0	Bn-A01-p21473161	NC	AA	NC	NC	BB	AA	AA	AA	BB	BB	BB	BB	BB	BB	BB
26978	A01	23163720	0	0	Bn-A01-p21479969	AA	AA	AA	AA	AA	AA	AA	BB	AA	NC	NC	AA	AA	AA	AA
26980	A01	23167730	0	0	Bn-A01-p21484088	AB	AB	AB	AB	BB	AA	BB	AA	BB	NC	NC	BB	BB	BB	BB
26981	A01	23169830	0	0	Bn-A01-p21484875	BB	BB	BB	BB	BB	BB	BB	AA	BB	NC	NC	BB	BB	BB	BB
26982	A01	23177510	0	0	Bn-A01-p21499792	AB	AB	AB	AB	BB	AA	BB	AA	BB	NC	NC	BB	BB	BB	BB
26983	A01	23178220	0	0	Bn-A01-p21500509	BB	BB	AB	AB	AA	BB	BB	BB	AA	NC	NC	AA	AA	AA	AA
26985	A01	23182770	0	0	Bn-A01-p21512266	NC	NC	AB	AB	BB	AA	BB	NC	BB	NC	NC	BB	BB	BB	BB
26986	A01	23182920	0	0	Bn-A01-p21512514	NC	BB	AB	AB	AA	BB	AA	BB	AA	NC	NC	AA	AA	AA	AA
26987	A01	23183070	0	0	Bn-A01-p21512663	NC	NC	AB	AB	AA	BB	AA	BB	AA	NC	NC	AA	AA	AA	AA
26988	A01	23183500	0	0	Bn-A01-p21513096	AB	AB	AB	AB	BB	AA	BB	AA	BB	NC	NC	BB	BB	BB	BB
26989	A01	23183760	0	0	Bn-A01-p21517353	AB	AB	AB	AB	BB	AA	BB	AA	BB	NC	NC	BB	BB	BB	BB
26990	A01	23186060	0	0	Bn-A01-p21519780	AA	AA	AA	AA	AA	AA	BB	BB	AA	BB	BB	AA	AA	AA	AA
26992	A01	23194070	0	0	Bn-A01-p21527187	AA	AA	AB	AB	BB	AA	AA	AA	AA	NC	NC	BB	BB	BB	BB
26993	A01	23196970	0	0	Bn-A01-p21532512	BB	BB	AB	AB	AA	BB	AA	BB	BB	NC	NC	AA	AA	AA	AA
26996	A01	23252580	0	0	Bn-A01-p21605865	BB	BB	AB	AB	AA	BB	AA	BB	BB	NC	NC	AA	AA	AA	AA
26998	A01	23274210	0	0	Bn-A01-p21634024	NC	NC	NC	NC	NC	NC	NC	NC	NC	NC	NC	NC	NC	NC	NC
26999	A01	23274320	0	0	Bn-A01-p21634235	NC	NC	NC	NC	NC	NC	BB	AA	NC	NC	NC	NC	NC	NC	NC
27000	A01	23274450	0	0	Bn-A01-p21634265	NC	NC	NC	NC	NC	NC	BB	BB	NC	NC	NC	NC	NC	NC	NC
27001	A01	23274840	0	0	Bn-A01-p21634646	BB	BB	BB	NC	BB	BB	BB	AA	BB	BB	BB	NC	BB	BB	BB
27002	A01	23275190	0	0	Bn-A01-p21635000	NC	NC	NC	NC	NC	NC	AA	AA	NC	NC	NC	NC	NC	NC	NC
27003	A01	23275330	0	0	Bn-A01-p21635137	NC	NC	NC	NC	NC	NC	BB	BB	NC	NC	NC	NC	NC	NC	NC
27004	A01	23275360	0	0	Bn-A01-p21635270	NC	NC	NC	NC	NC	NC	BB	BB	NC	NC	NC	NC	NC	NC	NC
27005	A01	23276140	0	0	Bn-A01-p21636048	NC	NC	NC	NC	NC	NC	BB	AA	NC	NC	NC	NC	NC	NC	NC
27006	A01	23278730	0	0	Bn-A01-p21638516	NC	NC	NC	NC	NC	NC	BB	BB	NC	NC	NC	NC	NC	NC	NC
27007	A01	23283310	0	0	Bn-A01-p21643354	BB	BB	BB	BB	BB	BB	BB	AA	BB	NC	NC	BB	BB	BB	BB
27008	A01	23284790	0	0	Bn-A01-p21644756	NC	NC	BB	BB	BB	BB	BB	AA	BB	NC	NC	BB	BB	BB	BB
27009	A01	23290720	0	0	Bn-A01-p21651835	BB	BB	NC	AA	AA	BB	AA	AA	BB	BB	BB	AA	AA	AA	AA
27010	A01	23301280	0	0	Bn-A01-p21663900	AB	NC	AB	NC	BB	AA	BB	BB	BB	AA	AA	BB	BB	BB	BB
27011	A01	23414900	0	0	Bn-A01-p21708353	NC	NC	NC	NC	NC	NC	NC	NC	NC	NC	NC	NC	NC	NC	NC
27012	A01	23416180	0	0	Bn-A01-p21709916	BB	BB	AB	AB	AA	BB	BB	BB	BB	BB	BB	AA	AA	AA	AA
27014	A01	23424640	0	0	Bn-A01-p21715162	AA	AA	AA	AA	AA	NC	AA	AA	AA	NC	NC	AA	AA	AA	AA
27015	A01	23433360	0	0	Bn-A01-p21724511	NC	NC	NC	NC	NC	NC	NC	NC	NC	NC	NC	NC	NC	NC	NC
57986	A01	23463210	0	0	Bn-scaff_16414_1-p963631	NC	NC	NC	NC	NC	NC	NC	NC	NC	NC	NC	NC	NC	NC	NC
27016	A01	23472500	0	0	Bn-A01-p21758046	AA	AA	AA	AA	AA	AA	AA	BB	AA	AA	AA	AA	AA	AA	AA
27017	A01	23507130	0	0	Bn-A01-p21776016	BB	BB	BB	BB	BB	BB	BB	BB	BB	NC	NC	BB	BB	BB	BB
27019	A01	23507170	0	0	Bn-A01-p21776155	AA	AA	AA	AA	AA	AA	AA	BB	AA	NC	NC	AA	AA	AA	AA
27018	A01	23507200	0	0	Bn-A01-p21776083	BB	BB	BB	BB	BB	BB	BB	BB	BB	NC	NC	BB	BB	BB	BB
77784	A01	23508590	0	0	Bn-Scaffold004683-p232	NC	NC	NC	NC	NC	NC	NC	NC	NC	NC	NC	NC	NC	NC	NC
27020	A01	23509620	0	0	Bn-A01-p21778610	NC	NC	NC	NC	NC	NC	NC	NC	NC	NC	NC	NC	NC	NC	NC
27022	A01	23520590	0	0	Bn-A01-p21791128	NC	NC	BB	BB	BB	NC	BB	AA	BB	NC	NC	BB	BB	BB	BB
27025	A01	23547940	0	0	Bn-A01-p21846342	NC	NC	NC	NC	NC	NC	NC	NC	NC	NC	NC	NC	NC	NC	NC
27026	A01	23562110	0	0	Bn-A01-p21855770	NC	NC	AB	AB	NC	BB	BB	BB	AA	NC	NC	AA	AA	AA	AA
27027	A01	23563280	0	0	Bn-A01-p21856899	NC	NC	NC	NC	NC	NC	NC	NC	NC	NC	NC	NC	NC	NC	NC
27028	A01	23571450	0	0	Bn-A01-p21860162	AB	AB	AB	AB	BB	AA	BB	AA	BB	NC	NC	BB	BB	BB	BB
27029	A01	23578460	0	0	Bn-A01-p21869384	NC	NC	AB	BB	NC	BB	BB	BB	AA	AA	AA	AA	AA	AA	AA
65099	A01	23589050	0	0	Bn-scaff_17869_1-p1211961	NC	NC	NC	NC	NC	NC	NC	NC	NC	NC	NC	NC	NC	NC	NC
27133	A01	23597390	0	0	Bn-A01-p23169607	NC	NC	NC	NC	NC	NC	NC	NC	NC	NC	NC	NC	NC	NC	NC
77813	A01	23609020	0	0	Bn-Scaffold010152-p149	NC	NC	AB	AB	NC	NC	NC	NC	BB	NC	NC	BB	BB	BB	NC
27032	A01	23631610	0	0	Bn-A01-p21902788	NC	BB	BB	BB	BB	BB	AA	BB	AA	BB	BB	BB	BB	BB	BB
27033	A01	23654770	0	0	Bn-A01-p21923141	NC	NC	NC	NC	NC	NC	NC	NC	NC	NC	NC	NC	NC	NC	NC
27034	A01	23656090	0	0	Bn-A01-p21926431	NC	NC	AA	AA	AA	AA	AA	BB	BB	NC	NC	AA	AA	AA	AA
27035	A01	23658160	0	0	Bn-A01-p21928497	BB	BB	AB	AB	AB	BB	BB	BB	BB	BB	BB	AA	AA	AA	AA
27036	A01	23658290	0	0	Bn-A01-p21928531	NC	NC	BB	BB	BB	BB	BB	AA	AA	BB	BB	BB	BB	BB	BB
27037	A01	23658580	0	0	Bn-A01-p21928927	BB	BB	AB	AB	AA	BB	BB	BB	BB	NC	NC	AA	AA	AA	AA
27038	A01	23660270	0	0	Bn-A01-p21930611	AB	AB	BB	BB	BB	BB	BB	AA	AA	NC	NC	BB	BB	BB	BB
27039	A01	23660500	0	0	Bn-A01-p21930738	AA	AA	AB	AB	BB	AA	AA	AA	AA	NC	NC	BB	BB	BB	BB
27040	A01	23660690	0	0	Bn-A01-p21930931	BB	BB	BB	BB	BB	NC	BB	BB	BB	NC	NC	BB	BB	BB	BB
27041	A01	23660890	0	0	Bn-A01-p21931228	AB	AB	BB	BB	BB	BB	BB	AA	AA	NC	NC	BB	BB	BB	BB
27042	A01	23661160	0	0	Bn-A01-p21931498	AA	AA	AB	AB	BB	AA	AA	AA	AA	NC	NC	BB	BB	BB	BB
27043	A01	23661280	0	0	Bn-A01-p21931622	BB	BB	BB	BB	BB	BB	BB	BB	BB	NC	NC	BB	BB	BB	BB
27044	A01	23661610	0	0	Bn-A01-p21931853	BB	BB	BB	BB	BB	BB	BB	AA	NC	NC	NC	BB	BB	BB	BB
27045	A01	23667720	0	0	Bn-A01-p21937985	NC	NC	AB	AB	NC	AA	NC	NC	NC	NC	NC	BB	NC	NC	BB
27046	A01	23668390	0	0	Bn-A01-p21938751	AB	AB	AA	AA	AA	AA	AA	BB	BB	AA	AA	AA	AA	AA	AA
27047	A01	23693040	0	0	Bn-A01-p21960901	NC	AA	AA	AA	AA	AA	AA	BB	BB	NC	NC	AA	AA	AA	AA
27048	A01	23700350	0	0	Bn-A01-p21969405	AB	AB	BB	BB	BB	BB	BB	AA	AA	NC	NC	BB	BB	BB	BB
27051	A01	23710980	0	0	Bn-A01-p21980567	BB	BB	BB	BB	BB	BB	AA	AA	BB	AB	AB	BB	NC	BB	BB
27054	A01	23764320	0	0	Bn-A01-p22014179	NC	NC	NC	NC	NC	NC	NC	NC	NC	NC	NC	NC	NC	NC	NC
27055	A01	23764840	0	0	Bn-A01-p22014707	NC	NC	NC	NC	NC	NC	NC	NC	NC	NC	NC	NC	NC	NC	NC
27056	A01	23766490	0	0	Bn-A01-p22016353	NC	NC	NC	NC	NC	NC	NC	NC	NC	NC	NC	NC	NC	NC	NC
27057	A01	23770410	0	0	Bn-A01-p22018616	NC	NC	NC	NC	NC	NC	NC	NC	NC	NC	NC	NC	NC	NC	NC
27058	A01	23773890	0	0	Bn-A01-p22022023	BB	BB	BB	BB	BB	BB	AA	AA	BB	AA	AA	BB	BB	BB	BB
27060	A01	23777090	0	0	Bn-A01-p22038749	AA	AA	AA	AA	AA	AA	BB	BB	AA	NC	NC	AA	AA	AA	AA
27061	A01	23777220	0	0	Bn-A01-p22038776	BB	BB	BB	BB	BB	BB	AA	AA	BB	NC	NC	BB	BB	BB	BB
27062	A01	23789370	0	0	Bn-A01-p22051021	BB	BB	BB	BB	BB	BB	BB	BB	BB	BB	BB	BB	BB	BB	BB
27063	A01	23789750	0	0	Bn-A01-p22051502	AA	AA	AA	AA	AA	AA	AA	AA	AA	NC	NC	AA	AA	AA	AA
27064	A01	23789860	0	0	Bn-A01-p22051510	AB	AB	AB	AA	AA	AB	BB	AA	AA	BB	BB	AA	AA	AA	AA
27067	A01	23832210	0	0	Bn-A01-p22085117	NC	NC	NC	NC	NC	NC	NC	NC	NC	NC	NC	NC	NC	NC	NC
27068	A01	23833340	0	0	Bn-A01-p22086244	BB	BB	BB	BB	BB	BB	BB	BB	BB	NC	NC	BB	BB	BB	BB
27069	A01	23834360	0	0	Bn-A01-p22087364	BB	BB	BB	BB	BB	BB	BB	BB	BB	NC	NC	BB	BB	BB	BB
27070	A01	23834620	0	0	Bn-A01-p22087629	AA	AA	AA	AA	NC	AA	BB	AA	AA	NC	NC	AA	AA	AA	AA
77852	A01	23882180	0	0	Bn-Scaffold016308-p77	NC	NC	NC	NC	NC	NC	NC	NC	NC	NC	NC	NC	NC	NC	NC
27071	A01	23893400	0	0	Bn-A01-p22156169	NC	NC	NC	NC	NC	NC	NC	NC	NC	NC	NC	NC	NC	NC	NC
27091	A01	23952070	0	0	Bn-A01-p22681496	AB	NC	AB	AB	AA	BB	BB	BB	AA	NC	NC	AA	AA	AA	AA
27092	A01	23954860	0	0	Bn-A01-p22684301	AB	AB	AB	AA	AA	AB	BB	BB	AA	BB	BB	AA	AA	AA	AA
27093	A01	23956260	0	0	Bn-A01-p22685756	NC	AB	AB	AA	AA	AB	NC	BB	AA	NC	NC	AA	AA	AA	AA
27094	A01	23956360	0	0	Bn-A01-p22685858	AA	AA	AA	AA	AA	AA	AA	BB	AA	BB	BB	AA	AA	AA	AA
27096	A01	24022160	0	0	Bn-A01-p22741943	AB	AB	AB	AB	BB	AA	AA	BB	BB	BB	BB	AA	BB	BB	BB
27098	A01	24069220	0	0	Bn-A01-p22768523	NC	NC	NC	NC	NC	NC	NC	NC	NC	NC	NC	NC	NC	NC	NC
27207	A01	24116640	0	0	Bn-A01-p23736208	AB	AB	BB	BB	BB	NC	NC	BB	AA	NC	AB	BB	BB	BB	BB
27208	A01	24119360	0	0	Bn-A01-p23739022	AB	AB	BB	BB	BB	BB	BB	BB	AA	NC	NC	BB	BB	BB	BB
56300	A01	24145290	0	0	Bn-scaff_16226_1-p4282	NC	NC	AA	NC	AA	NC	NC	BB	AA	AA	AA	AA	AA	AA	AA
27134	A01	24162620	0	0	Bn-A01-p23175111	BB	AB	AA	AA	AA	AA	AA	AA	BB	NC	NC	BB	AA	AA	AA
27139	A01	24204510	0	0	Bn-A01-p23196022	AA	AA	AB	AB	BB	AA	BB	BB	AA	BB	BB	AA	BB	BB	BB
27138	A01	24205040	0	0	Bn-A01-p23195492	AB	AB	AB	AB	BB	AA	AA	BB	BB	NC	NC	BB	BB	BB	BB
27141	A01	24251100	0	0	Bn-A01-p23253678	BB	BB	BB	BB	BB	BB	BB	BB	BB	NC	NC	BB	BB	BB	BB
27142	A01	24256600	0	0	Bn-A01-p23259034	AA	AA	AA	AA	AA	AA	BB	AA	AA	BB	BB	AA	AA	AA	AA
27143	A01	24257310	0	0	Bn-A01-p23259741	AA	NC	AA	AA	AA	AA	AA	AA	AA	NC	NC	AA	AA	AA	AA
27149	A01	24266350	0	0	Bn-A01-p23288238	BB	BB	NC	BB	NC	NC	AA	BB	BB	AA	AA	BB	BB	BB	BB
27144	A01	24284920	0	0	Bn-A01-p23279247	AA	AA	AA	AA	AA	AA	AA	AA	AA	NC	NC	AA	AA	AA	AA
27145	A01	24285760	0	0	Bn-A01-p23280094	NC	NC	AB	AB	NC	AB	BB	AA	AA	NC	NC	AA	AA	AA	AA
27146	A01	24287270	0	0	Bn-A01-p23281709	NC	NC	NC	NC	NC	NC	NC	NC	NC	NC	NC	NC	NC	NC	NC
27147	A01	24287540	0	0	Bn-A01-p23281878	AA	AA	AA	AA	AA	AA	BB	AA	AA	NC	NC	AA	AA	AA	AA
27148	A01	24287560	0	0	Bn-A01-p23282001	AA	AA	AA	AA	AA	AA	BB	AA	AA	NC	NC	AA	AA	AA	AA
27151	A01	24313240	0	0	Bn-A01-p23303284	NC	NC	NC	NC	NC	NC	NC	NC	NC	NC	NC	NC	NC	NC	NC
27152	A01	24332480	0	0	Bn-A01-p23321507	BB	BB	NC	NC	AA	BB	BB	AA	BB	BB	BB	BB	AA	AA	AA
27153	A01	24332840	0	0	Bn-A01-p23321771	AB	AB	BB	BB	BB	BB	AA	BB	AA	NC	NC	AA	BB	BB	BB
27155	A01	24333390	0	0	Bn-A01-p23322438	NC	NC	AA	AA	AA	AA	BB	AA	BB	NC	NC	BB	AA	AA	AA
27154	A01	24333430	0	0	Bn-A01-p23322377	AB	NC	BB	BB	BB	BB	AA	BB	AA	NC	NC	AA	BB	BB	BB
27156	A01	24343920	0	0	Bn-A01-p23330944	AB	NC	AB	AB	AA	BB	AA	AA	AA	NC	NC	AA	AA	AA	AA
63549	A01	24344090	0	0	Bn-scaff_17515_1-p583013	AA	AA	AA	AA	AA	AA	AA	AA	AA	AA	AA	AA	AA	AA	AA
63547	A01	24359600	0	0	Bn-scaff_17515_1-p563548	NC	NC	NC	NC	NC	NC	NC	NC	NC	NC	NC	NC	NC	NC	NC
63545	A01	24360370	0	0	Bn-scaff_17515_1-p562695	NC	NC	NC	NC	NC	NC	NC	NC	NC	NC	NC	NC	NC	NC	NC
27157	A01	24383860	0	0	Bn-A01-p23370802	BB	BB	BB	BB	BB	NC	NC	BB	BB	NC	NC	BB	BB	BB	BB
27163	A01	24486310	0	0	Bn-A01-p23472380	NC	AB	AB	AB	BB	AA	BB	AA	BB	NC	NC	BB	BB	BB	BB
27164	A01	24486480	0	0	Bn-A01-p23472646	BB	BB	BB	BB	BB	BB	BB	BB	BB	NC	NC	BB	BB	BB	BB
27165	A01	24487340	0	0	Bn-A01-p23473514	AB	AB	AB	AB	AA	BB	BB	BB	AA	NC	NC	AA	AA	AA	AA
27166	A01	24490120	0	0	Bn-A01-p23477194	AB	AB	AB	AB	AA	BB	BB	BB	AA	NC	NC	AA	AA	AA	AA
63513	A01	24497440	0	0	Bn-scaff_17515_1-p304774	BB	BB	BB	NC	BB	NC	NC	AA	BB	BB	BB	BB	BB	BB	BB
63510	A01	24505510	0	0	Bn-scaff_17515_1-p302194	NC	NC	NC	NC	NC	NC	NC	NC	NC	NC	NC	NC	NC	NC	NC
27171	A01	24506810	0	0	Bn-A01-p23493920	NC	NC	NC	NC	NC	NC	NC	NC	NC	NC	NC	NC	NC	NC	NC
27102	A01	24562880	0	0	Bn-A01-p22841314	NC	NC	NC	NC	NC	NC	NC	NC	NC	NC	NC	NC	NC	NC	NC
27101	A01	24563090	0	0	Bn-A01-p22841111	NC	AB	AB	AB	BB	AA	AA	BB	BB	NC	NC	AA	BB	BB	BB
72955	A01	24573060	0	0	Bn-scaff_21857_1-p295800	BB	BB	BB	NC	BB	NC	NC	BB	BB	BB	BB	BB	BB	BB	BB
72954	A01	24575800	0	0	Bn-scaff_21857_1-p293375	BB	BB	BB	BB	BB	BB	BB	AA	BB	BB	BB	BB	BB	BB	BB
27106	A01	24633580	0	0	Bn-A01-p22930245	BB	BB	BB	BB	BB	BB	BB	BB	BB	BB	BB	BB	BB	BB	BB
27108	A01	24648990	0	0	Bn-A01-p22948925	AA	AA	AA	AA	AA	AA	AA	AA	AA	AA	AA	AA	AA	AA	AA
27109	A01	24649070	0	0	Bn-A01-p22949106	AB	AB	AB	AB	BB	AA	BB	BB	BB	NC	NC	BB	BB	BB	BB
27110	A01	24682460	0	0	Bn-A01-p22982065	NC	NC	NC	NC	NC	NC	NC	NC	NC	NC	NC	NC	NC	NC	NC
27111	A01	24684120	0	0	Bn-A01-p22983721	AA	AA	AA	AA	AA	AA	AA	AA	AA	AA	AA	BB	AA	AA	AA
27112	A01	24704410	0	0	Bn-A01-p22999151	BB	BB	BB	BB	BB	BB	BB	BB	BB	BB	BB	AA	BB	BB	BB
27113	A01	24723160	0	0	Bn-A01-p23020726	AA	AA	AA	AA	AA	AA	BB	NC	AA	NC	NC	BB	AA	AA	AA
52170	A01	24725380	0	0	Bn-scaff_15803_1-p734112	NC	NC	NC	NC	NC	NC	NC	NC	NC	NC	NC	NC	NC	NC	NC
27130	A01	24801090	0	0	Bn-A01-p23111844	BB	NC	AA	AA	AA	AA	BB	AA	BB	AA	AA	BB	AA	AA	AA
27128	A01	24805800	0	0	Bn-A01-p23103120	NC	AB	AA	AA	AA	AA	AA	AA	BB	NC	NC	BB	AA	AA	AA
27127	A01	24807120	0	0	Bn-A01-p23097693	NC	NC	BB	BB	NC	BB	BB	BB	AA	NC	NC	AA	BB	NC	BB
27126	A01	24808630	0	0	Bn-A01-p23096147	NC	NC	BB	BB	BB	BB	BB	BB	AA	NC	NC	AA	BB	BB	BB
27125	A01	24809210	0	0	Bn-A01-p23095567	NC	NC	NC	NC	NC	NC	NC	NC	NC	NC	NC	NC	NC	NC	NC
27123	A01	24817740	0	0	Bn-A01-p23087707	NC	AB	AA	AA	AA	AA	NC	AA	BB	NC	NC	BB	AA	AA	AA
27122	A01	24818390	0	0	Bn-A01-p23087044	NC	NC	BB	BB	BB	BB	AA	BB	AA	NC	NC	AA	BB	BB	BB
27121	A01	24819080	0	0	Bn-A01-p23086253	NC	NC	BB	BB	BB	BB	NC	BB	AA	NC	NC	AA	BB	BB	BB
27120	A01	24819630	0	0	Bn-A01-p23085796	AA	AA	AB	AB	BB	AA	BB	BB	AA	BB	BB	AA	BB	BB	BB
27119	A01	24826600	0	0	Bn-A01-p23080525	NC	AB	AA	AA	AA	AA	AA	AA	BB	AA	AA	BB	AA	AA	AA
27118	A01	24828540	0	0	Bn-A01-p23078554	NC	NC	NC	NC	NC	NC	NC	NC	NC	NC	NC	NC	NC	NC	NC
27178	A01	24851620	0	0	Bn-A01-p23560747	BB	NC	NC	NC	BB	AA	AA	AA	BB	AA	AA	BB	BB	BB	BB
27179	A01	24859830	0	0	Bn-A01-p23568963	NC	AB	NC	NC	BB	AA	AA	AA	BB	NC	NC	BB	BB	BB	BB
40821	A01	24866510	0	0	Bn-A06-p9371495	BB	BB	BB	BB	BB	BB	BB	AA	BB	NC	NC	BB	BB	BB	BB
27181	A01	24870340	0	0	Bn-A01-p23582571	NC	NC	AB	AB	AB	BB	BB	BB	AB	BB	BB	AB	AB	AB	AB
27182	A01	24873920	0	0	Bn-A01-p23586266	AA	AA	AA	AA	AA	AA	AA	AA	AA	AA	AA	AA	AA	AA	AA
27183	A01	24888710	0	0	Bn-A01-p23600621	NC	NC	BB	BB	BB	BB	NC	AA	NC	AA	AA	NC	AB	AB	NC
27184	A01	24890380	0	0	Bn-A01-p23602361	BB	BB	BB	BB	BB	BB	BB	AA	BB	NC	NC	BB	BB	BB	BB
63537	A01	24915880	0	0	Bn-scaff_17515_1-p51302	NC	NC	NC	NC	NC	NC	NC	NC	NC	NC	NC	NC	NC	NC	NC
27187	A01	24919010	0	0	Bn-A01-p23614494	NC	NC	AB	AB	NC	BB	BB	NC	AA	NC	NC	AA	AA	NC	AA
27188	A01	24919400	0	0	Bn-A01-p23614887	AB	NC	AB	NC	AA	BB	BB	AA	AA	BB	BB	AA	AA	AA	AA
27189	A01	24921640	0	0	Bn-A01-p23616839	AB	NC	AB	AB	AA	BB	BB	NC	AA	NC	NC	AA	AA	AA	AA
27192	A01	24943530	0	0	Bn-A01-p23638070	NC	NC	NC	NC	NC	NC	NC	NC	NC	NC	NC	NC	NC	NC	NC
27193	A01	24943660	0	0	Bn-A01-p23638107	AB	AB	AB	AB	AA	BB	BB	BB	AA	NC	NC	AA	AA	AA	AA
27194	A01	24945610	0	0	Bn-A01-p23640103	BB	BB	BB	BB	BB	BB	BB	AA	BB	BB	BB	BB	BB	BB	BB
27198	A01	24960340	0	0	Bn-A01-p23658023	AA	AA	NC	NC	BB	AA	AA	BB	AA	BB	BB	BB	BB	BB	BB
27200	A01	24993750	0	0	Bn-A01-p23685466	AB	AB	AB	AB	AA	BB	BB	BB	AA	NC	NC	AA	AA	AA	AA
27201	A01	24994260	0	0	Bn-A01-p23685978	NC	AB	NC	NC	AA	BB	BB	AA	AA	BB	BB	AA	AA	AA	AA
27202	A01	25003160	0	0	Bn-A01-p23694782	BB	BB	AA	AA	AA	NC	NC	BB	BB	NC	NC	AA	AA	AA	AA
27203	A01	25025950	0	0	Bn-A01-p23718726	AB	AB	AB	NC	AA	BB	BB	BB	AA	AA	AA	AA	AA	AA	AA
27204	A01	25026650	0	0	Bn-A01-p23719321	BB	BB	BB	BB	BB	BB	BB	AA	BB	NC	NC	BB	BB	BB	BB
27206	A01	25038500	0	0	Bn-A01-p23730610	AB	AB	BB	BB	BB	BB	BB	BB	AA	BB	BB	BB	BB	BB	BB
27209	A01	25081020	0	0	Bn-A01-p23763782	AB	AB	AB	AB	AB	AA	AA	AA	AB	AA	AA	AB	AB	AB	AB
27210	A01	25090290	0	0	Bn-A01-p23772904	NC	NC	NC	NC	NC	NC	NC	NC	NC	NC	NC	NC	NC	NC	NC
27211	A01	25113990	0	0	Bn-A01-p23785561	AA	AA	AA	AA	AA	AA	AA	AA	AA	AA	AA	AA	AA	AA	AA
27212	A01	25128490	0	0	Bn-A01-p23809071	NC	NC	NC	NC	NC	NC	NC	NC	NC	NC	NC	NC	NC	NC	NC
27213	A01	25129860	0	0	Bn-A01-p23810423	NC	NC	NC	NC	NC	NC	NC	NC	NC	NC	NC	NC	NC	NC	NC
27214	A01	25133180	0	0	Bn-A01-p23813837	NC	NC	NC	NC	NC	NC	NC	NC	NC	NC	NC	NC	NC	NC	NC
27215	A01	25134610	0	0	Bn-A01-p23815268	NC	NC	NC	NC	NC	NC	NC	NC	NC	NC	NC	NC	NC	NC	NC
27216	A01	25138460	0	0	Bn-A01-p23819116	AB	AB	AB	AB	AA	BB	BB	BB	AA	NC	NC	AA	AA	AA	AA
27217	A01	25164100	0	0	Bn-A01-p23842865	AB	AB	AB	BB	AB	BB	BB	BB	AA	NC	AA	AB	AA	AA	AB
27218	A01	25164270	0	0	Bn-A01-p23843030	NC	NC	NC	NC	NC	NC	NC	NC	NC	NC	NC	NC	NC	NC	NC
27219	A01	25164460	0	0	Bn-A01-p23843222	NC	NC	NC	NC	NC	NC	NC	NC	NC	NC	NC	NC	NC	NC	NC
27222	A01	25192140	0	0	Bn-A01-p23873720	NC	NC	BB	BB	NC	BB	NC	NC	NC	NC	BB	BB	NC	NC	NC
27223	A01	25195120	0	0	Bn-A01-p23876801	NC	NC	NC	NC	NC	NC	NC	NC	NC	NC	NC	NC	NC	NC	NC
27224	A01	25201590	0	0	Bn-A01-p23886020	NC	NC	NC	NC	NC	NC	NC	NC	NC	NC	NC	NC	NC	NC	NC
27235	A01	25263630	0	0	Bn-A01-p23972100	BB	BB	BB	BB	BB	BB	BB	BB	BB	NC	BB	BB	BB	BB	BB
27232	A01	25274610	0	0	Bn-A01-p23961368	NC	NC	NC	NC	NC	NC	NC	NC	NC	NC	NC	NC	NC	NC	NC
27231	A01	25285410	0	0	Bn-A01-p23950559	AB	AB	AB	AB	AB	AA	AA	BB	BB	NC	NC	BB	BB	BB	BB
27230	A01	25287940	0	0	Bn-A01-p23948008	NC	NC	NC	NC	NC	NC	NC	NC	NC	NC	NC	NC	NC	NC	NC
27229	A01	25292800	0	0	Bn-A01-p23943508	BB	BB	BB	BB	BB	BB	BB	AA	BB	NC	NC	BB	BB	BB	BB
27228	A01	25293930	0	0	Bn-A01-p23938571	NC	NC	NC	NC	NC	NC	NC	NC	NC	NC	NC	NC	NC	NC	NC
27226	A01	25297400	0	0	Bn-A01-p23935076	AA	AA	AB	AB	AB	AA	AA	BB	AA	AA	AA	BB	AA	AA	BB
27225	A01	25324150	0	0	Bn-A01-p23905191	AB	AB	AB	AB	AB	BB	AA	AA	AA	NC	NC	AA	AA	AA	AA
27237	A01	25343010	0	0	Bn-A01-p24020373	BB	BB	AB	AB	AB	BB	BB	AA	BB	NC	NC	AA	BB	BB	AA
27238	A01	25343090	0	0	Bn-A01-p24020451	NC	NC	NC	NC	NC	NC	NC	NC	NC	NC	NC	NC	NC	NC	NC
27247	A01	25358090	0	0	Bn-A01-p24308273	NC	NC	NC	NC	NC	NC	NC	NC	NC	NC	NC	NC	NC	NC	NC
27248	A01	25358870	0	0	Bn-A01-p24308957	NC	NC	NC	NC	NC	NC	NC	NC	NC	NC	NC	NC	NC	NC	NC
27249	A01	25359200	0	0	Bn-A01-p24309386	NC	NC	NC	NC	NC	NC	NC	NC	NC	NC	NC	NC	NC	NC	NC
27250	A01	25361310	0	0	Bn-A01-p24310993	AA	AA	AA	AA	AA	AA	AA	BB	AA	NC	NC	AA	AA	AA	AA
73176	A01	25361680	0	0	Bn-scaff_22115_1-p82010	BB	BB	BB	BB	BB	BB	BB	BB	BB	BB	BB	BB	BB	BB	BB
27252	A01	25370470	0	0	Bn-A01-p24319792	NC	NC	AA	AA	NC	AA	BB	AA	BB	NC	NC	NC	BB	BB	NC
27253	A01	25370660	0	0	Bn-A01-p24320794	AB	AB	BB	BB	BB	BB	AA	BB	AA	NC	NC	NC	AA	AA	NC
27254	A01	25385940	0	0	Bn-A01-p24346952	BB	BB	AB	NC	NC	AA	BB	AA	BB	AA	AA	BB	BB	BB	BB
27255	A01	25398240	0	0	Bn-A01-p24360206	AA	AA	AA	AA	AA	AA	AA	BB	AA	AA	AA	AA	AA	AA	AA
27257	A01	25402770	0	0	Bn-A01-p24369455	NC	NC	AA	AA	AA	AA	AA	BB	AA	NC	NC	AA	AA	AA	AA
42093	A01	25404410	0	0	Bn-A07-p18922121	AB	BB	BB	AB	AB	BB	BB	AA	AA	BB	BB	BB	AA	AA	AA
[truncated: 75,972 more rows]

## Sheet: AC array
Supplementary File S2b: Illumina Infinium Brassica 60K SNP data genotype calls for true AABC, BBAC, and CCAB F1 and S1 hybrids and controls
Chromosome_Darmor_v8.1	Start_Darmor_v8.1	Index	Name	A2-013	A3-001	A3-003	A3-004	A3-009	S1_01	S1_02	S1_03	S1_04	S1_05	S1_06	S1_08	S1_09	S1_11	S1-13	S1-14	S1-15	S1-16	S1-17	S1-18	S1-19	S1-20	S1-22	S1-23	S1-24	B1-001	B1-002	B1-003	B1-004	B1-006	B1-007	B1-009	B1-010	B1-012	B1-014	B1-015	B1-016	B1-018	B1-020	B1-021	B1-022	B1-023	B1-024	C1-013	C1-015	C1-017
A01	29879	2002	Bn-A01-p436141	BB	BB	BB	BB	BB	NC	BB	BB	BB	BB	BB	BB	BB	BB	BB	NC	BB	NC	BB	BB	BB	BB	BB	BB	NC	NC	BB	BB	BB	BB	NC	BB	BB	BB	BB	BB	BB	BB	BB	BB	BB	BB	BB	NC	BB	BB
A01	36466	2008	Bn-A01-p442492	NC	NC	NC	NC	NC	NC	NC	NC	NC	NC	NC	NC	NC	NC	NC	NC	NC	NC	NC	NC	NC	NC	NC	NC	NC	NC	NC	NC	NC	NC	NC	NC	NC	NC	NC	NC	NC	NC	NC	NC	NC	NC	NC	NC	NC	NC
A01	50006	2016	Bn-A01-p460072	AB	AB	AB	AA	AA	NC	NC	BB	NC	BB	NC	BB	BB	BB	BB	NC	BB	NC	NC	NC	BB	BB	BB	BB	NC	NC	BB	BB	BB	BB	NC	BB	BB	BB	BB	BB	BB	BB	BB	BB	BB	BB	BB	NC	NC	NC
A01	55574	2023	Bn-A01-p465783	NC	NC	NC	NC	NC	NC	NC	NC	NC	NC	NC	NC	NC	NC	NC	NC	NC	NC	NC	NC	NC	NC	NC	NC	NC	NC	NC	NC	NC	NC	NC	NC	NC	NC	NC	NC	NC	NC	NC	NC	NC	NC	NC	NC	NC	NC
A01	57609	2025	Bn-A01-p467816	BB	BB	BB	BB	BB	NC	NC	BB	BB	BB	NC	NC	BB	BB	BB	NC	BB	NC	BB	NC	BB	BB	BB	BB	NC	NC	BB	BB	BB	BB	NC	BB	BB	BB	BB	BB	BB	BB	BB	BB	BB	BB	BB	NC	BB	BB
A01	73360	2047	Bn-A01-p483495	NC	NC	NC	NC	NC	NC	NC	NC	NC	NC	NC	NC	NC	NC	NC	NC	NC	NC	NC	NC	NC	NC	NC	NC	NC	NC	NC	NC	NC	NC	NC	NC	NC	NC	NC	NC	NC	NC	NC	NC	NC	NC	NC	NC	NC	NC
A01	93793	2078	Bn-A01-p511682	NC	NC	NC	NC	NC	NC	NC	NC	NC	NC	NC	NC	NC	NC	NC	NC	NC	NC	NC	NC	NC	NC	NC	NC	NC	NC	NC	NC	NC	NC	NC	NC	NC	NC	NC	NC	NC	NC	NC	NC	NC	NC	NC	NC	NC	NC
A01	98166	2079	Bn-A01-p515600	BB	NC	AB	AA	NC	BB	NC	BB	NC	BB	NC	NC	NC	BB	BB	BB	BB	NC	NC	NC	BB	BB	BB	NC	NC	BB	BB	BB	BB	BB	NC	BB	BB	BB	BB	BB	BB	BB	BB	BB	BB	BB	BB	BB	BB	BB
A01	175587	2211	Bn-A01-p595492	NC	NC	NC	NC	NC	NC	NC	NC	NC	NC	NC	NC	NC	NC	NC	NC	NC	NC	NC	NC	NC	NC	NC	NC	NC	NC	NC	NC	NC	NC	NC	NC	NC	NC	NC	NC	NC	NC	NC	NC	NC	NC	NC	NC	NC	NC
A01	175836	2212	Bn-A01-p595651	AB	BB	BB	BB	BB	NC	NC	BB	BB	BB	BB	BB	BB	NC	BB	NC	BB	NC	BB	BB	BB	BB	BB	BB	NC	NC	BB	BB	BB	BB	NC	BB	BB	BB	BB	BB	BB	BB	BB	BB	BB	BB	BB	NC	AA	AA
A01	180064	2214	Bn-A01-p597363	NC	NC	NC	NC	NC	NC	NC	NC	NC	NC	NC	NC	NC	NC	NC	NC	NC	NC	NC	NC	NC	NC	NC	NC	NC	NC	NC	NC	NC	NC	NC	NC	NC	NC	NC	NC	NC	NC	NC	NC	NC	NC	NC	NC	NC	NC
A01	180942	2218	Bn-A01-p598242	AB	AA	AA	AA	AA	AA	NC	AA	AA	AA	AA	AA	AA	AA	AA	AA	AA	AA	AA	NC	AA	AA	AA	AA	NC	AA	AA	AA	AA	AA	AA	AA	AA	AA	AA	AA	AA	AA	AA	AA	AA	AA	AA	NC	NC	NC
A01	182529	2222	Bn-A01-p599910	AB	BB	BB	BB	BB	NC	NC	BB	NC	BB	NC	NC	NC	BB	BB	NC	BB	NC	NC	NC	BB	BB	BB	BB	NC	NC	BB	BB	BB	BB	NC	BB	BB	BB	BB	BB	BB	BB	BB	BB	BB	BB	BB	NC	NC	NC
A01	198673	2233	Bn-A01-p609857	AB	BB	BB	BB	BB	NC	NC	BB	BB	BB	NC	NC	NC	BB	BB	NC	BB	NC	NC	NC	BB	BB	BB	BB	NC	NC	BB	BB	BB	BB	NC	BB	BB	BB	BB	BB	BB	BB	BB	BB	BB	BB	BB	NC	NC	NC
A01	200793	2235	Bn-A01-p611977	AB	AA	AA	AA	AA	NC	NC	AA	AA	AA	NC	AA	AA	AA	AA	NC	AA	NC	NC	NC	AA	AA	AA	AA	NC	NC	AA	AA	AA	AA	NC	AA	AA	AA	AA	AA	AA	AA	NC	AA	AA	AA	AA	NC	BB	BB
A01	212704	2247	Bn-A01-p622550	BB	BB	BB	BB	BB	NC	BB	BB	BB	BB	BB	BB	BB	BB	BB	NC	BB	NC	BB	BB	BB	BB	BB	BB	NC	NC	BB	BB	BB	BB	NC	BB	BB	BB	BB	BB	BB	BB	BB	BB	BB	BB	BB	NC	BB	BB
A01	213620	2249	Bn-A01-p623568	BB	BB	BB	BB	BB	BB	BB	BB	BB	BB	BB	BB	BB	BB	BB	BB	BB	BB	BB	BB	BB	BB	BB	BB	BB	BB	BB	BB	BB	BB	BB	BB	BB	BB	BB	BB	BB	BB	BB	BB	BB	BB	BB	BB	BB	BB
A01	225396	2259	Bn-A01-p634701	AA	AA	AA	AA	AA	AA	NC	AA	NC	AA	NC	NC	AA	AA	AA	AA	AA	AA	AA	AA	AA	AA	AA	AA	AA	AA	AA	AA	AA	AA	AA	AA	AA	AA	AA	AA	AA	AA	AA	AA	AA	AA	AA	AA	AA	AA
A01	228294	2262	Bn-A01-p637586	NC	NC	NC	NC	NC	NC	NC	NC	NC	NC	NC	NC	NC	NC	NC	NC	NC	NC	NC	NC	NC	NC	NC	NC	NC	NC	NC	NC	NC	NC	NC	NC	NC	NC	NC	NC	NC	NC	NC	NC	NC	NC	NC	NC	NC	NC
A01	235143	2268	Bn-A01-p644410	BB	BB	BB	BB	BB	NC	BB	BB	BB	BB	BB	BB	BB	BB	BB	NC	BB	NC	BB	BB	BB	BB	BB	BB	NC	NC	BB	BB	BB	BB	NC	BB	BB	BB	BB	BB	BB	BB	BB	BB	BB	BB	BB	NC	BB	BB
A01	236683	2269	Bn-A01-p645951	AA	AA	AA	NC	NC	NC	AA	AA	AA	AA	AA	AA	AA	AA	AA	NC	AA	NC	AA	AA	AA	AA	AA	AA	NC	NC	AA	AA	AA	AA	NC	AA	AA	AA	AA	AA	AA	AA	AA	AA	AA	AA	AA	NC	NC	NC
A01	238813	2272	Bn-A01-p648196	AB	BB	BB	BB	BB	BB	BB	BB	BB	BB	BB	BB	BB	BB	BB	BB	BB	BB	BB	BB	BB	BB	BB	BB	BB	BB	BB	BB	BB	BB	BB	BB	BB	BB	BB	BB	BB	BB	BB	BB	BB	BB	BB	BB	AB	AB
A01	240485	2275	Bn-A01-p649805	NC	NC	NC	NC	NC	NC	NC	NC	NC	NC	NC	NC	NC	NC	NC	NC	NC	NC	NC	NC	NC	NC	NC	NC	NC	NC	NC	NC	NC	NC	NC	NC	NC	NC	NC	NC	NC	NC	NC	NC	NC	NC	NC	NC	NC	NC
A01	244222	2286	Bn-A01-p657852	AA	AA	AA	AA	AA	NC	NC	AA	AA	AA	AA	NC	AA	AA	AA	NC	AA	NC	NC	NC	AA	AA	AA	AA	NC	NC	AA	AA	AA	AA	NC	AA	AA	AA	AA	AA	AA	AA	AA	AA	AA	AA	AA	NC	NC	NC
A01	249902	2290	Bn-A01-p663088	AB	AA	AA	AA	AA	NC	NC	NC	NC	AA	NC	NC	NC	NC	NC	NC	AA	NC	NC	NC	NC	AA	NC	NC	NC	NC	AA	AA	AA	AA	NC	AA	AA	AA	AA	AA	AA	AA	NC	AA	AA	AA	AA	NC	BB	BB
A01	265494	2311	Bn-A01-p678018	AB	NC	AB	AA	AA	AA	AB	AB	BB	BB	BB	BB	AB	AB	AB	AA	BB	AA	AB	AB	AB	AB	AB	AB	AA	AA	AB	AB	BB	AB	AA	AB	AB	AB	BB	AB	AB	AB	AB	BB	AB	BB	AB	AA	AA	AA
A01	282178	2323	Bn-A01-p688355	BB	BB	BB	BB	BB	NC	NC	BB	BB	BB	BB	BB	BB	BB	BB	NC	BB	NC	BB	BB	BB	BB	BB	BB	NC	NC	BB	BB	BB	BB	NC	BB	BB	BB	BB	BB	BB	BB	BB	BB	BB	BB	BB	NC	BB	BB
A01	304496	2345	Bn-A01-p704525	NC	NC	NC	NC	NC	NC	NC	NC	NC	NC	NC	NC	NC	NC	NC	NC	NC	NC	NC	NC	NC	NC	NC	NC	NC	NC	NC	NC	NC	NC	NC	NC	NC	NC	NC	NC	NC	NC	NC	NC	NC	NC	NC	NC	NC	NC
A01	310237	2352	Bn-A01-p710239	NC	NC	NC	NC	NC	NC	NC	NC	NC	NC	NC	NC	NC	NC	NC	NC	NC	NC	NC	NC	NC	NC	NC	NC	NC	NC	NC	NC	NC	NC	NC	NC	NC	NC	NC	NC	NC	NC	NC	NC	NC	NC	NC	NC	NC	NC
A01	321379	52007	Bn-Scaffold010693-p54	NC	NC	NC	NC	NC	NC	NC	NC	NC	NC	NC	NC	NC	NC	NC	NC	NC	NC	NC	NC	NC	NC	NC	NC	NC	NC	NC	NC	NC	NC	NC	NC	NC	NC	NC	NC	NC	NC	NC	NC	NC	NC	NC	NC	NC	NC
A01	326927	2357	Bn-A01-p713562	BB	BB	BB	BB	BB	BB	NC	BB	BB	BB	NC	NC	BB	BB	BB	BB	BB	BB	NC	NC	BB	BB	BB	BB	BB	BB	BB	BB	BB	BB	BB	BB	BB	BB	BB	BB	BB	BB	BB	BB	BB	BB	BB	BB	BB	BB
A01	357293	21105	Bn-A09-p31587667	NC	NC	BB	AB	NC	BB	NC	BB	BB	BB	BB	BB	BB	NC	NC	BB	NC	NC	BB	AB	BB	BB	BB	BB	BB	BB	BB	BB	BB	BB	BB	BB	BB	AB	BB	BB	BB	BB	BB	BB	BB	BB	NC	NC	NC	AA
A01	358318	2372	Bn-A01-p737560	AA	AB	AB	BB	BB	NC	AA	AA	AA	AA	AA	AA	AA	AA	AA	NC	AA	NC	AA	AA	AA	AA	AA	AA	NC	NC	AA	AA	AA	AA	NC	AA	AA	AA	AA	AA	AA	AA	AA	AA	AA	AA	AA	NC	AA	AA
A01	359959	2378	Bn-A01-p739098	AA	AB	AB	BB	BB	NC	AA	AA	AA	AA	AA	AA	AA	AA	AA	NC	AA	NC	AA	AA	AA	AA	AA	AA	NC	NC	AA	AA	AA	AA	NC	AA	AA	AA	AA	AA	AA	AA	AA	AA	AA	AA	AA	NC	AA	AA
A01	370112	2395	Bn-A01-p751573	BB	BB	BB	BB	BB	NC	BB	BB	BB	BB	BB	BB	BB	BB	BB	NC	BB	NC	BB	BB	BB	BB	BB	BB	NC	NC	BB	BB	BB	BB	NC	BB	BB	BB	BB	BB	BB	BB	BB	BB	BB	BB	BB	NC	BB	BB
A01	397503	2435	Bn-A01-p777123	BB	NC	NC	AA	NC	BB	BB	BB	BB	BB	BB	BB	BB	BB	BB	BB	BB	BB	BB	BB	BB	BB	BB	BB	BB	BB	BB	BB	BB	BB	BB	BB	BB	BB	BB	BB	BB	BB	BB	BB	BB	BB	BB	BB	BB	BB
A01	398319	2438	Bn-A01-p778048	BB	NC	NC	AA	AA	BB	BB	BB	BB	BB	BB	BB	BB	BB	BB	BB	BB	BB	BB	BB	BB	BB	BB	BB	BB	BB	BB	BB	BB	BB	BB	BB	BB	BB	BB	BB	BB	BB	BB	BB	BB	BB	BB	BB	BB	BB
A01	429264	45112	Bn-scaff_20461_1-p169329	BB	AB	AB	AA	AA	NC	NC	BB	BB	BB	BB	BB	BB	BB	BB	NC	BB	NC	NC	NC	BB	BB	BB	BB	NC	NC	BB	BB	BB	BB	NC	BB	BB	BB	BB	BB	BB	BB	BB	BB	BB	BB	BB	NC	BB	BB
A01	445063	2488	Bn-A01-p816488	BB	BB	BB	BB	BB	BB	NC	BB	BB	BB	NC	NC	BB	BB	BB	BB	BB	NC	NC	NC	BB	BB	BB	BB	BB	BB	BB	BB	BB	BB	BB	BB	BB	BB	BB	BB	BB	BB	BB	BB	BB	BB	BB	BB	BB	BB
A01	449079	2489	Bn-A01-p820317	BB	NC	AB	AA	NC	BB	NC	BB	BB	BB	BB	BB	BB	BB	BB	BB	BB	BB	BB	BB	BB	BB	BB	BB	BB	BB	BB	BB	BB	BB	BB	BB	BB	BB	BB	BB	BB	BB	BB	BB	BB	BB	BB	BB	BB	BB
A01	449990	2496	Bn-A01-p821328	AB	AA	AA	AA	AA	AA	NC	AA	NC	AA	NC	NC	AA	AA	AA	AA	AA	AA	NC	NC	AA	AA	AA	AA	AA	AA	AA	AA	AA	AA	AA	AA	AA	AA	AA	AA	AA	AA	AA	AA	AA	AA	AA	AA	AB	AB
A01	458733	2505	Bn-A01-p830221	AA	AB	AB	BB	BB	NC	NC	AA	NC	NC	NC	NC	AA	AA	AA	NC	AA	NC	NC	NC	AA	AA	AA	AA	NC	NC	AA	AA	AA	AA	NC	AA	AA	AA	AA	AA	AA	AA	AA	AA	AA	AA	AA	NC	AA	AA
A01	478942	2522	Bn-A01-p849125	AA	AB	AB	BB	BB	NC	NC	AA	AA	AA	AA	AA	AA	AA	AA	NC	AA	NC	AA	AA	AA	AA	AA	AA	NC	NC	AA	AA	AA	AA	NC	AA	AA	AA	AA	AA	AA	AA	AA	AA	AA	AA	AA	NC	AA	AA
A01	489104	2528	Bn-A01-p857771	NC	NC	NC	NC	NC	NC	NC	NC	NC	NC	NC	NC	NC	NC	NC	NC	NC	NC	NC	NC	NC	NC	NC	NC	NC	NC	NC	NC	NC	NC	NC	NC	NC	NC	NC	NC	NC	NC	NC	NC	NC	NC	NC	NC	NC	NC
A01	497365	2537	Bn-A01-p866260	AB	AA	AA	AA	AA	NC	NC	AA	NC	AA	NC	NC	AA	AA	AA	NC	AA	NC	AA	NC	AA	AA	AA	AA	NC	NC	AA	AA	AA	AA	NC	AA	AA	AA	AA	AA	AA	AA	AA	AA	AA	AA	AA	NC	BB	BB
A01	500071	26823	Bn-scaff_15838_1-p517875	AA	AB	AB	BB	AB	AA	NC	AA	NC	AA	NC	NC	AA	AA	AA	AA	AA	NC	NC	NC	AA	AA	AA	AA	AA	AA	AA	AA	AA	AA	AA	AA	AA	AA	AA	AA	AA	AA	AA	AA	AA	AA	AA	NC	AA	AA
A01	504496	2547	Bn-A01-p877322	AA	AB	AB	BB	BB	NC	NC	AA	NC	AA	NC	NC	AA	AA	AA	NC	AA	NC	AA	NC	AA	AA	AA	AA	NC	NC	AA	AA	AA	AA	NC	AA	AA	AA	AA	AA	AA	AA	AA	AA	AA	AA	AA	NC	AA	AA
A01	505428	2548	Bn-A01-p878256	NC	NC	NC	NC	NC	NC	NC	NC	NC	NC	NC	NC	NC	NC	NC	NC	NC	NC	NC	NC	NC	NC	NC	NC	NC	NC	NC	NC	NC	NC	NC	NC	NC	NC	NC	NC	NC	NC	NC	NC	NC	NC	NC	NC	NC	NC
A01	512993	2561	Bn-A01-p887815	AA	AB	AB	BB	AB	AA	AA	AA	AA	AA	AA	AA	AA	AA	AA	AA	AA	NC	AA	AA	AA	AA	AA	AA	AA	AA	AA	AA	AA	AA	AA	AA	AA	AA	AA	AA	AA	AA	AA	AA	AA	AA	AA	AA	AA	AA
A01	530442	2577	Bn-A01-p912298	AB	NC	NC	BB	NC	NC	NC	AB	NC	AB	NC	NC	NC	AB	AB	NC	NC	NC	NC	NC	NC	NC	NC	NC	NC	NC	NC	NC	NC	NC	NC	NC	NC	NC	NC	NC	NC	NC	NC	BB	NC	BB	NC	NC	NC	NC
A01	533949	2589	Bn-A01-p916774	NC	BB	BB	BB	BB	NC	NC	NC	NC	NC	NC	NC	NC	NC	NC	NC	NC	NC	NC	NC	NC	NC	NC	NC	NC	NC	NC	NC	NC	NC	NC	NC	NC	NC	NC	NC	NC	NC	NC	NC	NC	NC	NC	NC	NC	NC
A01	534127	2590	Bn-A01-p916852	AB	BB	BB	BB	BB	NC	BB	BB	BB	BB	BB	BB	BB	BB	BB	NC	BB	NC	BB	BB	BB	BB	BB	BB	NC	BB	BB	BB	BB	BB	BB	BB	BB	BB	BB	BB	BB	BB	BB	BB	BB	BB	BB	BB	AB	AB
A01	540844	2599	Bn-A01-p923356	AA	AA	NC	AA	NC	NC	NC	AA	NC	NC	NC	NC	NC	AA	NC	AA	AA	NC	NC	NC	NC	NC	NC	NC	NC	NC	NC	AA	AA	AA	NC	AA	AA	AA	AA	NC	NC	AA	NC	AA	AA	NC	NC	NC	NC	NC
A01	554944	2620	Bn-A01-p939202	AA	AB	NC	BB	BB	NC	NC	AA	AA	AA	AA	AA	AA	AA	AA	NC	AA	NC	AA	NC	AA	AA	AA	AA	NC	NC	AA	AA	AA	AA	NC	AA	AA	AA	AA	AA	AA	AA	NC	AA	AA	AA	AA	NC	AA	AA
A01	557531	2622	Bn-A01-p941792	BB	BB	BB	BB	BB	NC	BB	BB	BB	BB	BB	BB	BB	BB	BB	NC	BB	NC	BB	BB	BB	BB	BB	BB	NC	BB	BB	BB	BB	BB	NC	BB	BB	BB	BB	BB	BB	BB	BB	BB	BB	BB	BB	NC	BB	BB
A01	566986	2631	Bn-A01-p951341	NC	NC	NC	NC	NC	NC	NC	NC	NC	NC	NC	NC	NC	NC	NC	NC	NC	NC	NC	NC	NC	NC	NC	NC	NC	NC	NC	NC	NC	NC	NC	NC	NC	NC	NC	NC	NC	NC	NC	NC	NC	NC	NC	NC	NC	NC
A01	586011	2646	Bn-A01-p968465	BB	BB	BB	BB	BB	NC	NC	BB	BB	BB	BB	BB	BB	BB	BB	NC	BB	NC	BB	NC	BB	BB	BB	BB	NC	NC	BB	BB	BB	BB	NC	BB	BB	BB	BB	BB	BB	BB	BB	BB	BB	BB	BB	NC	BB	BB
A01	586024	2645	Bn-A01-p968378	NC	NC	NC	NC	NC	NC	NC	NC	NC	NC	NC	NC	NC	NC	NC	NC	NC	NC	NC	NC	NC	NC	NC	NC	NC	NC	NC	NC	NC	NC	NC	NC	NC	NC	NC	NC	NC	NC	NC	NC	NC	NC	NC	NC	NC	NC
A01	587914	2648	Bn-A01-p970103	BB	BB	BB	BB	BB	NC	NC	BB	NC	BB	NC	NC	NC	BB	BB	NC	BB	NC	NC	NC	BB	BB	BB	BB	NC	NC	BB	BB	BB	BB	NC	BB	BB	BB	BB	BB	BB	BB	BB	BB	BB	BB	BB	NC	BB	BB
A01	591607	2651	Bn-A01-p974934	BB	BB	BB	BB	BB	NC	NC	BB	NC	BB	AB	AB	NC	BB	BB	NC	BB	NC	NC	NC	BB	BB	NC	BB	NC	NC	BB	BB	BB	BB	NC	BB	BB	BB	BB	BB	BB	BB	BB	BB	BB	BB	BB	NC	BB	BB
A01	592149	2653	Bn-A01-p975640	NC	NC	NC	NC	NC	NC	NC	NC	NC	NC	NC	NC	NC	NC	NC	NC	NC	NC	NC	NC	NC	NC	NC	NC	NC	NC	NC	NC	NC	NC	NC	NC	NC	NC	NC	NC	NC	NC	NC	NC	NC	NC	NC	NC	NC	NC
A01	595490	2657	Bn-A01-p978860	AA	AA	AA	AA	AA	NC	AA	AA	AA	AA	AA	AA	AA	AA	AA	NC	AA	NC	AA	AA	AA	AA	AA	AA	NC	NC	AA	AA	AA	AA	NC	AA	AA	AA	AA	AA	AA	AA	AA	AA	AA	AA	AA	NC	AA	AA
A01	611307	2664	Bn-A01-p994722	AA	AA	AA	AA	AA	AB	NC	NC	NC	NC	NC	NC	NC	NC	AA	AB	NC	AB	NC	NC	AA	AA	AA	NC	AB	NC	AA	AA	AA	AA	NC	AA	AA	AA	AA	AA	AA	AA	NC	AA	AA	AA	AA	NC	AA	AA
A01	617707	2	Bn-A01-p1000115	AB	AA	AA	AA	AA	AA	AA	AA	AA	AA	NC	AA	AA	AA	AA	AA	AA	AA	AA	AA	AA	AA	AA	AA	AA	AA	AA	AA	AA	AA	AA	AA	AA	AA	AA	AA	AA	AA	AA	AA	AA	AA	AA	AA	AB	AB
A01	618512	3	Bn-A01-p1001022	BB	BB	BB	BB	BB	BB	BB	BB	BB	BB	BB	BB	BB	BB	BB	BB	BB	BB	BB	BB	BB	BB	BB	BB	BB	BB	BB	BB	BB	BB	BB	BB	BB	BB	BB	BB	BB	BB	BB	BB	BB	BB	BB	BB	BB	BB
A01	625865	37009	Bn-scaff_17316_1-p14331	AA	BB	BB	BB	BB	BB	NC	BB	BB	BB	BB	BB	BB	BB	BB	BB	BB	BB	BB	NC	BB	BB	BB	BB	BB	NC	BB	NC	BB	BB	BB	BB	BB	NC	BB	BB	BB	BB	BB	BB	BB	BB	BB	AB	AA	BB
A01	631818	18	Bn-A01-p1012990	AB	BB	BB	BB	BB	BB	BB	BB	BB	BB	BB	BB	BB	BB	BB	BB	BB	BB	BB	BB	BB	BB	BB	BB	BB	BB	BB	BB	BB	BB	BB	BB	BB	BB	BB	BB	BB	BB	BB	BB	BB	BB	BB	BB	NC	AA
A01	640354	80	Bn-A01-p1056386	NC	BB	AB	BB	BB	BB	NC	AB	NC	AA	NC	NC	NC	NC	NC	BB	AA	BB	AB	NC	AB	NC	NC	NC	BB	BB	AB	AB	AA	AB	BB	AB	AB	AB	AA	NC	NC	AB	NC	AA	AB	AA	AB	BB	BB	BB
A01	647598	83	Bn-A01-p1062520	AA	AA	AA	AA	AA	AA	AA	AA	AA	AA	AA	AA	AA	AA	AA	AA	AA	AA	AA	AA	AA	AA	AA	AA	AA	AA	AA	AA	AA	AA	AA	AA	AA	AA	AA	AA	AA	AA	AA	AA	AA	AA	AA	AA	AA	AA
A01	652719	91	Bn-A01-p1067371	AB	AA	AA	AA	NC	NC	NC	NC	NC	AA	NC	NC	NC	NC	NC	NC	AA	NC	NC	NC	NC	NC	NC	NC	NC	NC	NC	NC	AA	NC	NC	NC	AA	NC	AA	NC	NC	NC	NC	AA	NC	AA	NC	NC	BB	BB
A01	658683	95	Bn-A01-p1073387	BB	BB	BB	BB	BB	BB	NC	BB	BB	BB	BB	BB	BB	BB	BB	BB	BB	BB	BB	BB	BB	BB	BB	BB	BB	BB	BB	BB	BB	BB	BB	BB	BB	BB	BB	BB	BB	BB	BB	BB	BB	BB	BB	BB	BB	BB
A01	666675	52031	Bn-Scaffold014880-p22	NC	NC	NC	NC	NC	NC	NC	NC	NC	NC	NC	NC	NC	NC	NC	NC	NC	NC	NC	NC	NC	NC	NC	NC	NC	NC	NC	NC	NC	NC	NC	NC	NC	NC	NC	NC	NC	NC	NC	NC	NC	NC	NC	NC	NC	NC
A01	666810	21734	Bn-A09-p5966858	NC	NC	NC	NC	NC	NC	NC	NC	NC	NC	NC	NC	NC	NC	NC	NC	NC	NC	NC	NC	NC	NC	NC	NC	NC	NC	NC	NC	NC	NC	NC	NC	NC	NC	NC	NC	NC	NC	NC	NC	NC	NC	NC	NC	NC	NC
A01	667388	21733	Bn-A09-p5966342	AA	AA	AA	AA	AA	AA	NC	AA	AA	AA	AA	AA	AA	AA	AA	AA	AA	AA	AA	NC	AA	AA	AA	AA	AA	AA	AA	AA	AA	AA	AA	AA	AA	AA	AA	AA	AA	AA	AA	AA	AA	AA	AA	NC	NC	NC
A01	687288	106	Bn-A01-p1089109	AB	AB	AB	BB	BB	BB	NC	AB	AA	AA	AA	AA	AB	AB	AB	BB	AA	BB	AB	AB	AB	AB	AB	AB	BB	BB	AB	AB	AA	AB	BB	AB	AB	AB	AA	AB	AB	AB	AA	AA	AB	AA	AB	BB	BB	BB
A01	693121	26848	Bn-scaff_15838_1-p767750	NC	NC	NC	NC	NC	NC	NC	NC	NC	NC	NC	NC	NC	NC	NC	NC	NC	NC	NC	NC	NC	NC	NC	NC	NC	NC	NC	NC	NC	NC	NC	NC	NC	NC	NC	NC	NC	NC	NC	NC	NC	NC	NC	NC	NC	NC
A01	695438	115	Bn-A01-p1095733	BB	AB	AB	AA	AA	NC	BB	BB	BB	BB	BB	BB	BB	BB	BB	NC	BB	NC	BB	BB	BB	BB	BB	BB	NC	NC	BB	BB	BB	BB	NC	BB	BB	BB	BB	BB	BB	BB	BB	BB	BB	BB	BB	NC	BB	BB
A01	700491	119	Bn-A01-p1104187	AB	AB	AB	AA	AA	NC	BB	BB	BB	BB	BB	BB	BB	BB	BB	NC	BB	NC	BB	BB	BB	BB	BB	BB	NC	NC	BB	BB	BB	BB	NC	BB	BB	BB	BB	BB	BB	BB	BB	BB	BB	BB	BB	NC	AA	AA
A01	717003	135	Bn-A01-p1119894	NC	NC	NC	NC	NC	NC	NC	NC	NC	NC	NC	NC	NC	NC	NC	NC	NC	NC	NC	NC	NC	NC	NC	NC	NC	NC	NC	NC	NC	NC	NC	NC	NC	NC	NC	NC	NC	NC	NC	NC	NC	NC	NC	NC	NC	NC
A01	722959	142	Bn-A01-p1125565	AA	AB	AB	BB	BB	NC	NC	AA	AA	AA	NC	AA	AA	AA	AA	NC	AA	NC	AA	NC	AA	AA	AA	AA	NC	NC	AA	AA	AA	AA	NC	AA	AA	AA	AA	AA	AA	AA	AA	AA	AA	AA	AA	NC	AA	AA
A01	724020	143	Bn-A01-p1126874	BB	AB	AB	AA	AA	NC	NC	BB	BB	BB	BB	BB	BB	BB	BB	NC	BB	NC	BB	NC	BB	BB	BB	BB	NC	NC	BB	BB	BB	BB	NC	BB	BB	BB	BB	BB	BB	BB	BB	BB	BB	BB	BB	NC	BB	BB
A01	729912	150	Bn-A01-p1132885	AB	NC	NC	AA	NC	BB	NC	AB	NC	AB	NC	NC	AB	AB	AB	BB	AB	BB	AB	NC	AB	AB	AB	AB	BB	BB	NC	NC	NC	AB	BB	NC	NC	NC	NC	NC	NC	NC	NC	NC	AB	NC	NC	BB	BB	BB
A01	730474	152	Bn-A01-p1133447	AB	AA	AA	AA	AA	NC	NC	AA	AA	AA	AA	AA	AA	AA	AA	NC	AA	NC	AA	AA	AA	AA	AA	AA	NC	NC	AA	AA	AA	AA	NC	AA	AA	AA	AA	AA	AA	AA	AA	AA	AA	AA	AA	NC	BB	BB
A01	749050	160	Bn-A01-p1145674	AA	AB	AB	BB	BB	NC	AA	AA	AA	AA	AA	AA	AA	AA	AA	NC	AA	NC	AA	AA	AA	AA	AA	AA	NC	NC	AA	AA	AA	AA	NC	AA	AA	AA	AA	AA	AA	AA	AA	AA	AA	AA	AA	NC	AA	AA
A01	752291	169	Bn-A01-p1148760	AB	AA	AA	AA	AA	AA	NC	AA	NC	AA	NC	NC	AA	AA	AA	AA	AA	AA	AA	NC	AA	AA	AA	AA	AA	AA	AA	AA	AA	AA	AA	AA	AA	AA	AA	AA	NC	AA	AA	AA	AA	AA	AA	AA	AB	AB
A01	752982	171	Bn-A01-p1149351	NC	BB	BB	BB	BB	AA	NC	BB	BB	BB	BB	BB	NC	NC	NC	AA	BB	AA	NC	AB	BB	BB	NC	NC	AA	NC	BB	BB	BB	BB	NC	BB	BB	BB	BB	BB	BB	BB	BB	BB	BB	BB	BB	NC	AA	AA
A01	753229	172	Bn-A01-p1149698	BB	NC	AB	AA	AA	BB	BB	BB	BB	BB	BB	BB	BB	BB	BB	BB	BB	BB	BB	BB	BB	BB	BB	BB	BB	NC	BB	BB	BB	BB	NC	BB	BB	BB	BB	BB	BB	BB	BB	BB	BB	BB	BB	BB	BB	BB
A01	754488	173	Bn-A01-p1150857	AA	AB	AB	BB	BB	NC	AA	AA	AA	AA	AA	AA	AA	AA	AA	NC	AA	NC	AA	AA	AA	AA	AA	AA	NC	NC	AA	AA	AA	AA	NC	AA	AA	AA	AA	AA	AA	AA	AA	AA	AA	AA	AA	NC	AA	AA
A01	755495	174	Bn-A01-p1151961	AB	AB	AB	BB	AB	AA	AA	NC	AA	NC	AA	AA	AA	NC	AA	AA	NC	AA	AA	AA	NC	NC	NC	NC	AA	AB	NC	AB	AB	AB	AB	AB	AB	AB	NC	AB	AB	AB	AB	BB	AB	NC	AB	AB	AB	AB
A01	755657	175	Bn-A01-p1152123	AB	AB	AB	BB	BB	BB	AB	AB	AB	AB	AB	AB	AB	AB	AB	BB	AB	BB	AB	AB	AB	AB	AB	AB	BB	BB	AA	NC	NC	AB	BB	NC	NC	NC	AA	NC	NC	NC	NC	AA	AB	AA	NC	BB	BB	BB
A01	755895	176	Bn-A01-p1152359	AA	AA	NC	AA	NC	BB	NC	AB	AB	AB	NC	AB	AB	AB	AB	BB	AB	BB	AB	AB	AB	AB	AB	AB	BB	BB	AB	NC	AB	AB	BB	AB	AB	AB	NC	AB	AB	AB	AB	NC	AB	NC	AB	BB	AB	AA
A01	756005	177	Bn-A01-p1152369	BB	BB	BB	BB	BB	AB	AA	NC	AB	AB	AB	NC	AB	AB	BB	AB	AB	AB	NC	AB	BB	NC	BB	NC	AA	BB	BB	BB	NC	NC	BB	BB	BB	BB	NC	BB	BB	BB	BB	BB	BB	NC	BB	NC	NC	BB
A01	760606	183	Bn-A01-p1156979	AB	AB	AB	BB	BB	NC	AA	AA	AA	AA	AA	AA	AA	AA	AA	NC	AA	NC	AA	AA	AA	AA	AA	AA	NC	NC	AA	AA	AA	AA	NC	AA	AA	AA	AA	AA	AA	AA	AA	AA	AA	AA	AA	NC	BB	BB
A01	762128	184	Bn-A01-p1158564	AB	AB	AB	BB	BB	NC	NC	AA	AA	AA	NC	AA	AA	AA	AA	NC	AA	NC	AA	AA	AA	AA	AA	AA	NC	NC	AA	AA	AA	AA	NC	AA	AA	AA	AA	AA	AA	AA	AA	AA	AA	AA	AA	NC	BB	BB
A01	774509	200	Bn-A01-p1175428	NC	NC	NC	NC	NC	NC	NC	NC	NC	NC	NC	NC	NC	NC	NC	NC	NC	NC	NC	NC	NC	NC	NC	NC	NC	NC	NC	NC	NC	NC	NC	NC	NC	NC	NC	NC	NC	NC	NC	NC	NC	NC	NC	NC	NC	NC
A01	786525	207	Bn-A01-p1187868	AB	AA	AA	AA	AA	NC	NC	AA	NC	NC	NC	NC	AA	AA	AA	NC	AA	NC	NC	NC	AA	AA	AA	AA	NC	NC	AA	AA	AA	AA	NC	AA	AA	AA	AA	AA	AA	AA	AA	AA	AA	AA	AA	NC	BB	BB
A01	786761	208	Bn-A01-p1188004	BB	AB	AB	AA	AA	NC	BB	BB	BB	BB	NC	BB	BB	BB	BB	NC	BB	NC	BB	BB	BB	BB	BB	BB	NC	NC	BB	BB	BB	BB	NC	BB	BB	BB	BB	BB	BB	BB	BB	BB	BB	BB	BB	NC	BB	BB
A01	787305	209	Bn-A01-p1188928	AA	AB	AB	BB	BB	BB	AA	NC	AA	AA	AA	AA	NC	NC	NC	BB	AA	NC	NC	AA	NC	NC	NC	NC	BB	BB	NC	NC	AA	NC	BB	NC	NC	NC	AA	NC	AA	NC	AA	AA	NC	AA	NC	NC	AA	AA
A01	788027	31839	Bn-scaff_16394_2-p120638	NC	NC	NC	NC	NC	NC	NC	NC	NC	NC	NC	NC	NC	NC	NC	NC	NC	NC	NC	NC	NC	NC	NC	NC	NC	NC	NC	NC	NC	NC	NC	NC	NC	NC	NC	NC	NC	NC	NC	NC	NC	NC	NC	NC	NC	NC
A01	789290	210	Bn-A01-p1190844	AA	AA	AA	AA	AA	NC	AA	AA	AA	AA	AA	AA	AA	AA	AA	NC	AA	NC	AA	AA	AA	AA	AA	AA	NC	NC	AA	AA	AA	AA	NC	AA	AA	AA	AA	AA	AA	AA	AA	AA	AA	AA	AA	NC	NC	NC
A01	791358	211	Bn-A01-p1192928	AB	AA	AA	AA	AA	NC	NC	AB	NC	AB	NC	NC	NC	NC	NC	NC	AB	AA	NC	NC	AB	AB	NC	NC	NC	NC	AB	AB	AB	AB	NC	AB	AB	AB	AB	AB	AB	AB	AB	AB	AB	AB	AB	NC	AB	AB
A01	792333	215	Bn-A01-p1194009	BB	BB	BB	BB	BB	AA	AB	BB	BB	BB	BB	BB	BB	NC	BB	AA	BB	AA	NC	AB	BB	BB	NC	BB	AA	AA	BB	BB	BB	NC	AA	BB	BB	BB	BB	BB	BB	BB	BB	BB	BB	BB	BB	NC	BB	BB
A01	818522	241	Bn-A01-p1220904	AA	AA	AA	AA	AA	AA	NC	AA	NC	AA	NC	NC	AA	AA	AA	AA	AA	AA	NC	NC	AA	AA	AA	AA	AA	AA	AA	AA	AA	AA	AA	AA	AA	AA	AA	AA	AA	AA	AA	AA	AA	AA	AA	AA	AA	AA
A01	824090	251	Bn-A01-p1226475	BB	BB	BB	BB	BB	BB	BB	BB	BB	BB	BB	BB	BB	BB	BB	BB	BB	BB	BB	BB	BB	BB	BB	BB	BB	BB	BB	BB	BB	BB	BB	BB	BB	BB	BB	BB	BB	BB	BB	BB	BB	BB	BB	BB	BB	BB
A01	824615	252	Bn-A01-p1227000	AA	AA	AA	AA	AA	AA	AA	AA	AA	AA	AA	AA	AA	AA	AA	AA	AA	AA	AA	AA	AA	AA	AA	AA	AA	AA	AA	AA	AA	AA	AA	AA	AA	AA	AA	AA	AA	AA	AA	AA	AA	AA	AA	AA	AA	AA
A01	824740	253	Bn-A01-p1227023	AB	AB	AB	AA	AA	NC	NC	BB	BB	BB	BB	BB	BB	BB	BB	NC	BB	NC	BB	BB	BB	BB	BB	BB	NC	NC	BB	BB	BB	BB	NC	BB	BB	BB	BB	BB	BB	BB	BB	BB	BB	BB	BB	NC	AA	AA
A01	830040	262	Bn-A01-p1232064	NC	NC	NC	NC	NC	NC	NC	NC	NC	NC	NC	NC	NC	NC	NC	NC	NC	NC	NC	NC	NC	NC	NC	NC	NC	NC	NC	NC	NC	NC	NC	NC	NC	NC	NC	NC	NC	NC	NC	NC	NC	NC	NC	NC	NC	NC
A01	833354	265	Bn-A01-p1235334	AB	AA	AA	AA	AA	NC	NC	AA	AA	AA	AA	AA	AA	AA	AA	NC	AA	NC	AA	AA	AA	AA	AA	AA	NC	NC	AA	AA	AA	AA	NC	AA	AA	AA	AA	AA	AA	AA	AA	AA	AA	AA	AA	BB	BB	BB
A01	838772	26883	Bn-scaff_15838_1-p977807	NC	AA	NC	AA	AA	BB	AB	BB	NC	NC	NC	NC	BB	BB	BB	BB	NC	NC	AB	AB	BB	NC	NC	NC	BB	BB	BB	BB	NC	BB	BB	BB	BB	BB	NC	NC	NC	NC	NC	NC	BB	NC	BB	NC	NC	NC
A01	838820	26882	Bn-scaff_15838_1-p977754	NC	AA	NC	AA	AA	NC	NC	NC	NC	NC	NC	NC	NC	NC	NC	NC	NC	NC	NC	NC	NC	NC	NC	NC	NC	NC	NC	NC	NC	NC	NC	NC	NC	NC	NC	NC	NC	NC	NC	NC	NC	NC	NC	NC	NC	NC
A01	838956	26885	Bn-scaff_15838_1-p977944	NC	BB	NC	BB	BB	BB	BB	BB	NC	NC	NC	NC	BB	BB	BB	BB	NC	BB	BB	BB	BB	BB	BB	BB	BB	BB	BB	BB	NC	BB	BB	BB	BB	BB	NC	BB	BB	BB	NC	NC	BB	NC	BB	NC	BB	BB
A01	839356	266	Bn-A01-p1236927	BB	BB	BB	NC	NC	NC	BB	BB	BB	BB	BB	BB	BB	BB	BB	NC	BB	NC	BB	BB	BB	BB	BB	BB	NC	NC	BB	BB	BB	BB	NC	BB	BB	BB	BB	BB	BB	BB	BB	BB	BB	BB	BB	NC	NC	NC
A01	848280	275	Bn-A01-p1247899	AB	AA	AA	AA	AA	NC	NC	AA	AA	AA	NC	AA	AA	AA	AA	NC	AA	NC	NC	NC	AA	AA	AA	AA	NC	NC	AA	AA	AA	AA	NC	AA	AA	AA	AA	AA	AA	AA	AA	AA	AA	AA	AA	BB	BB	BB
A01	848522	276	Bn-A01-p1248141	NC	NC	NC	NC	NC	NC	NC	NC	NC	NC	NC	NC	NC	NC	NC	NC	NC	NC	NC	NC	NC	NC	NC	NC	NC	NC	NC	NC	NC	NC	NC	NC	NC	NC	NC	NC	NC	NC	NC	NC	NC	NC	NC	NC	NC	NC
A01	850337	278	Bn-A01-p1249847	AA	AB	AB	BB	BB	NC	AA	AA	AA	AA	AA	AA	AA	AA	AA	NC	AA	NC	AA	AA	AA	AA	AA	AA	NC	NC	AA	AA	AA	AA	NC	AA	AA	AA	AA	AA	AA	AA	AA	AA	AA	AA	AA	AA	AA	AA
A01	851125	279	Bn-A01-p1250595	BB	AB	AB	AA	AA	NC	BB	BB	BB	BB	BB	BB	BB	BB	BB	NC	BB	NC	BB	BB	BB	BB	BB	BB	NC	NC	BB	BB	BB	BB	NC	BB	BB	BB	BB	BB	BB	BB	BB	BB	BB	BB	BB	NC	NC	NC
A01	861413	300	Bn-A01-p1261017	AA	AA	AA	AA	AA	NC	NC	AA	AA	AA	NC	NC	NC	AA	AA	NC	AA	NC	NC	NC	AA	AA	AA	AA	NC	NC	AA	AA	AA	AA	NC	AA	AA	AA	AA	AA	AA	AA	AA	AA	AA	AA	AA	AA	AA	AA
A01	873075	309	Bn-A01-p1275284	AB	BB	BB	BB	BB	NC	AB	BB	NC	BB	AB	AB	BB	BB	BB	NC	BB	NC	AB	AB	BB	BB	BB	BB	NC	NC	BB	BB	BB	BB	NC	BB	BB	BB	BB	BB	BB	BB	BB	BB	BB	BB	BB	AA	AA	AA
A01	874288	310	Bn-A01-p1276486	AB	AB	AB	BB	AB	AA	AB	AB	AB	AB	AB	AB	AB	AB	AB	AA	AB	AA	AB	AB	AB	AB	AB	AB	AA	AA	AB	AB	AB	AB	AA	AB	AB	AB	AB	AB	AB	AB	AB	AB	AB	AB	AB	AA	AA	AA
A01	874407	311	Bn-A01-p1276504	AB	AA	AA	AA	AA	NC	NC	AA	AA	AA	AA	AA	AA	AA	AA	NC	AA	NC	NC	NC	AA	AA	AA	AA	NC	NC	AA	AA	AA	AA	NC	AA	AA	AA	AA	AA	AA	AA	AA	AA	AA	AA	AA	BB	BB	BB
A01	899262	315	Bn-A01-p1296503	NC	NC	NC	NC	NC	NC	NC	NC	NC	NC	NC	NC	NC	NC	NC	NC	NC	NC	NC	NC	NC	NC	NC	NC	NC	NC	NC	NC	NC	NC	NC	NC	NC	NC	NC	NC	NC	NC	NC	NC	NC	NC	NC	NC	NC	NC
A01	915401	316	Bn-A01-p1314194	NC	NC	NC	NC	NC	NC	NC	NC	NC	NC	NC	NC	NC	NC	NC	NC	NC	NC	NC	NC	NC	NC	NC	NC	NC	NC	NC	NC	NC	NC	NC	NC	NC	NC	NC	NC	NC	NC	NC	NC	NC	NC	NC	NC	NC	NC
A01	915547	317	Bn-A01-p1314440	NC	NC	NC	NC	NC	NC	NC	NC	NC	NC	NC	NC	NC	NC	NC	NC	NC	NC	NC	NC	NC	NC	NC	NC	NC	NC	NC	NC	NC	NC	NC	NC	NC	NC	NC	NC	NC	NC	NC	NC	NC	NC	NC	NC	NC	NC
A01	921500	318	Bn-A01-p1320368	AA	AA	AA	AA	AA	NC	AA	AA	AA	AA	AA	AA	AA	AA	AA	NC	AA	NC	AA	AA	AA	AA	AA	AA	NC	NC	AA	AA	AA	AA	NC	AA	AA	AA	AA	NC	NC	AA	AA	AA	AA	AA	AA	NC	NC	NC
A01	973385	323	Bn-A01-p1372430	AA	AB	AB	BB	BB	NC	AA	AA	AA	AA	AA	AA	AA	AA	AA	NC	AA	NC	AA	AA	AA	AA	AA	AA	NC	NC	AA	AA	AA	AA	NC	AA	AA	AA	AA	AA	AA	AA	AA	AA	AA	AA	AA	AA	AA	AA
A01	974159	324	Bn-A01-p1373104	BB	AB	AB	AA	AA	NC	NC	BB	BB	BB	BB	BB	BB	BB	BB	NC	BB	NC	BB	NC	BB	BB	BB	BB	NC	NC	BB	BB	BB	BB	NC	BB	BB	BB	BB	BB	BB	BB	BB	BB	BB	BB	BB	BB	BB	BB
A01	974294	325	Bn-A01-p1373239	NC	NC	NC	NC	NC	AB	AA	AB	NC	AB	NC	AB	AB	AB	AB	AB	AB	AB	NC	AA	AB	AB	AB	AB	AB	NC	AB	NC	AB	AB	NC	NC	NC	NC	AB	NC	NC	NC	AB	NC	AB	AB	NC	NC	NC	NC
A01	974785	326	Bn-A01-p1373827	BB	BB	BB	BB	BB	NC	BB	BB	BB	BB	BB	BB	BB	BB	BB	NC	BB	NC	BB	BB	BB	BB	BB	BB	NC	NC	BB	BB	BB	BB	NC	BB	BB	BB	BB	BB	BB	BB	BB	BB	BB	BB	BB	BB	BB	BB
A01	974895	327	Bn-A01-p1373838	AA	AA	AA	AA	AA	NC	AA	AA	AA	AA	AA	AA	AA	AA	AA	NC	AA	NC	AA	AA	AA	AA	AA	AA	NC	NC	AA	AA	AA	AA	NC	AA	AA	AA	AA	AA	AA	AA	AA	AA	AA	AA	AA	AA	AA	AA
A01	975027	328	Bn-A01-p1373965	AA	AA	AA	AA	AA	NC	AA	AA	NC	AA	NC	AA	AA	AA	AA	NC	AA	NC	AA	AA	AA	AA	AA	AA	NC	NC	AA	AA	AA	AA	NC	AA	AA	AA	AA	AA	AA	AA	AA	AA	AA	AA	AA	AA	AA	AA
A01	977602	329	Bn-A01-p1376589	AB	AB	AB	AA	AA	NC	NC	BB	BB	BB	BB	BB	BB	BB	BB	NC	BB	NC	NC	NC	BB	BB	BB	BB	NC	NC	BB	BB	BB	BB	NC	BB	BB	BB	BB	BB	BB	BB	BB	BB	BB	BB	BB	AA	AA	AA
A01	985217	337	Bn-A01-p1384609	AB	AB	AB	AA	AA	NC	BB	BB	BB	BB	BB	BB	BB	BB	BB	NC	BB	NC	BB	NC	BB	BB	BB	BB	NC	NC	BB	BB	BB	BB	NC	BB	BB	BB	BB	BB	BB	BB	BB	BB	BB	BB	BB	AA	AA	AA
A01	986562	338	Bn-A01-p1385993	AA	AB	AB	AA	AA	BB	NC	BB	BB	BB	NC	NC	BB	BB	BB	BB	BB	BB	BB	NC	BB	BB	BB	BB	BB	BB	BB	BB	BB	BB	BB	BB	BB	BB	BB	BB	BB	BB	BB	BB	BB	BB	BB	AA	AA	AA
A01	987739	339	Bn-A01-p1387174	BB	AB	NC	AA	NC	BB	NC	BB	NC	NC	NC	NC	NC	BB	BB	NC	BB	NC	NC	NC	BB	BB	BB	BB	BB	BB	BB	BB	BB	NC	BB	BB	BB	NC	BB	BB	BB	NC	BB	BB	BB	BB	BB	BB	BB	BB
A01	988332	341	Bn-A01-p1387769	AB	BB	BB	BB	BB	NC	NC	BB	BB	BB	BB	BB	BB	BB	BB	NC	BB	NC	BB	NC	BB	BB	BB	BB	NC	NC	BB	BB	BB	BB	NC	BB	BB	BB	BB	BB	BB	BB	BB	BB	BB	BB	BB	AA	AA	AA
A01	1006819	356	Bn-A01-p1409723	BB	AB	NC	AA	AA	BB	BB	BB	BB	BB	BB	BB	BB	BB	BB	BB	BB	BB	BB	BB	BB	BB	BB	BB	BB	BB	BB	BB	BB	BB	BB	BB	BB	BB	BB	BB	BB	BB	BB	BB	BB	BB	BB	BB	BB	BB
A01	1013303	366	Bn-A01-p1414695	AA	AA	AA	AA	AA	AA	AA	AA	NC	AA	NC	AA	AA	AA	AA	AA	AA	NC	NC	NC	AA	AA	AA	AA	AA	AA	AA	AA	AA	AA	AA	AA	AA	AA	AA	AA	AA	AA	AA	AA	AA	AA	AA	AA	AA	AA
A01	1021237	382	Bn-A01-p1423163	AB	AA	AA	AA	AA	AA	NC	NC	AA	AA	AA	AA	AA	AA	AA	AA	NC	AA	AA	NC	AA	NC	AA	AA	AA	AA	NC	NC	NC	NC	NC	NC	NC	NC	NC	NC	NC	NC	NC	NC	AA	NC	NC	NC	AB	AB
A01	1035495	390	Bn-A01-p1439621	AA	AA	AA	AA	AA	AB	NC	AA	NC	AA	NC	NC	AA	AA	NC	NC	AA	AB	AA	NC	AA	NC	NC	AA	AB	BB	NC	NC	AA	NC	NC	NC	NC	NC	NC	NC	NC	NC	AA	AA	NC	NC	NC	NC	AA	AA
A01	1035982	391	Bn-A01-p1440009	AA	AA	AA	AA	AA	NC	AA	AA	NC	AA	NC	NC	AA	AA	AA	NC	AA	NC	AA	NC	AA	AA	AA	AA	NC	NC	AA	AA	AA	AA	NC	AA	AA	AA	AA	AA	AA	AA	AA	AA	AA	AA	AA	AA	AA	AA
A01	1044811	396	Bn-A01-p1448811	NC	NC	NC	NC	NC	NC	NC	NC	NC	NC	NC	NC	NC	NC	NC	NC	NC	NC	NC	NC	NC	NC	NC	NC	NC	NC	NC	NC	NC	NC	NC	NC	NC	NC	NC	NC	NC	NC	NC	NC	NC	NC	NC	NC	NC	NC
A01	1045766	397	Bn-A01-p1449865	AB	AB	AB	AA	NC	BB	NC	BB	NC	BB	NC	NC	BB	BB	BB	NC	BB	BB	BB	BB	BB	BB	BB	BB	BB	BB	BB	BB	BB	BB	BB	BB	BB	BB	BB	BB	BB	BB	BB	BB	BB	BB	BB	AA	AA	AA
A01	1048374	398	Bn-A01-p1453156	AB	BB	BB	BB	BB	NC	NC	BB	BB	BB	BB	BB	BB	BB	BB	NC	BB	NC	BB	BB	BB	BB	BB	BB	NC	NC	BB	BB	BB	BB	NC	BB	BB	BB	BB	BB	BB	BB	BB	BB	BB	BB	BB	AA	AA	AA
A01	1048678	399	Bn-A01-p1453560	AB	BB	BB	BB	BB	NC	BB	BB	BB	BB	BB	BB	BB	BB	BB	NC	BB	NC	BB	BB	BB	BB	BB	BB	NC	NC	BB	BB	BB	BB	NC	BB	BB	BB	BB	BB	BB	BB	BB	BB	BB	BB	BB	AA	AA	AA
A01	1051523	401	Bn-A01-p1456256	AB	AA	AA	AA	AA	NC	NC	AA	NC	AA	NC	NC	AA	AA	AA	NC	AA	NC	AA	NC	AA	AA	AA	AA	NC	NC	AA	AA	AA	AA	NC	AA	AA	AA	AA	AA	AA	AA	AA	AA	AA	AA	AA	BB	BB	BB
A01	1067652	411	Bn-A01-p1473188	AB	NC	NC	BB	BB	BB	NC	AA	NC	NC	NC	NC	NC	NC	NC	BB	AA	BB	NC	NC	NC	NC	NC	NC	BB	BB	NC	NC	AA	NC	BB	NC	NC	NC	AA	NC	NC	NC	AA	AA	NC	AA	NC	BB	BB	BB
A01	1070487	413	Bn-A01-p1476216	BB	AB	AB	AA	AA	AA	NC	NC	AB	NC	AB	AB	AB	AB	AB	AA	NC	AA	NC	NC	AB	AB	AB	AB	AA	AA	AB	AB	BB	AB	AA	AB	AB	AB	BB	AB	AB	AB	BB	BB	NC	BB	AB	BB	NC	NC
A01	1145007	504	Bn-A01-p1606312	BB	NC	NC	AA	AA	AA	AB	NC	NC	NC	NC	NC	AB	AB	AB	AA	AB	AA	AB	NC	AB	AB	AB	AB	AA	AA	AB	AB	NC	AB	AA	AB	NC	NC	NC	NC	NC	AB	BB	NC	NC	BB	NC	BB	NC	BB
A01	1175394	564	Bn-A01-p1637234	AA	AA	AA	AA	AA	NC	AA	AA	AA	AA	AA	AA	AA	AA	AA	NC	AA	NC	AA	AA	AA	AA	AA	AA	NC	NC	AA	AA	AA	AA	NC	AA	AA	AA	AA	AA	AA	AA	AA	AA	AA	AA	AA	AA	AA	AA
A01	1178132	573	Bn-A01-p1639922	BB	BB	BB	BB	BB	NC	BB	BB	BB	BB	BB	BB	BB	BB	BB	NC	BB	NC	BB	BB	BB	BB	BB	BB	NC	NC	BB	BB	BB	BB	NC	BB	BB	BB	BB	BB	BB	BB	BB	BB	BB	BB	BB	NC	NC	NC
A01	1179235	576	Bn-A01-p1641033	NC	NC	NC	NC	NC	NC	NC	NC	NC	NC	NC	NC	NC	NC	NC	NC	NC	NC	NC	NC	NC	NC	NC	NC	NC	NC	NC	NC	NC	NC	NC	NC	NC	NC	NC	NC	NC	NC	NC	NC	NC	NC	NC	NC	NC	NC
A01	1195593	587	Bn-A01-p1647693	NC	NC	NC	NC	NC	NC	NC	NC	NC	NC	NC	NC	NC	NC	NC	NC	NC	NC	NC	NC	NC	NC	NC	NC	NC	NC	NC	NC	NC	NC	NC	NC	NC	NC	NC	NC	NC	NC	NC	NC	NC	NC	NC	NC	NC	NC
A01	1208621	602	Bn-A01-p1661180	AB	AA	AA	AA	AA	NC	NC	AA	AA	AA	AA	AA	AA	AA	AA	NC	AA	NC	AA	NC	AA	AA	AA	AA	NC	NC	AA	AA	AA	AA	NC	AA	AA	AA	AA	AA	AA	AA	AA	AA	AA	AA	AA	BB	BB	BB
A01	1214226	610	Bn-A01-p1666732	AB	AA	AA	AA	AA	NC	NC	AA	AA	AA	NC	NC	NC	AA	AA	NC	AA	NC	NC	NC	AA	AA	AA	AA	NC	NC	AA	AA	AA	AA	NC	AA	AA	AA	AA	AA	AA	AA	AA	AA	AA	AA	AA	BB	BB	BB
A01	1223347	625	Bn-A01-p1678541	AB	BB	BB	BB	BB	NC	NC	BB	AB	BB	AB	AB	NC	BB	BB	NC	BB	NC	AB	NC	BB	BB	NC	NC	NC	NC	BB	BB	BB	BB	NC	BB	BB	BB	BB	BB	BB	BB	BB	BB	BB	BB	BB	AA	AA	AA
A01	1261754	678	Bn-A01-p1719658	NC	NC	NC	NC	NC	NC	NC	NC	NC	NC	NC	NC	NC	NC	NC	NC	NC	NC	NC	NC	NC	NC	NC	NC	NC	NC	NC	NC	NC	NC	NC	NC	NC	NC	NC	NC	NC	NC	NC	NC	NC	NC	NC	NC	NC	NC
A01	1289013	696	Bn-A01-p1742846	AB	AA	AA	AA	AA	NC	NC	AA	NC	AA	NC	NC	NC	AA	AA	NC	AA	NC	NC	NC	AA	AA	AA	AA	NC	NC	AA	AA	AA	AA	NC	AA	AA	AA	AA	AA	AA	AA	AA	AA	AA	AA	AA	BB	BB	BB
A01	1290654	702	Bn-A01-p1745099	AA	AB	BB	NC	BB	AA	NC	AA	AA	AA	NC	NC	AA	AA	AA	AA	AA	AA	AA	AA	AA	AA	AA	AA	AA	AA	AA	AA	AA	AA	AA	AA	AA	AA	AA	AA	AA	AA	AA	AA	AA	AA	AA	AA	AA	AA
A01	1308361	741	Bn-A01-p1768443	BB	AA	AA	AA	AA	AA	AA	AA	AA	AA	AA	AA	AA	AA	AA	AA	AA	AA	AA	AA	AA	AA	AA	AA	AA	AA	AA	AA	AA	AA	AA	AA	AA	AA	AA	AA	AA	AA	AA	AA	AA	AA	AA	BB	BB	BB
A01	1310115	746	Bn-A01-p1770291	AB	AA	AA	AA	AA	NC	AA	AA	AA	AA	AA	AA	AA	AA	AA	AA	AA	NC	AA	AA	AA	AA	AA	AA	NC	NC	AA	AA	AA	AA	NC	AA	AA	AA	AA	AA	AA	AA	AA	AA	AA	AA	AA	BB	BB	BB
A01	1310307	747	Bn-A01-p1770482	AB	BB	BB	BB	BB	NC	NC	BB	BB	BB	NC	NC	BB	BB	BB	BB	BB	NC	NC	NC	BB	BB	BB	BB	NC	NC	BB	BB	BB	BB	NC	BB	BB	BB	BB	BB	BB	BB	BB	BB	BB	BB	BB	AA	AA	AA
A01	1310860	751	Bn-A01-p1772621	NC	AA	AA	AA	AA	NC	AA	AA	AA	AA	AA	AA	AA	AA	AA	AA	AA	NC	AA	AA	AA	AA	AA	AA	NC	NC	AA	AA	AA	AA	NC	AA	AA	AA	AA	AA	AA	AA	AA	AA	AA	AA	AA	BB	BB	BB
A01	1311671	754	Bn-A01-p1773289	AB	AA	AA	AA	AA	NC	AA	AA	AA	AA	AA	AA	AA	AA	AA	AA	AA	NC	AA	AA	AA	AA	AA	AA	NC	NC	AA	AA	AA	AA	NC	AA	AA	AA	AA	AA	AA	AA	AA	AA	AA	AA	AA	BB	BB	BB
A01	1331253	792	Bn-A01-p1793928	AA	AA	AA	NC	AA	AA	NC	AA	NC	AA	NC	NC	AA	AA	AA	AA	AA	AA	AA	NC	AA	AA	AA	AA	AA	AA	AA	AA	AA	AA	AA	AA	AA	AA	AA	AA	AA	AA	AA	AA	AA	AA	AA	AA	AA	AA
A01	1358802	842	Bn-A01-p1823705	BB	AB	AB	AA	AA	NC	BB	BB	NC	BB	NC	NC	BB	BB	BB	BB	BB	NC	BB	BB	BB	BB	BB	BB	NC	NC	BB	BB	BB	BB	NC	BB	BB	BB	BB	BB	BB	BB	BB	BB	BB	BB	BB	BB	BB	BB
A01	1366300	848	Bn-A01-p1831507	AB	AA	AA	AA	AA	NC	NC	AA	NC	AA	NC	NC	AA	AA	AA	AA	AA	NC	AA	AA	AA	AA	AA	AA	NC	NC	AA	AA	AA	AA	NC	AA	AA	AA	AA	AA	AA	AA	AA	AA	AA	AA	AA	NC	NC	NC
A01	1372619	856	Bn-A01-p1838960	BB	AB	NC	BB	BB	NC	NC	NC	NC	NC	NC	NC	NC	NC	NC	NC	NC	NC	NC	NC	NC	AA	NC	NC	AA	AA	AA	AA	NC	AA	NC	NC	AA	AA	AA	NC	NC	AA	NC	NC	AA	NC	AA	BB	BB	BB
A01	1375740	858	Bn-A01-p1842079	AA	AA	AA	AA	AA	BB	NC	AA	AA	AA	AA	AA	NC	AA	NC	NC	AA	BB	AA	NC	NC	NC	NC	AA	BB	BB	NC	NC	AA	NC	BB	NC	NC	NC	AA	AA	AA	NC	AA	AA	NC	AA	AA	AA	AA	AA
A01	1376217	859	Bn-A01-p1842658	NC	NC	NC	NC	NC	NC	NC	NC	NC	NC	NC	NC	NC	NC	NC	NC	NC	NC	NC	NC	NC	NC	NC	NC	NC	NC	NC	NC	NC	NC	NC	NC	NC	NC	NC	NC	NC	NC	NC	NC	NC	NC	NC	NC	NC	NC
A01	1393937	862	Bn-A01-p1855903	BB	AB	AB	AA	AA	NC	BB	BB	BB	BB	BB	BB	BB	BB	BB	BB	BB	NC	BB	BB	BB	BB	BB	BB	NC	NC	BB	BB	BB	BB	NC	BB	BB	BB	BB	BB	BB	BB	BB	BB	BB	BB	BB	BB	BB	BB
A01	1396383	863	Bn-A01-p1858279	AB	AA	AA	NC	NC	NC	AA	AA	AA	AA	AA	AA	AA	AA	AA	AA	AA	NC	AA	AA	AA	AA	AA	AA	NC	NC	AA	AA	AA	AA	NC	AA	AA	AA	AA	AA	AA	AA	AA	AA	AA	AA	AA	BB	BB	BB
A01	1400702	872	Bn-A01-p1864705	AB	BB	BB	BB	BB	AB	NC	BB	BB	BB	BB	BB	BB	BB	BB	BB	BB	AB	BB	NC	BB	BB	BB	BB	AB	AB	BB	BB	BB	BB	AB	BB	BB	BB	BB	BB	BB	BB	BB	BB	BB	BB	BB	NC	NC	AA
A01	1413309	899	Bn-A01-p1879401	AA	AA	AA	AA	AA	NC	AA	AA	AA	AA	AA	AA	AA	AA	AA	AA	AA	NC	AA	AA	AA	AA	AA	AA	NC	NC	AA	AA	AA	AA	NC	AA	AA	AA	AA	AA	AA	AA	AA	AA	AA	AA	AA	AA	AA	AA
A01	1414353	900	Bn-A01-p1880406	AB	AB	AB	AA	AA	NC	NC	BB	BB	BB	BB	BB	BB	BB	BB	BB	BB	NC	NC	NC	BB	BB	BB	BB	NC	NC	BB	BB	BB	BB	NC	BB	BB	BB	BB	BB	BB	BB	BB	BB	BB	BB	BB	AA	AA	AA
A01	1441878	959	Bn-A01-p1917414	AA	AA	AA	AA	AA	NC	AA	AA	AA	AA	AA	AA	AA	AA	AA	AA	AA	NC	AA	AA	AA	AA	AA	AA	NC	AA	AA	AA	AA	AA	NC	AA	AA	AA	AA	AA	NC	AA	AA	AA	AA	AA	AA	AA	AA	AA
A01	1450378	963	Bn-A01-p1929982	AA	AA	AA	AA	AA	AA	NC	AA	AA	AA	AA	AA	AA	AA	AA	AA	AA	NC	AA	AA	AA	AA	AA	AA	NC	NC	AA	AA	AA	AA	NC	AA	AA	AA	AA	AA	NC	AA	AA	AA	AA	AA	AA	AA	AA	AA
A01	1450607	964	Bn-A01-p1930111	BB	BB	BB	BB	BB	BB	BB	BB	BB	BB	BB	BB	BB	BB	BB	BB	BB	BB	BB	BB	BB	BB	BB	BB	BB	BB	BB	BB	BB	BB	BB	BB	BB	BB	BB	BB	BB	BB	BB	BB	BB	BB	BB	BB	BB	BB
A01	1461586	972	Bn-A01-p1951988	NC	AB	AB	AA	NC	BB	NC	BB	BB	BB	NC	NC	BB	BB	BB	BB	BB	BB	BB	BB	BB	BB	BB	BB	BB	BB	BB	BB	BB	BB	BB	BB	BB	BB	BB	BB	BB	BB	BB	BB	BB	BB	BB	NC	NC	NC
A01	1472084	1012	Bn-A01-p1966955	BB	NC	BB	BB	BB	NC	NC	NC	NC	NC	NC	NC	NC	BB	NC	NC	NC	NC	BB	NC	NC	NC	NC	NC	BB	BB	BB	BB	NC	BB	NC	BB	NC	NC	NC	NC	BB	BB	NC	BB	BB	BB	NC	BB	BB	BB
A01	1480230	1017	Bn-A01-p1975231	BB	BB	BB	BB	BB	BB	NC	BB	BB	BB	BB	BB	BB	BB	BB	BB	BB	BB	BB	BB	BB	BB	BB	BB	BB	BB	BB	BB	BB	BB	BB	BB	BB	BB	BB	BB	BB	BB	BB	BB	BB	BB	BB	BB	BB	BB
A01	1482260	1020	Bn-A01-p1977270	NC	NC	NC	NC	NC	NC	NC	NC	NC	NC	NC	NC	NC	NC	NC	NC	NC	NC	NC	NC	NC	NC	NC	NC	NC	NC	NC	NC	NC	NC	NC	NC	NC	NC	NC	NC	NC	NC	NC	NC	NC	NC	NC	NC	NC	NC
A01	1485172	1021	Bn-A01-p1980181	NC	NC	NC	BB	AB	NC	AB	AB	NC	AB	NC	AB	AB	AB	AB	AB	AB	NC	AB	NC	AB	AB	AB	AB	NC	NC	AB	AB	AB	AB	NC	AB	AB	AB	AB	NC	NC	AB	NC	AB	AB	AB	AB	AB	AB	NC
A01	1508564	1039	Bn-A01-p2009581	NC	NC	NC	NC	NC	NC	NC	NC	NC	NC	NC	NC	NC	NC	NC	NC	NC	NC	NC	NC	NC	NC	NC	NC	NC	NC	NC	NC	NC	NC	NC	NC	NC	NC	NC	NC	NC	NC	NC	NC	NC	NC	NC	NC	NC	NC
A01	1524989	1060	Bn-A01-p2025400	AB	AB	AB	AA	NC	NC	NC	BB	BB	BB	BB	BB	BB	BB	BB	BB	BB	NC	BB	NC	BB	BB	BB	BB	NC	NC	BB	BB	BB	BB	NC	BB	BB	BB	BB	BB	NC	BB	BB	BB	BB	BB	BB	AA	AA	AA
A01	1539150	1068	Bn-A01-p2042209	NC	NC	NC	BB	BB	AA	NC	NC	NC	NC	NC	NC	NC	AA	NC	AA	NC	AA	NC	NC	AA	AA	AA	NC	AA	AA	AA	AA	NC	AA	AA	AA	AA	AA	NC	NC	AA	AA	NC	NC	AA	NC	AA	NC	NC	NC
A01	1542854	1073	Bn-A01-p2046061	AA	AA	AA	AA	AA	AA	NC	AA	NC	AA	NC	NC	AA	AA	AA	AA	AA	NC	AA	NC	AA	AA	AA	AA	AA	AA	AA	AA	AA	AA	AA	AA	AA	AA	AA	AA	AA	AA	AA	AA	AA	AA	AA	AA	AA	AA
A01	1550753	1078	Bn-A01-p2053320	BB	AB	BB	BB	BB	AA	NC	AA	NC	AA	NC	NC	AA	AA	AA	AA	AA	AA	NC	NC	AA	AA	AA	AA	AA	NC	AA	AA	AA	AA	NC	AA	AA	AA	AA	AA	NC	AA	AA	AA	AA	AA	AA	BB	BB	BB
A01	1559129	1082	Bn-A01-p2067006	NC	NC	NC	NC	NC	NC	NC	NC	NC	NC	NC	NC	NC	NC	NC	NC	NC	NC	NC	NC	NC	NC	NC	NC	NC	NC	NC	NC	NC	NC	NC	NC	NC	NC	NC	NC	NC	NC	NC	NC	NC	NC	NC	NC	NC	NC
A01	1561368	1084	Bn-A01-p2069218	BB	NC	NC	BB	BB	AA	NC	AB	AB	AB	AB	AB	AB	AB	AB	AB	AB	AA	AB	AB	AB	AB	AB	AB	AA	NC	NC	NC	NC	AB	NC	NC	NC	NC	NC	BB	NC	NC	NC	NC	NC	NC	NC	NC	NC	BB
A01	1561638	1086	Bn-A01-p2069488	BB	AB	AB	AA	AA	NC	NC	BB	NC	BB	NC	NC	NC	BB	BB	BB	BB	NC	NC	NC	BB	BB	BB	BB	NC	NC	BB	BB	BB	BB	NC	BB	BB	BB	BB	BB	NC	BB	BB	BB	BB	BB	BB	BB	BB	BB
A01	1569349	26807	Bn-scaff_15838_1-p2033116	NC	NC	NC	NC	NC	NC	NC	NC	NC	NC	NC	NC	NC	NC	NC	NC	NC	NC	NC	NC	NC	NC	NC	NC	NC	NC	NC	NC	NC	NC	NC	NC	NC	NC	NC	NC	NC	NC	NC	NC	NC	NC	NC	NC	NC	NC
A01	1582459	1115	Bn-A01-p2091322	AB	AA	AA	AA	AA	NC	AA	AA	AA	AA	AA	AA	AA	AA	AA	AA	AA	NC	AA	AA	AA	AA	AA	AA	NC	NC	AA	AA	AA	AA	NC	AA	AA	AA	AA	AA	NC	AA	AA	AA	AA	AA	AA	BB	BB	BB
A01	1586483	1118	Bn-A01-p2094793	AA	AA	AA	AA	AA	NC	AA	AA	AA	AA	AA	AA	AA	AA	AA	AA	AA	NC	AA	AA	AA	AA	AA	AA	NC	NC	AA	AA	AA	AA	NC	AA	AA	AA	AA	AA	NC	AA	AA	AA	AA	AA	AA	AA	AA	AA
A01	1592690	1122	Bn-A01-p2100996	NC	NC	NC	NC	NC	NC	NC	NC	NC	NC	NC	NC	NC	NC	NC	NC	NC	NC	NC	NC	NC	NC	NC	NC	NC	NC	NC	NC	NC	NC	NC	NC	NC	NC	NC	NC	NC	NC	NC	NC	NC	NC	NC	NC	NC	NC
A01	1599862	1136	Bn-A01-p2111978	AB	AA	AA	AA	AA	BB	AB	AB	AA	AA	NC	NC	AB	AA	AB	AB	AB	BB	AA	NC	AB	AB	AB	AA	NC	BB	AB	AB	AB	AB	BB	AB	AB	AB	AB	AA	NC	AB	AA	AB	AB	AB	AA	BB	BB	BB
A01	1602441	1141	Bn-A01-p2114552	AB	BB	BB	BB	BB	NC	BB	BB	BB	BB	BB	BB	BB	BB	BB	BB	BB	NC	BB	BB	BB	BB	BB	BB	NC	NC	BB	BB	BB	BB	NC	BB	BB	BB	BB	BB	NC	BB	BB	BB	BB	BB	BB	AA	AA	AA
A01	1602692	1142	Bn-A01-p2114803	AA	BB	BB	BB	BB	BB	NC	BB	BB	BB	NC	NC	BB	BB	BB	BB	BB	BB	BB	BB	BB	BB	BB	BB	BB	BB	BB	BB	BB	BB	BB	BB	BB	BB	BB	BB	BB	BB	BB	BB	BB	BB	BB	AA	AA	AA
A01	1609358	1143	Bn-A01-p2121224	AB	AA	AA	NC	NC	NC	AA	AA	AA	AA	AA	AA	AA	AA	AA	AA	AA	NC	AA	AA	AA	AA	AA	AA	NC	NC	AA	AA	AA	AA	NC	AA	AA	AA	AA	AA	NC	AA	AA	AA	AA	AA	AA	BB	BB	BB
A01	1630227	1157	Bn-A01-p2148059	NC	NC	NC	NC	NC	NC	NC	NC	NC	NC	NC	NC	NC	NC	NC	NC	NC	NC	NC	NC	NC	NC	NC	NC	NC	NC	NC	NC	NC	NC	NC	NC	NC	NC	NC	NC	NC	NC	NC	NC	NC	NC	NC	NC	NC	NC
A01	1643592	1173	Bn-A01-p2158511	AA	AA	AA	AA	AA	AA	NC	AA	NC	AA	NC	NC	AA	AA	AA	AA	AA	AA	AA	NC	AA	AA	AA	AA	AA	AA	AA	AA	AA	AA	AA	AA	AA	AA	AA	AA	AA	AA	AA	AA	AA	AA	AA	AA	AA	AA
A01	1656567	1191	Bn-A01-p2171217	NC	BB	BB	BB	BB	NC	NC	AA	NC	NC	NC	NC	NC	NC	NC	NC	NC	NC	NC	NC	NC	NC	NC	NC	NC	NC	NC	NC	NC	NC	NC	NC	NC	NC	NC	NC	NC	NC	NC	NC	NC	NC	NC	NC	NC	NC
A01	1662669	1199	Bn-A01-p2177864	BB	AB	AB	AA	AA	BB	BB	BB	BB	BB	BB	BB	BB	BB	BB	BB	BB	BB	BB	BB	BB	BB	BB	BB	BB	BB	BB	BB	BB	BB	BB	BB	BB	BB	BB	BB	BB	BB	BB	BB	BB	BB	BB	BB	BB	BB
A01	1672607	1208	Bn-A01-p2187099	BB	AB	AB	AA	AA	NC	NC	BB	BB	BB	NC	NC	NC	BB	BB	BB	BB	NC	NC	NC	BB	BB	BB	BB	NC	NC	BB	BB	BB	BB	NC	BB	BB	BB	BB	BB	NC	BB	BB	BB	BB	BB	BB	BB	BB	BB
A01	1674140	1209	Bn-A01-p2188753	BB	BB	BB	BB	BB	AA	NC	BB	BB	BB	NC	NC	BB	BB	BB	BB	BB	AA	BB	NC	BB	BB	BB	BB	AA	AA	BB	BB	BB	BB	AA	BB	BB	BB	BB	BB	AA	BB	BB	BB	BB	BB	BB	BB	BB	BB
A01	1680578	1228	Bn-A01-p2197976	AA	AB	AB	BB	BB	NC	NC	AA	NC	AA	NC	NC	AA	AA	AA	AA	AA	NC	AA	NC	AA	AA	AA	AA	NC	NC	AA	AA	AA	AA	NC	AA	AA	AA	AA	AA	NC	AA	AA	AA	AA	AA	AA	AA	AA	AA
A01	1685629	1237	Bn-A01-p2202853	NC	NC	NC	NC	NC	NC	NC	NC	NC	NC	NC	NC	NC	NC	NC	NC	NC	NC	NC	NC	NC	NC	NC	NC	NC	NC	NC	NC	NC	NC	NC	NC	NC	NC	NC	NC	NC	NC	NC	NC	NC	NC	NC	NC	NC	NC
A01	1690234	1244	Bn-A01-p2207452	BB	AB	AB	AA	AA	NC	NC	BB	NC	NC	NC	NC	NC	NC	NC	NC	BB	NC	NC	BB	BB	NC	BB	NC	NC	NC	BB	BB	BB	BB	NC	BB	BB	BB	BB	BB	NC	BB	BB	BB	BB	BB	BB	BB	BB	BB
A01	1704074	1251	Bn-A01-p2221110	NC	NC	NC	NC	NC	NC	NC	NC	NC	NC	NC	NC	NC	NC	NC	NC	NC	NC	NC	NC	NC	NC	NC	NC	NC	NC	NC	NC	NC	NC	NC	NC	NC	NC	NC	NC	NC	NC	NC	NC	NC	NC	NC	NC	NC	NC
A01	1712775	1254	Bn-A01-p2230371	AB	NC	NC	BB	BB	BB	AA	AA	AA	AA	AA	AA	AA	AA	AA	AA	AA	BB	AA	AA	AA	AA	AA	AA	BB	BB	NC	NC	AA	AA	BB	AA	NC	AA	AA	NC	BB	AA	AA	AA	AA	AA	AA	BB	BB	BB
A01	1727089	1256	Bn-A01-p2242890	AA	AA	AA	AA	NC	BB	NC	AB	NC	AB	NC	NC	AB	AB	AB	AB	AB	NC	NC	NC	AB	AB	AB	NC	NC	NC	NC	NC	NC	NC	NC	NC	NC	AA	NC	NC	NC	AA	AA	AA	NC	AA	NC	NC	AB	NC
A01	1728483	1257	Bn-A01-p2244327	BB	AB	AB	AA	AA	NC	NC	BB	BB	BB	BB	BB	BB	BB	BB	BB	BB	NC	BB	BB	BB	BB	BB	BB	NC	NC	BB	BB	BB	BB	NC	BB	BB	BB	BB	BB	NC	BB	BB	BB	BB	BB	BB	BB	BB	BB
A01	1729816	1259	Bn-A01-p2245780	NC	NC	NC	NC	NC	NC	NC	NC	NC	NC	NC	NC	NC	NC	NC	NC	NC	NC	NC	NC	NC	NC	NC	NC	NC	NC	NC	NC	NC	NC	NC	NC	NC	NC	NC	NC	NC	NC	NC	NC	NC	NC	NC	NC	NC	NC
A01	1730408	1261	Bn-A01-p2246373	AB	BB	BB	BB	NC	AA	NC	NC	BB	BB	NC	NC	AB	AB	AB	AB	NC	AA	AB	NC	AB	AB	AB	AB	AA	AA	AB	NC	BB	AB	AA	NC	NC	NC	BB	BB	AA	NC	BB	BB	NC	BB	NC	AA	AA	AA
A01	1730452	1260	Bn-A01-p2246317	AB	AA	AA	AA	AA	NC	NC	AA	AA	AA	AA	AA	AA	AA	AA	AA	AA	NC	AA	AA	AA	AA	AA	AA	NC	NC	AA	AA	AA	AA	NC	AA	AA	AA	AA	AA	NC	AA	AA	AA	AA	AA	AA	BB	BB	BB
A01	1735198	1262	Bn-A01-p2251106	AB	AA	AA	AA	AA	AA	NC	AA	AA	AA	AA	AA	AA	AA	AA	AA	AA	AA	AA	NC	AA	AA	AA	AA	AA	AA	AA	AA	AA	AA	AA	AA	AA	AA	AA	AA	AA	AA	AA	AA	AA	AA	AA	BB	BB	BB
A01	1737810	1263	Bn-A01-p2254004	AB	BB	BB	NC	NC	NC	NC	BB	NC	BB	NC	NC	NC	BB	BB	BB	BB	NC	NC	NC	BB	BB	BB	BB	NC	NC	BB	BB	BB	BB	NC	BB	BB	BB	BB	BB	NC	BB	BB	BB	BB	BB	BB	AA	AA	AA
A01	1737878	1264	Bn-A01-p2254072	BB	AB	AB	AA	AA	NC	NC	BB	NC	BB	NC	NC	NC	BB	BB	BB	BB	NC	NC	NC	BB	BB	BB	BB	NC	NC	BB	BB	BB	BB	NC	BB	BB	BB	BB	BB	NC	BB	BB	BB	BB	BB	BB	BB	BB	BB
A01	1738041	1265	Bn-A01-p2254235	AA	AB	AB	BB	BB	NC	NC	AA	AA	AA	NC	AA	NC	AA	AA	AA	AA	NC	NC	NC	AA	AA	AA	AA	NC	NC	AA	AA	AA	AA	NC	AA	AA	AA	AA	AA	NC	AA	AA	AA	AA	AA	AA	AA	AA	AA
A01	1744676	1267	Bn-A01-p2260859	NC	NC	NC	NC	NC	NC	NC	NC	NC	NC	NC	NC	NC	NC	NC	NC	NC	NC	NC	NC	NC	NC	NC	NC	NC	NC	NC	NC	NC	NC	NC	NC	NC	NC	NC	NC	NC	NC	NC	NC	NC	NC	NC	NC	NC	NC
A01	1745725	1268	Bn-A01-p2261903	AA	AB	AB	BB	BB	AA	AA	AA	AA	AA	AA	AA	AA	AA	AA	AA	AA	NC	AA	AA	AA	AA	AA	AA	NC	NC	AA	AA	AA	AA	NC	AA	AA	AA	AA	AA	NC	AA	AA	AA	AA	AA	AA	AA	AA	AA
A01	1756010	1277	Bn-A01-p2277290	BB	BB	BB	BB	BB	BB	AB	BB	NC	BB	AB	NC	NC	BB	BB	BB	BB	NC	NC	NC	NC	BB	NC	BB	BB	BB	BB	BB	NC	NC	NC	BB	BB	BB	NC	BB	BB	BB	NC	BB	NC	NC	NC	BB	BB	BB
A01	1768709	1282	Bn-A01-p2291940	BB	AB	AB	AA	AA	NC	BB	BB	BB	BB	BB	BB	NC	BB	BB	BB	BB	NC	BB	BB	BB	BB	BB	BB	NC	NC	BB	BB	BB	BB	NC	BB	BB	BB	BB	BB	NC	BB	BB	BB	BB	BB	BB	BB	BB	BB
A01	1775798	1292	Bn-A01-p2303308	BB	AB	AB	AA	AA	NC	NC	BB	BB	BB	NC	NC	NC	BB	BB	BB	BB	NC	NC	NC	BB	BB	BB	BB	NC	NC	BB	BB	BB	BB	NC	BB	BB	BB	BB	BB	NC	BB	BB	BB	BB	BB	BB	BB	BB	BB
A01	1779491	1294	Bn-A01-p2306938	AB	AB	AB	AA	AA	NC	BB	BB	BB	BB	BB	BB	NC	BB	BB	BB	BB	NC	BB	BB	BB	BB	BB	BB	NC	NC	BB	BB	BB	BB	NC	BB	BB	BB	BB	BB	NC	BB	BB	BB	BB	BB	BB	AA	AA	AA
A01	1779798	1295	Bn-A01-p2307144	AB	AB	AB	AA	AA	AA	BB	BB	BB	BB	BB	BB	AA	BB	BB	BB	BB	AA	BB	NC	BB	BB	BB	BB	AA	AA	BB	BB	BB	BB	AA	BB	BB	BB	BB	BB	AA	BB	BB	BB	BB	BB	BB	AA	AA	AA
A01	1781714	1302	Bn-A01-p2309179	BB	AA	AA	AA	AA	AA	AA	AA	AA	AA	AA	AA	AA	AA	AA	AA	AA	AA	AA	AA	AA	AA	AA	AA	AA	AA	AA	AA	AA	AA	AA	AA	AA	AA	AA	AA	AA	AA	AA	AA	AA	AA	AA	BB	BB	BB
A01	1783635	1307	Bn-A01-p2311015	BB	AB	AB	AA	AA	NC	NC	BB	BB	BB	BB	BB	NC	BB	BB	BB	BB	NC	BB	NC	BB	BB	BB	BB	NC	NC	BB	BB	BB	BB	NC	BB	BB	BB	BB	BB	NC	BB	BB	BB	BB	BB	BB	BB	BB	BB
A01	1792893	1314	Bn-A01-p2318972	BB	AB	AB	AA	AA	BB	BB	BB	BB	BB	BB	BB	BB	BB	BB	BB	BB	BB	BB	BB	BB	BB	BB	BB	NC	NC	BB	BB	BB	BB	NC	BB	BB	BB	BB	BB	BB	BB	BB	BB	BB	BB	BB	BB	BB	BB
A01	1797777	1318	Bn-A01-p2323744	BB	BB	BB	BB	BB	AA	NC	BB	NC	NC	NC	NC	AA	BB	BB	BB	BB	AA	NC	NC	BB	BB	BB	BB	AA	AA	BB	BB	BB	BB	AA	BB	BB	BB	BB	BB	AA	BB	BB	BB	BB	BB	BB	BB	BB	BB
A01	1804327	1328	Bn-A01-p2329932	BB	BB	BB	BB	BB	NC	BB	BB	BB	BB	BB	BB	NC	BB	BB	BB	BB	NC	BB	NC	BB	BB	BB	BB	NC	NC	BB	BB	BB	BB	NC	BB	BB	BB	BB	BB	NC	BB	BB	BB	BB	BB	BB	BB	BB	BB
A01	1819122	1336	Bn-A01-p2340048	AB	AB	AB	AA	AA	NC	NC	BB	BB	BB	NC	NC	NC	BB	BB	BB	BB	NC	NC	NC	BB	BB	BB	BB	NC	NC	BB	BB	BB	BB	NC	BB	BB	BB	BB	BB	NC	BB	BB	BB	BB	BB	BB	AA	AA	AA
A01	1827068	1337	Bn-A01-p2340359	AB	AB	AB	AA	AA	NC	BB	BB	BB	BB	BB	BB	NC	BB	BB	BB	BB	NC	BB	BB	BB	BB	BB	BB	NC	NC	BB	BB	BB	BB	NC	BB	BB	BB	BB	BB	NC	BB	BB	BB	BB	BB	BB	AA	AA	AA
A01	1827937	1338	Bn-A01-p2341408	AA	AB	AB	BB	BB	NC	NC	AA	AA	AA	AA	AA	NC	AA	AA	AA	AA	NC	AA	NC	AA	AA	AA	AA	NC	NC	AA	AA	AA	AA	NC	AA	AA	AA	AA	AA	NC	AA	AA	AA	AA	AA	AA	AA	AA	AA
A01	1854077	1363	Bn-A01-p2360909	NC	NC	NC	NC	NC	NC	NC	NC	NC	NC	NC	NC	NC	NC	NC	NC	NC	NC	NC	NC	NC	NC	NC	NC	NC	NC	NC	NC	NC	NC	NC	NC	NC	NC	NC	NC	NC	NC	NC	NC	NC	NC	NC	NC	NC	NC
A01	1858443	1374	Bn-A01-p2365493	AB	BB	BB	BB	BB	AA	NC	BB	BB	BB	BB	BB	AA	AB	AB	AB	BB	NC	NC	NC	BB	NC	NC	AB	NC	NC	BB	BB	BB	BB	NC	BB	BB	BB	BB	BB	NC	BB	BB	BB	BB	BB	BB	AA	AA	AA
A01	1858516	1375	Bn-A01-p2365667	AB	BB	BB	BB	BB	BB	NC	BB	BB	BB	NC	NC	BB	BB	BB	BB	BB	BB	BB	BB	BB	BB	BB	BB	BB	BB	BB	BB	BB	BB	BB	BB	BB	BB	BB	BB	BB	BB	BB	BB	BB	BB	BB	AA	AB	AB
A01	1876725	1399	Bn-A01-p2387124	NC	AB	AB	AA	AA	NC	NC	BB	NC	NC	NC	NC	NC	NC	NC	NC	BB	NC	NC	NC	NC	NC	NC	NC	NC	NC	BB	BB	BB	BB	NC	BB	BB	BB	BB	BB	NC	BB	BB	BB	BB	BB	BB	NC	NC	NC
A01	1879521	1405	Bn-A01-p2393817	BB	AB	NC	NC	NC	AA	AA	AA	AA	AA	AA	AA	AA	AA	AA	AA	AA	AA	AA	AA	AA	AA	AA	AA	AA	AA	AA	AA	AA	AA	AA	AA	AA	AA	AA	AA	AA	AA	AA	AA	AA	AA	AA	BB	BB	BB
A01	1893977	1417	Bn-A01-p2403471	BB	NC	BB	AA	AA	AA	NC	AB	BB	BB	AB	AB	AA	NC	AB	AB	AB	AA	NC	NC	AB	AB	AB	BB	AA	AA	AB	AB	NC	AB	AA	AB	AB	BB	AB	BB	AA	AB	NC	AB	AB	NC	BB	NC	AB	NC
A01	1911895	1422	Bn-A01-p2421445	AA	BB	BB	BB	BB	BB	BB	BB	BB	BB	BB	BB	BB	BB	BB	BB	BB	NC	BB	BB	BB	BB	BB	BB	BB	NC	BB	BB	BB	BB	NC	BB	BB	BB	BB	BB	NC	BB	BB	BB	BB	BB	BB	AA	AA	AA
A01	1921159	1429	Bn-A01-p2431503	NC	AB	AB	AA	AA	BB	BB	BB	BB	BB	BB	BB	BB	BB	BB	BB	BB	BB	BB	BB	BB	BB	BB	BB	BB	NC	BB	BB	BB	BB	NC	BB	BB	BB	BB	BB	BB	BB	BB	BB	BB	BB	BB	AA	AA	AA
A01	1935993	1449	Bn-A01-p2445274	NC	NC	NC	NC	NC	NC	NC	NC	NC	NC	NC	NC	NC	NC	NC	NC	NC	NC	NC	NC	NC	NC	NC	NC	NC	NC	NC	NC	NC	NC	NC	NC	NC	NC	NC	NC	NC	NC	NC	NC	NC	NC	NC	NC	NC	NC
A01	1936287	1450	Bn-A01-p2445468	AB	AB	AB	BB	BB	NC	AA	AA	AA	AA	AA	AA	NC	AA	AA	AA	AA	NC	AA	AA	AA	AA	AA	AA	NC	NC	AA	AA	AA	AA	NC	AA	AA	AA	AA	AA	NC	AA	AA	AA	AA	AA	AA	BB	BB	BB
A01	1936421	1451	Bn-A01-p2445602	AB	BB	BB	BB	BB	NC	NC	BB	BB	BB	BB	BB	NC	BB	BB	BB	BB	NC	BB	NC	BB	BB	BB	BB	NC	NC	BB	BB	BB	BB	NC	BB	BB	BB	BB	BB	NC	BB	BB	BB	BB	BB	BB	AA	AA	AA
A01	1938950	1452	Bn-A01-p2448162	AA	AB	AB	BB	BB	NC	AA	AA	AA	AA	AA	AA	NC	AA	AA	AA	AA	NC	AA	NC	AA	AA	AA	AA	NC	NC	AA	AA	AA	AA	NC	AA	AA	AA	AA	AA	NC	AA	AA	AA	AA	AA	AA	AA	AA	AA
A01	1939336	1462	Bn-A01-p2453633	BB	BB	BB	BB	BB	NC	BB	BB	BB	BB	BB	BB	NC	BB	BB	BB	BB	NC	BB	BB	BB	BB	BB	BB	NC	NC	BB	BB	BB	BB	NC	BB	BB	BB	BB	BB	NC	BB	BB	BB	BB	BB	BB	BB	BB	BB
A01	1939461	1464	Bn-A01-p2453758	AB	AB	AB	BB	NC	NC	NC	AA	NC	AA	NC	NC	AA	AA	AA	AA	AA	NC	NC	NC	AA	AA	AA	AA	AA	AA	AA	AA	AA	AA	NC	AA	AA	AA	AA	AA	NC	AA	AA	AA	AA	AA	AA	NC	NC	BB
A01	1940922	1466	Bn-A01-p2455219	AA	AA	AA	AA	AA	AA	NC	AA	NC	AA	NC	NC	AA	AA	AA	AA	AA	AA	AA	NC	AA	AA	AA	AA	AA	AA	AA	AA	AA	AA	AA	AA	AA	AA	AA	AA	AA	AA	AA	AA	AA	AA	AA	AA	AA	AA
A01	1943625	1473	Bn-A01-p2457750	AA	AB	BB	BB	BB	AB	NC	AB	AA	AA	NC	AB	NC	AA	AB	AB	AB	NC	NC	AB	AB	AB	NC	AA	AA	AA	AA	AA	AA	AA	AA	AA	AA	AA	AA	AA	NC	AA	AA	AA	AA	AA	AA	AB	AB	NC
A01	1965834	1494	Bn-A01-p2478054	AA	AA	AA	AA	AA	NC	NC	AA	AA	AA	NC	AA	NC	AA	AA	AA	AA	NC	NC	NC	AA	AA	AA	AA	NC	NC	AA	AA	AA	AA	NC	AA	AA	AA	AA	AA	NC	AA	AA	AA	AA	AA	AA	AA	AA	AA
A01	1965935	1495	Bn-A01-p2478055	AA	AA	AA	AA	AA	NC	NC	AA	AA	AA	AA	AA	NC	AA	AA	AA	AA	NC	AA	NC	AA	AA	AA	AA	NC	NC	AA	AA	AA	AA	NC	AA	AA	AA	AA	AA	NC	AA	AA	AA	AA	AA	AA	AA	AA	AA
A01	1979948	1515	Bn-A01-p2491976	NC	NC	NC	NC	NC	NC	NC	NC	NC	NC	NC	NC	NC	NC	NC	NC	NC	NC	NC	NC	NC	NC	NC	NC	NC	NC	NC	NC	NC	NC	NC	NC	NC	NC	NC	NC	NC	NC	NC	NC	NC	NC	NC	NC	NC	NC
A01	1989574	1524	Bn-A01-p2501423	AA	AB	AB	BB	BB	NC	AA	AA	AA	AA	AA	AA	NC	AA	AA	AA	AA	NC	AA	AA	AA	AA	AA	AA	NC	NC	AA	AA	AA	AA	NC	AA	AA	AA	AA	AA	NC	AA	AA	AA	AA	AA	AA	AA	AA	AA
A01	1992400	1527	Bn-A01-p2504370	AB	AB	AB	AB	NC	AA	NC	NC	AB	NC	NC	AB	AA	NC	NC	NC	AB	AA	NC	NC	NC	NC	NC	NC	AA	AA	NC	NC	NC	AB	AA	NC	AB	NC	NC	AB	AA	NC	AB	NC	AB	NC	AB	AA	AA	AA
A01	1998592	1535	Bn-A01-p2509163	AB	AB	AB	BB	BB	NC	AA	AA	AA	AA	AA	AA	NC	AA	AA	AA	AA	NC	AA	AA	AA	AA	AA	AA	NC	NC	AA	AA	AA	AA	NC	AA	AA	AA	AA	AA	NC	AA	AA	AA	AA	AA	AA	BB	BB	BB
A01	2028504	1561	Bn-A01-p2533727	BB	NC	NC	BB	AB	AA	AB	NC	NC	NC	NC	NC	AA	AB	AB	AB	AB	AA	AB	NC	AB	AB	AB	AB	AA	AA	AB	AB	NC	AB	AA	AB	AB	AB	NC	AB	AA	AB	NC	NC	AB	NC	AB	NC	AB	NC
A01	2035030	1569	Bn-A01-p2538180	AA	AA	AA	AA	AA	NC	AA	AA	AA	AA	AA	AA	NC	AA	AA	AA	AA	AA	AA	AA	AA	AA	AA	AA	NC	NC	AA	AA	AA	AA	NC	AA	AA	AA	AA	AA	NC	AA	AA	AA	AA	AA	AA	AA	AA	AA
A01	2043147	30345	Bn-scaff_16200_1-p537106	BB	AA	AA	NC	NC	NC	NC	AA	AA	AA	AA	AA	AA	AA	AA	AA	AA	AA	NC	AA	AA	NC	AA	AA	AA	NC	AA	AA	AA	NC	AA	AA	NC	AA	AA	AA	AA	AA	AA	AA	NC	AA	AA	BB	AB	AA
A01	2054610	1588	Bn-A01-p2553345	BB	BB	BB	BB	BB	NC	BB	BB	BB	BB	BB	BB	NC	BB	BB	BB	BB	NC	BB	BB	BB	BB	BB	BB	NC	NC	BB	BB	BB	BB	NC	BB	BB	BB	BB	BB	NC	BB	BB	BB	BB	BB	BB	BB	BB	BB
A01	2070643	1597	Bn-A01-p2569303	BB	BB	BB	BB	BB	NC	NC	BB	BB	BB	BB	BB	NC	BB	BB	BB	BB	NC	BB	NC	BB	BB	BB	BB	NC	NC	BB	BB	BB	BB	NC	BB	BB	BB	BB	BB	NC	BB	BB	BB	BB	BB	BB	BB	BB	BB
A01	2076452	1598	Bn-A01-p2574969	AB	AA	AA	AA	AA	AA	AA	AA	NC	AA	AA	AA	AA	AA	AA	AA	AA	AA	AA	NC	AA	AA	AA	AA	AA	AA	AA	AA	AA	AA	AA	AA	AA	AA	AA	AA	AA	AA	AA	AA	AA	AA	AA	BB	NC	NC
A01	2076970	1600	Bn-A01-p2575497	AB	BB	BB	BB	BB	NC	BB	BB	BB	BB	BB	BB	NC	BB	BB	BB	BB	NC	BB	NC	BB	BB	BB	BB	NC	NC	BB	BB	BB	BB	NC	BB	BB	BB	BB	BB	NC	BB	BB	BB	BB	BB	BB	AA	AA	AA
A01	2094514	1601	Bn-A01-p2587709	AA	AB	AB	BB	BB	AA	AA	AA	AA	AA	AA	AA	AA	AA	AA	AA	AA	AA	AA	AA	AA	AA	AA	AA	AA	NC	AA	AA	AA	AA	NC	AA	AA	AA	AA	AA	NC	AA	AA	AA	AA	AA	AA	AA	AA	AA
A01	2115046	1605	Bn-A01-p2608660	AB	AA	AA	AA	AA	NC	AA	AA	AA	AA	AA	AA	NC	AA	AA	AA	AA	NC	AA	AA	AA	AA	AA	AA	NC	BB	NC	NC	AA	AA	BB	NC	NC	NC	AA	NC	BB	NC	AA	AA	AA	AA	AA	BB	BB	BB
A01	2128694	1606	Bn-A01-p2624222	NC	NC	NC	NC	NC	NC	NC	NC	NC	NC	NC	NC	NC	NC	NC	NC	NC	NC	NC	NC	NC	NC	NC	NC	NC	NC	NC	NC	NC	NC	NC	NC	NC	NC	NC	NC	NC	NC	NC	NC	NC	NC	NC	NC	NC	NC
A01	2132714	1607	Bn-A01-p2626270	AA	AA	AA	AA	AA	NC	AA	AA	AA	AA	AA	AA	NC	AA	AA	AA	AA	NC	AA	AA	AA	AA	AA	AA	NC	NC	AA	AA	AA	AA	NC	AA	AA	AA	AA	AA	NC	AA	AA	AA	AA	AA	AA	AA	AA	AA
A01	2141010	1608	Bn-A01-p2634563	NC	NC	NC	NC	NC	NC	NC	NC	NC	NC	NC	NC	NC	NC	NC	NC	NC	NC	NC	NC	NC	NC	NC	NC	NC	NC	NC	NC	NC	NC	NC	NC	NC	NC	NC	NC	NC	NC	NC	NC	NC	NC	NC	NC	NC	NC
A01	2144178	1612	Bn-A01-p2637699	AA	AA	AA	NC	NC	NC	AA	AA	AA	AA	AA	AA	NC	AA	AA	AA	AA	NC	AA	AA	AA	AA	AA	AA	NC	NC	AA	AA	AA	AA	NC	AA	AA	AA	AA	AA	NC	AA	AA	AA	AA	AA	AA	NC	NC	NC
A01	2154528	1621	Bn-A01-p2647221	NC	AB	AB	AA	AA	AA	NC	BB	BB	BB	BB	BB	AA	NC	NC	NC	BB	AA	NC	NC	BB	NC	NC	NC	AA	AA	NC	NC	BB	BB	AA	NC	BB	NC	BB	BB	AA	BB	BB	BB	BB	BB	BB	AA	AA	AA
A01	2194442	1658	Bn-A01-p2688662	AA	NC	AA	BB	BB	BB	NC	AA	NC	AA	NC	NC	BB	AA	AA	AA	AA	BB	AA	NC	AA	AA	AA	AA	BB	BB	AA	AA	AA	AA	BB	AA	AA	AA	AA	AA	BB	AA	AA	AA	AA	AA	AA	BB	BB	BB
A01	2200095	1665	Bn-A01-p2694323	AA	NC	AB	BB	NC	AA	AA	AA	AA	AA	AA	AA	AA	AA	AA	AA	AA	AA	AA	NC	AA	AA	AA	AA	AA	AA	AA	AA	AA	AA	AA	AA	AA	AA	AA	AA	AA	AA	AA	AA	AA	AA	AA	AA	AA	AA
A01	2205696	1678	Bn-A01-p2699907	BB	BB	BB	BB	BB	NC	BB	BB	BB	BB	BB	BB	NC	BB	BB	BB	BB	NC	BB	BB	BB	BB	BB	BB	NC	NC	BB	BB	BB	BB	NC	BB	BB	BB	BB	BB	NC	BB	BB	BB	BB	BB	BB	BB	BB	BB
A01	2220561	1699	Bn-A01-p2713583	AA	AB	AB	BB	BB	NC	AA	AA	AA	AA	AA	AA	NC	AA	AA	AA	AA	NC	AA	AA	AA	AA	AA	AA	NC	NC	AA	AA	AA	AA	NC	AA	AA	AA	AA	AA	NC	AA	AA	AA	AA	AA	AA	NC	BB	BB
A01	2220606	1698	Bn-A01-p2713528	BB	AB	AB	AA	AA	NC	NC	BB	BB	BB	BB	BB	NC	BB	BB	BB	BB	NC	NC	NC	BB	BB	BB	BB	NC	NC	BB	BB	BB	BB	NC	BB	BB	BB	BB	BB	NC	BB	BB	BB	BB	BB	BB	NC	AA	AA
A01	2222067	34514	Bn-scaff_16712_1-p33885	NC	NC	NC	NC	NC	NC	NC	NC	NC	NC	NC	NC	NC	NC	NC	NC	NC	NC	NC	NC	NC	NC	NC	NC	NC	NC	NC	NC	NC	NC	NC	NC	NC	NC	NC	NC	NC	NC	NC	NC	NC	NC	NC	NC	NC	NC
A01	2225655	1702	Bn-A01-p2718126	BB	BB	BB	BB	BB	NC	BB	BB	BB	BB	BB	BB	NC	BB	BB	BB	BB	NC	BB	BB	BB	BB	BB	BB	NC	NC	BB	BB	BB	BB	NC	BB	BB	BB	BB	BB	NC	BB	BB	BB	BB	BB	BB	NC	BB	BB
A01	2242461	26995	Bn-scaff_15838_5-p489307	NC	NC	NC	NC	NC	NC	NC	NC	NC	NC	NC	NC	NC	NC	NC	NC	NC	NC	NC	NC	NC	NC	NC	NC	NC	NC	NC	NC	NC	NC	NC	NC	NC	NC	NC	NC	NC	NC	NC	NC	NC	NC	NC	NC	NC	NC
A01	2253554	1727	Bn-A01-p2746862	NC	NC	NC	NC	NC	NC	NC	NC	NC	NC	NC	NC	NC	NC	NC	NC	NC	NC	NC	NC	NC	NC	NC	NC	NC	NC	NC	NC	NC	NC	NC	NC	NC	NC	NC	NC	NC	NC	NC	NC	NC	NC	NC	NC	NC	NC
A01	2273631	1743	Bn-A01-p2775635	NC	NC	NC	NC	NC	NC	NC	NC	NC	NC	NC	NC	NC	NC	NC	NC	NC	NC	NC	NC	NC	NC	NC	NC	NC	NC	NC	NC	NC	NC	NC	NC	NC	NC	NC	NC	NC	NC	NC	NC	NC	NC	NC	NC	NC	NC
A01	2282138	1757	Bn-A01-p2784074	AA	AA	AA	AA	AA	AA	AA	NC	NC	NC	NC	NC	AA	AA	AA	AA	NC	AA	AA	AA	AA	AA	AA	AA	AA	AA	AA	AA	NC	AA	AA	AA	AA	AA	NC	AA	AA	AA	NC	NC	AA	NC	AA	AA	AA	AA
A01	2290808	1775	Bn-A01-p2792719	NC	NC	NC	NC	NC	NC	NC	NC	NC	NC	NC	NC	NC	NC	NC	NC	NC	NC	NC	NC	NC	NC	NC	NC	NC	NC	NC	NC	NC	NC	NC	NC	NC	NC	NC	NC	NC	NC	NC	NC	NC	NC	NC	NC	NC	NC
A01	2327518	1809	Bn-A01-p2825565	BB	BB	BB	BB	BB	BB	NC	BB	BB	BB	NC	BB	BB	BB	BB	BB	BB	NC	NC	AB	BB	BB	BB	BB	BB	BB	BB	BB	BB	BB	BB	BB	BB	BB	BB	BB	BB	BB	BB	BB	BB	BB	BB	BB	AA	AA
A01	2348306	1820	Bn-A01-p2836617	AA	NC	AB	BB	BB	BB	AA	AA	AA	AA	AA	AA	BB	AA	AA	AA	AA	BB	AA	AA	AA	AA	AA	AA	BB	AA	AA	AA	AA	AA	BB	AA	AA	AA	AA	AA	BB	AA	AA	AA	AA	AA	AA	BB	BB	BB
A01	2350116	1824	Bn-A01-p2841043	BB	BB	BB	BB	BB	NC	BB	BB	BB	BB	BB	BB	NC	BB	BB	BB	BB	NC	BB	NC	BB	BB	BB	BB	NC	BB	BB	BB	BB	BB	NC	BB	BB	BB	BB	BB	NC	BB	BB	BB	BB	BB	BB	NC	BB	BB
A01	2364188	1843	Bn-A01-p2861502	AA	AA	AA	AA	AA	NC	AA	AA	AA	AA	AA	AA	NC	AA	AA	AA	AA	NC	AA	AA	AA	AA	AA	AA	NC	AA	AA	AA	AA	AA	NC	AA	AA	AA	AA	AA	NC	AA	AA	AA	AA	AA	AA	AA	AA	AA
A01	2366868	1844	Bn-A01-p2864193	BB	BB	BB	BB	BB	NC	BB	BB	BB	BB	BB	BB	NC	BB	BB	BB	BB	NC	BB	BB	BB	BB	BB	BB	NC	BB	BB	BB	BB	BB	NC	BB	BB	BB	BB	BB	NC	BB	BB	BB	BB	BB	BB	NC	BB	BB
A01	2369957	1845	Bn-A01-p2867284	AA	AB	AB	BB	BB	NC	NC	AA	NC	NC	NC	NC	NC	AA	AA	AA	AA	NC	AA	NC	AA	AA	AA	AA	NC	AA	AA	AA	AA	AA	NC	AA	AA	AA	AA	AA	NC	AA	NC	AA	AA	AA	AA	NC	AA	AA
A01	2375228	1846	Bn-A01-p2873007	AA	AB	BB	BB	BB	AA	NC	AA	NC	NC	NC	NC	NC	AA	AA	NC	AA	NC	NC	NC	AA	AA	NC	NC	NC	AA	AA	AA	AA	AA	AA	AA	AA	AA	AA	AA	AA	AA	NC	AA	AA	AA	AA	AA	AB	NC
A01	2376711	1847	Bn-A01-p2874393	BB	BB	BB	BB	BB	NC	NC	BB	BB	BB	NC	BB	NC	BB	BB	BB	BB	NC	NC	NC	BB	BB	BB	BB	NC	BB	BB	BB	BB	BB	NC	BB	BB	BB	BB	BB	NC	BB	BB	BB	BB	BB	BB	NC	NC	NC
A01	2386111	1848	Bn-A01-p2882270	AA	AA	AA	AA	AA	NC	AA	AA	AA	AA	AA	AA	NC	AA	AA	AA	AA	NC	AA	AA	AA	AA	AA	AA	NC	AA	AA	AA	AA	AA	NC	AA	AA	AA	AA	AA	NC	AA	AA	AA	AA	AA	AA	NC	BB	BB
A01	2388770	1849	Bn-A01-p2884934	NC	BB	BB	BB	BB	NC	NC	NC	NC	NC	NC	NC	NC	NC	NC	NC	NC	NC	NC	NC	NC	NC	NC	NC	NC	NC	NC	NC	NC	NC	NC	NC	NC	NC	NC	NC	NC	NC	BB	NC	NC	NC	NC	NC	BB	BB
A01	2395699	1850	Bn-A01-p2891863	AA	AB	NC	BB	BB	NC	NC	AA	NC	AA	NC	NC	NC	AA	NC	NC	AA	NC	NC	NC	AA	AA	NC	NC	NC	NC	NC	NC	AA	AA	NC	NC	AA	AA	AA	NC	NC	AA	NC	AA	AA	AA	AA	NC	NC	NC
A01	2401340	1852	Bn-A01-p2897071	NC	NC	NC	NC	NC	NC	NC	NC	NC	NC	NC	NC	NC	NC	NC	NC	NC	NC	NC	NC	NC	NC	NC	NC	NC	NC	NC	NC	NC	NC	NC	NC	NC	NC	NC	NC	NC	NC	NC	NC	NC	NC	NC	NC	NC	NC
A01	2419550	1860	Bn-A01-p2957869	BB	BB	BB	BB	BB	NC	NC	BB	NC	BB	NC	NC	NC	BB	NC	NC	BB	NC	NC	NC	NC	BB	NC	NC	NC	BB	BB	BB	BB	BB	NC	BB	BB	BB	BB	BB	NC	BB	BB	BB	BB	BB	BB	NC	BB	BB
A01	2420926	1859	Bn-A01-p2956393	AA	AA	AA	AA	AA	AA	NC	AA	NC	AA	NC	AA	AA	AA	AA	AA	AA	AA	AA	NC	AA	AA	AA	AA	AA	AA	AA	AA	AA	AA	AA	AA	AA	AA	AA	AA	AA	AA	AA	AA	AA	AA	AA	AA	AA	AA
A01	2437319	1858	Bn-A01-p2934166	AA	NC	AB	BB	BB	BB	NC	NC	NC	AA	AA	AA	BB	AB	AB	AB	AA	BB	NC	NC	AB	AB	AB	AB	BB	AA	AA	AA	AA	NC	BB	AA	AA	AB	AA	NC	BB	AA	AA	AA	NC	AA	NC	BB	BB	BB
A01	2442598	1857	Bn-A01-p2928824	BB	BB	BB	NC	NC	NC	BB	BB	BB	BB	NC	BB	NC	BB	BB	BB	BB	NC	BB	BB	BB	BB	BB	BB	NC	BB	BB	BB	BB	BB	NC	BB	BB	BB	BB	BB	NC	BB	BB	BB	BB	BB	BB	NC	AA	AA
A01	2456043	1856	Bn-A01-p2915821	BB	BB	BB	BB	BB	NC	NC	BB	NC	BB	NC	NC	NC	BB	BB	BB	BB	NC	NC	NC	BB	BB	BB	BB	NC	BB	BB	BB	BB	BB	NC	BB	BB	BB	BB	BB	NC	BB	BB	BB	BB	BB	BB	NC	NC	NC
A01	2456627	1855	Bn-A01-p2915231	AA	AA	AA	AA	AA	AA	AA	AA	AA	AA	AA	AA	AA	AA	AA	AA	AA	AA	AA	AA	AA	AA	AA	AA	AA	AA	AA	AA	AA	AA	NC	AA	AA	AA	AA	AA	NC	AA	AA	AA	AA	AA	AA	AA	AB	NC
A01	2461338	1854	Bn-A01-p2910752	BB	BB	BB	BB	BB	NC	BB	BB	BB	BB	BB	BB	NC	BB	BB	BB	BB	NC	BB	BB	BB	BB	BB	BB	NC	BB	BB	BB	BB	BB	NC	BB	BB	BB	BB	BB	NC	BB	BB	BB	BB	BB	BB	NC	AA	AA
A01	2461482	1853	Bn-A01-p2910608	AA	AA	AA	AA	AA	NC	AA	AA	AA	AA	AA	AA	NC	AA	AA	AA	AA	NC	AA	AA	AA	AA	AA	AA	NC	AA	AA	AA	AA	AA	NC	AA	AA	AA	AA	AA	NC	AA	AA	AA	AA	AA	AA	NC	AA	AA
A01	2470472	1492	Bn-A01-p2475676	NC	NC	AB	BB	BB	NC	AA	AA	AA	AA	AA	AA	NC	AA	AA	AA	AA	NC	AA	AA	AA	AA	AA	AA	NC	NC	AA	AA	AA	AA	NC	AA	AA	AA	AA	AA	NC	AA	AA	AA	AA	AA	AA	BB	BB	BB
A01	2471923	1032	Bn-A01-p1993302	BB	BB	BB	BB	BB	NC	NC	BB	BB	BB	NC	NC	NC	BB	BB	BB	BB	NC	NC	NC	BB	BB	BB	BB	NC	NC	BB	BB	BB	BB	NC	BB	BB	BB	BB	BB	NC	BB	BB	BB	BB	BB	BB	BB	BB	BB
A01	2474640	2552	Bn-A01-p879755	BB	AB	AB	AA	AA	NC	BB	BB	BB	BB	BB	BB	BB	BB	BB	NC	BB	NC	BB	BB	BB	BB	BB	BB	NC	NC	BB	BB	BB	BB	NC	BB	BB	BB	BB	BB	BB	BB	BB	BB	BB	BB	BB	NC	BB	BB
A01	2484598	2456	Bn-A01-p796004	AA	AA	AA	AA	AA	AA	NC	AA	AA	AA	AA	AA	AA	AA	AA	AA	AA	AA	AA	AA	AA	AA	AA	AA	AA	NC	AA	AA	AA	AA	NC	AA	AA	AA	AA	AA	AA	AA	AA	AA	AA	AA	AA	NC	AA	AA
A01	2499030	64	Bn-A01-p1045881	AA	AB	AB	BB	BB	AA	NC	AA	AA	AA	AA	AA	AA	AA	AA	AA	AA	AA	AA	AA	AA	AA	AA	AA	NC	AA	AA	AA	AA	AA	NC	AA	AA	AA	AA	NC	AA	AA	AA	AA	AA	AA	AA	AA	AA	AA
A01	2503108	59	Bn-A01-p1041947	BB	AB	AB	AA	AA	NC	NC	BB	BB	BB	BB	BB	BB	BB	BB	NC	BB	NC	BB	NC	BB	BB	BB	BB	NC	NC	BB	BB	BB	BB	NC	BB	BB	BB	BB	BB	BB	BB	BB	BB	BB	BB	BB	NC	BB	BB
A01	2517711	42	Bn-A01-p1029668	BB	BB	BB	BB	BB	NC	NC	BB	BB	BB	BB	BB	BB	BB	BB	NC	BB	NC	BB	NC	BB	BB	BB	BB	NC	NC	BB	BB	BB	BB	NC	BB	BB	BB	BB	BB	BB	BB	BB	BB	BB	BB	BB	NC	BB	BB
A01	2517821	41	Bn-A01-p1029558	AA	AA	AA	AA	AA	NC	NC	AA	NC	AA	NC	NC	NC	AA	AA	NC	AA	NC	NC	NC	AA	AA	AA	AA	NC	NC	AA	AA	AA	AA	NC	AA	AA	AA	AA	AA	AA	AA	AA	AA	AA	AA	AA	NC	NC	AA
A01	2520737	37	Bn-A01-p1026631	BB	AA	AA	AA	AA	BB	BB	BB	BB	BB	BB	BB	BB	BB	BB	BB	BB	BB	BB	BB	BB	BB	BB	BB	BB	BB	BB	BB	BB	BB	BB	BB	BB	BB	BB	BB	BB	BB	BB	BB	BB	BB	BB	BB	BB	BB
A01	2525648	26838	Bn-scaff_15838_1-p694016	AB	AA	AA	AA	AA	AA	AA	AA	AA	AA	AA	AA	AA	AA	AA	AA	AA	AA	AA	AA	AA	AA	AA	AA	AA	AA	AA	AA	AA	AA	AA	AA	AA	AA	AA	AA	AA	AA	AA	AA	AA	AA	AA	AA	AB	AB
A01	2564968	19565	Bn-A09-p13251498	AA	AA	AA	AB	AB	AA	NC	AA	AA	AA	AA	AA	AA	AA	NC	AA	AA	NC	AA	NC	AA	AA	AA	AA	AA	AA	AA	AA	AA	AA	AA	AA	NC	NC	NC	AA	AA	AA	AA	AA	AA	AA	AA	AA	AA	AA
A01	2581155	1281	Bn-A01-p2288902	BB	BB	BB	BB	BB	BB	NC	BB	BB	BB	BB	BB	BB	BB	BB	BB	BB	BB	BB	NC	BB	BB	BB	BB	BB	BB	BB	BB	BB	BB	BB	BB	BB	BB	BB	BB	BB	BB	BB	BB	BB	BB	BB	BB	BB	BB
A01	2599546	1028	Bn-A01-p1990755	BB	AA	AA	AA	AA	NC	NC	NC	NC	NC	NC	NC	NC	NC	NC	NC	NC	NC	NC	NC	NC	NC	NC	NC	NC	NC	NC	NC	NC	NC	NC	NC	NC	NC	NC	NC	NC	NC	NC	NC	NC	NC	NC	BB	BB	BB
A01	2630763	462	Bn-A01-p1530160	AA	AB	NC	BB	BB	NC	NC	AA	AA	AA	NC	NC	NC	AA	AA	NC	AA	NC	NC	NC	AA	AA	AA	AA	NC	NC	AA	AA	AA	AA	NC	AA	AA	AA	AA	AA	AA	AA	NC	AA	AA	AA	AA	AA	AA	AA
A01	2632436	463	Bn-A01-p1531829	NC	NC	NC	NC	NC	NC	NC	NC	NC	NC	NC	NC	NC	NC	NC	NC	NC	NC	NC	NC	NC	NC	NC	NC	NC	NC	NC	NC	NC	NC	NC	NC	NC	NC	NC	NC	NC	NC	NC	NC	NC	NC	NC	NC	NC	NC
A01	2634148	26762	Bn-scaff_15838_1-p1347959	BB	BB	BB	BB	BB	BB	BB	BB	BB	BB	BB	BB	BB	BB	BB	BB	BB	BB	BB	BB	BB	BB	BB	BB	BB	BB	BB	BB	BB	BB	BB	BB	BB	BB	BB	BB	BB	BB	BB	BB	BB	BB	BB	BB	BB	BB
A01	2641839	464	Bn-A01-p1538603	NC	NC	NC	NC	NC	NC	NC	NC	NC	NC	NC	NC	NC	NC	NC	NC	NC	NC	NC	NC	NC	NC	NC	NC	NC	NC	NC	NC	NC	NC	NC	NC	NC	NC	NC	NC	NC	NC	NC	NC	NC	NC	NC	NC	NC	NC
A01	2650752	474	Bn-A01-p1547232	AA	AB	AB	BB	BB	NC	AA	AA	AA	AA	AA	AA	AA	AA	AA	NC	AA	NC	AA	AA	AA	AA	AA	AA	NC	NC	AA	AA	AA	AA	NC	AA	AA	AA	AA	AA	AA	AA	AA	AA	AA	AA	AA	AA	AA	AA
A01	2651886	479	Bn-A01-p1548460	NC	NC	NC	NC	NC	NC	NC	NC	NC	NC	NC	NC	NC	NC	NC	NC	NC	NC	NC	NC	NC	NC	NC	NC	NC	NC	NC	NC	NC	NC	NC	NC	NC	NC	NC	NC	NC	NC	NC	NC	NC	NC	NC	NC	NC	NC
A01	2654649	488	Bn-A01-p1551223	BB	AB	AB	AA	AA	NC	BB	BB	BB	BB	BB	BB	BB	BB	BB	NC	BB	NC	BB	BB	BB	BB	BB	BB	NC	NC	BB	BB	BB	BB	NC	BB	BB	BB	BB	BB	BB	BB	BB	BB	BB	BB	BB	BB	BB	BB
A01	2655126	489	Bn-A01-p1551700	AA	AB	AB	BB	BB	NC	NC	AA	AA	AA	AA	AA	AA	AA	AA	NC	AA	NC	AA	NC	AA	AA	AA	AA	NC	NC	AA	AA	AA	AA	NC	AA	AA	AA	AA	AA	AA	AA	AA	AA	AA	AA	AA	AA	AA	AA
A01	2655339	492	Bn-A01-p1551913	AA	AB	AB	BB	BB	BB	NC	AA	AA	AA	NC	NC	NC	AA	AA	BB	AA	NC	NC	NC	AA	AA	AA	AA	NC	NC	AA	AA	AA	AA	NC	AA	AA	AA	AA	AA	AA	AA	AA	AA	AA	AA	AA	AA	AA	AA
A01	2657731	493	Bn-A01-p1556145	AB	BB	BB	BB	BB	NC	NC	BB	BB	BB	BB	BB	BB	BB	BB	NC	BB	NC	BB	BB	BB	BB	BB	BB	NC	NC	BB	BB	BB	BB	NC	BB	BB	BB	BB	BB	BB	BB	BB	BB	BB	BB	BB	AA	AA	AA
A01	2676955	496	Bn-A01-p1570727	NC	NC	NC	NC	NC	NC	NC	NC	NC	NC	NC	NC	NC	NC	NC	NC	NC	NC	NC	NC	NC	NC	NC	NC	NC	NC	NC	NC	NC	NC	NC	NC	NC	NC	NC	NC	NC	NC	NC	NC	NC	NC	NC	NC	NC	NC
A01	2677089	497	Bn-A01-p1570761	AB	AA	AA	AA	AA	NC	NC	AA	AA	AA	NC	AA	AA	AA	AA	NC	AA	NC	NC	NC	AA	AA	AA	AA	NC	NC	AA	AA	AA	AA	NC	AA	AA	AA	AA	AA	AA	AA	AA	AA	AA	AA	AA	BB	BB	BB
A01	2684909	498	Bn-A01-p1578682	NC	NC	NC	NC	NC	NC	NC	NC	NC	NC	NC	NC	NC	NC	NC	NC	NC	NC	NC	NC	NC	NC	NC	NC	NC	NC	NC	NC	NC	NC	NC	NC	NC	NC	NC	NC	NC	NC	NC	NC	NC	NC	NC	NC	NC	NC
A01	2687198	499	Bn-A01-p1580970	BB	BB	BB	BB	BB	NC	NC	BB	NC	NC	NC	NC	NC	NC	NC	NC	BB	NC	NC	NC	NC	BB	NC	NC	NC	NC	BB	BB	BB	BB	NC	BB	BB	BB	BB	BB	BB	BB	BB	BB	BB	BB	BB	BB	BB	BB
A01	2716842	2353	Bn-A01-p71129	NC	NC	NC	NC	NC	NC	NC	NC	NC	NC	NC	NC	NC	NC	NC	NC	NC	NC	NC	NC	NC	NC	NC	NC	NC	NC	NC	NC	NC	NC	NC	NC	NC	NC	NC	NC	NC	NC	NC	NC	NC	NC	NC	NC	NC	NC
A01	2726885	2468	Bn-A01-p80385	BB	AA	NC	NC	AA	BB	BB	BB	BB	BB	NC	BB	BB	BB	BB	BB	BB	BB	BB	BB	BB	BB	BB	BB	BB	NC	BB	BB	BB	BB	NC	BB	BB	BB	BB	BB	BB	NC	BB	BB	BB	BB	BB	BB	BB	BB
A01	2735859	11044	Bn-A05-p16026452	AB	BB	AB	AB	BB	NC	AA	AA	AA	BB	AA	AA	NC	AA	AA	AA	NC	AA	AA	AA	AA	NC	AA	AA	AA	AA	AA	AA	AA	AA	AA	AA	AA	AA	AA	AA	AA	AA	AA	AA	AA	AA	AA	BB	BB	BB
A01	2743070	2640	Bn-A01-p95718	AA	AB	AB	AB	BB	AA	AA	AA	AA	AA	AA	AA	AA	AA	AA	AA	AA	AA	AA	AA	AA	AA	AA	AA	NC	NC	AA	AA	AA	AA	NC	AA	AA	AA	AA	AA	AA	NC	AA	AA	AA	AA	AA	NC	AA	AA
A01	2744776	2654	Bn-A01-p97663	BB	AB	AB	AB	AB	BB	NC	BB	NC	BB	NC	NC	NC	BB	BB	BB	BB	NC	NC	NC	BB	BB	BB	BB	BB	BB	BB	BB	BB	BB	BB	BB	BB	BB	BB	BB	BB	BB	BB	BB	BB	BB	BB	BB	BB	BB
A01	2744950	2655	Bn-A01-p97751	NC	NC	NC	NC	NC	NC	NC	NC	NC	NC	NC	NC	NC	NC	NC	NC	NC	NC	NC	NC	NC	NC	NC	NC	NC	NC	NC	NC	NC	NC	NC	NC	NC	NC	NC	NC	NC	NC	NC	NC	NC	NC	NC	NC	NC	NC
A01	2746566	9	Bn-A01-p100441	BB	AB	AB	AB	AA	NC	AB	BB	BB	BB	NC	NC	BB	BB	BB	NC	BB	NC	NC	AB	BB	BB	BB	BB	NC	NC	BB	BB	BB	BB	NC	BB	BB	BB	BB	BB	BB	NC	BB	BB	BB	BB	BB	NC	BB	BB
A01	2746717	11	Bn-A01-p100693	BB	AB	AB	AB	AA	NC	BB	BB	BB	BB	BB	BB	BB	BB	BB	NC	BB	NC	BB	NC	BB	BB	BB	BB	NC	NC	BB	BB	BB	BB	NC	BB	BB	BB	BB	BB	BB	NC	BB	BB	BB	BB	BB	NC	BB	BB
A01	2747121	17	Bn-A01-p101094	AA	AB	AB	AB	BB	NC	AA	AA	AA	AA	AA	AA	AA	AA	AA	NC	AA	NC	AA	AA	AA	AA	AA	AA	NC	NC	AA	AA	AA	AA	NC	AA	AA	AA	AA	AA	AA	NC	AA	AA	AA	AA	AA	NC	AA	AA
A01	2747148	15	Bn-A01-p101021	AA	AA	AA	AA	AA	NC	AA	AA	AA	AA	AA	AA	AA	AA	AA	NC	AA	NC	AA	AA	AA	AA	AA	AA	AA	AA	AA	AA	AA	AA	NC	AA	AA	AA	AA	AA	AA	AA	AA	AA	AA	AA	AA	AA	AA	AA
A01	2747478	19	Bn-A01-p101451	NC	NC	AB	AB	BB	NC	NC	NC	NC	NC	NC	NC	NC	NC	NC	NC	AA	NC	NC	NC	NC	NC	NC	NC	NC	NC	NC	NC	NC	AA	NC	NC	AA	AA	AA	NC	NC	NC	NC	AA	NC	NC	NC	NC	NC	NC
A01	2747908	22	Bn-A01-p101879	BB	AB	AB	AB	AA	NC	NC	BB	NC	BB	NC	NC	NC	BB	NC	NC	BB	NC	NC	NC	NC	BB	NC	NC	NC	NC	BB	BB	BB	BB	NC	BB	BB	BB	BB	BB	BB	NC	NC	BB	BB	BB	BB	NC	NC	BB
A01	2748072	23	Bn-A01-p101943	AA	AB	AB	AB	NC	AA	AA	AA	AA	AA	AA	AA	AA	AA	AA	AA	AA	AA	AA	AA	AA	AA	AA	AA	AA	NC	AA	AA	AA	AA	NC	AA	AA	AA	AA	AA	AA	NC	NC	AA	AA	AA	AA	NC	AA	AA
A01	2748187	24	Bn-A01-p102158	BB	AB	AB	AB	AA	NC	NC	BB	NC	BB	NC	NC	NC	BB	BB	NC	BB	NC	NC	NC	BB	BB	NC	NC	NC	NC	BB	BB	BB	BB	NC	BB	BB	BB	BB	BB	BB	NC	BB	BB	BB	BB	BB	NC	BB	BB
A01	2748324	25	Bn-A01-p102187	BB	AB	AB	AB	AA	NC	NC	BB	NC	NC	NC	NC	NC	BB	BB	NC	BB	NC	NC	NC	NC	NC	NC	NC	NC	NC	BB	BB	BB	BB	NC	BB	BB	BB	BB	BB	BB	NC	NC	BB	BB	BB	BB	NC	BB	BB
A01	2748378	26	Bn-A01-p102249	AA	AB	AB	AB	BB	NC	NC	AA	NC	AA	NC	NC	NC	AA	AA	NC	AA	NC	NC	NC	AA	AA	AA	AA	NC	NC	AA	AA	AA	AA	NC	AA	AA	AA	AA	AA	AA	NC	AA	AA	AA	AA	AA	NC	NC	AA
A01	2767155	98	Bn-A01-p108136	AA	AB	NC	NC	BB	BB	NC	AA	AA	AA	AA	AA	AA	AA	AA	BB	AA	BB	AA	AA	AA	AA	AA	AA	BB	BB	AA	AA	AA	AA	BB	AA	AA	AA	AA	AA	AA	BB	AA	AA	AA	AA	AA	BB	AB	NC
A01	2767244	99	Bn-A01-p108225	BB	AB	AB	AB	AA	NC	NC	BB	BB	BB	NC	BB	BB	BB	BB	NC	BB	NC	BB	NC	BB	BB	BB	BB	NC	NC	BB	BB	BB	BB	NC	BB	BB	BB	BB	BB	BB	NC	BB	BB	BB	BB	BB	NC	BB	BB
A01	2779174	226	Bn-A01-p120225	NC	NC	NC	NC	NC	NC	NC	NC	NC	NC	NC	NC	NC	NC	NC	NC	NC	NC	NC	NC	NC	NC	NC	NC	NC	NC	NC	NC	NC	NC	NC	NC	NC	NC	NC	NC	NC	NC	NC	NC	NC	NC	NC	NC	NC	NC
A01	2796243	332	Bn-A01-p137869	AA	AA	AA	AA	AA	NC	AA	AA	AA	AA	AA	AA	AA	AA	AA	NC	AA	NC	AA	AA	AA	AA	AA	AA	NC	NC	AA	AA	AA	AA	NC	AA	AA	AA	AA	AA	AA	NC	NC	AA	AA	AA	AA	NC	AA	AA
A01	2796288	331	Bn-A01-p137814	BB	BB	BB	BB	BB	NC	BB	BB	BB	BB	BB	BB	BB	BB	BB	NC	BB	NC	BB	BB	BB	BB	BB	BB	NC	NC	BB	BB	BB	BB	NC	BB	BB	BB	BB	BB	BB	NC	BB	BB	BB	BB	BB	NC	BB	BB
A01	2797087	340	Bn-A01-p138731	AA	AA	AA	AA	AA	NC	AA	AA	AA	AA	AA	AA	AA	AA	AA	NC	AA	NC	AA	AA	AA	AA	AA	AA	NC	BB	AA	AA	AA	AA	NC	AA	AA	AA	AA	AA	AA	BB	AA	AA	AA	AA	AA	NC	AA	AA
A01	2805107	402	Bn-A01-p145676	NC	AB	AB	BB	AB	AA	AB	AB	AB	NC	NC	AB	AB	AB	AB	AA	BB	AA	AB	AB	AB	AB	BB	AB	AA	AA	BB	NC	NC	AB	NC	BB	NC	NC	BB	NC	NC	AA	AB	NC	NC	BB	NC	NC	BB	BB
A01	2806386	407	Bn-A01-p146963	AB	BB	BB	BB	BB	NC	NC	AB	NC	NC	NC	NC	NC	NC	NC	NC	NC	NC	NC	NC	BB	NC	NC	NC	NC	NC	BB	BB	BB	BB	NC	BB	BB	BB	BB	BB	BB	NC	BB	BB	BB	BB	BB	NC	AA	AA
A01	2806883	412	Bn-A01-p147360	AB	BB	BB	BB	BB	NC	BB	BB	BB	BB	BB	BB	BB	BB	BB	NC	BB	NC	BB	BB	BB	BB	BB	BB	NC	NC	BB	BB	BB	BB	NC	BB	BB	BB	BB	BB	BB	NC	BB	BB	BB	BB	BB	NC	AA	AA
A01	2807415	414	Bn-A01-p147990	AB	BB	BB	BB	BB	NC	NC	BB	BB	BB	BB	BB	BB	BB	BB	NC	BB	NC	BB	NC	BB	BB	BB	BB	NC	NC	BB	BB	BB	BB	NC	BB	BB	BB	BB	BB	BB	NC	BB	BB	BB	BB	BB	NC	AA	AA
A01	2813167	444	Bn-A01-p150028	AB	AA	AA	AA	AA	NC	NC	AA	NC	AA	NC	NC	AA	AA	AA	NC	AA	NC	NC	NC	AA	AA	AA	AA	NC	NC	AA	AA	AA	AA	NC	AA	AA	AA	AA	AA	AA	NC	AA	AA	AA	AA	AA	NC	BB	BB
A01	2821977	519	Bn-A01-p161237	AA	NC	BB	AB	BB	AA	NC	AA	NC	AA	NC	NC	AA	AA	AA	AA	AA	AA	AA	NC	AA	AA	AA	AA	AA	AA	AA	AA	AA	AA	NC	AA	AA	AA	AA	AA	AA	AA	AA	AA	AA	AA	AA	AA	AA	AA
A01	2837645	733	Bn-A01-p176052	BB	NC	NC	NC	AA	BB	BB	BB	BB	BB	BB	BB	BB	BB	BB	BB	BB	BB	BB	BB	BB	BB	BB	BB	BB	BB	BB	BB	BB	BB	BB	BB	BB	BB	BB	BB	BB	BB	BB	BB	BB	BB	BB	BB	BB	BB
A01	2840275	767	Bn-A01-p178709	AB	AA	AA	AA	AA	NC	AA	AA	AA	AA	AA	AA	AA	AA	AA	NC	AA	NC	AA	AA	AA	AA	AA	AA	NC	NC	AA	AA	AA	AA	NC	AA	AA	AA	AA	AA	AA	NC	AA	AA	AA	AA	AA	NC	BB	BB
A01	2856948	973	Bn-A01-p195253	AA	AA	AA	AA	AA	NC	AA	AA	AA	AA	NC	AA	AA	AA	AA	NC	AA	NC	AA	AA	AA	AA	AA	AA	NC	NC	AA	AA	AA	AA	NC	AA	AA	AA	AA	AA	AA	NC	AA	AA	AA	AA	AA	NC	AA	AA
A01	2868306	1081	Bn-A01-p206610	AA	AB	AB	AB	BB	NC	NC	AA	AA	AA	AA	AA	AA	AA	AA	NC	AA	NC	AA	AA	AA	AA	AA	AA	NC	NC	AA	AA	AA	AA	NC	AA	AA	AA	AA	AA	AA	NC	AA	AA	AA	AA	AA	NC	AA	AA
A01	2868794	1088	Bn-A01-p207098	BB	BB	BB	BB	BB	NC	BB	BB	BB	BB	BB	BB	BB	BB	BB	NC	BB	NC	BB	BB	BB	BB	BB	BB	NC	NC	BB	BB	BB	BB	NC	BB	BB	BB	BB	BB	BB	NC	BB	BB	BB	BB	BB	NC	BB	BB
A01	2868959	1089	Bn-A01-p207363	AB	BB	BB	BB	BB	NC	NC	BB	BB	BB	BB	BB	BB	BB	BB	NC	BB	NC	BB	NC	BB	BB	BB	BB	NC	NC	BB	BB	BB	BB	NC	BB	BB	BB	BB	BB	BB	NC	BB	BB	BB	BB	BB	NC	AA	AA
A01	2882268	1243	Bn-A01-p220693	NC	NC	NC	NC	NC	NC	NC	NC	NC	NC	NC	NC	NC	NC	NC	NC	NC	NC	NC	NC	NC	NC	NC	NC	NC	NC	NC	NC	NC	NC	NC	NC	NC	NC	NC	NC	NC	NC	NC	NC	NC	NC	NC	NC	NC	NC
A01	2884853	1258	Bn-A01-p224469	NC	NC	NC	NC	NC	NC	NC	NC	NC	NC	NC	NC	NC	NC	NC	NC	NC	NC	NC	NC	NC	NC	NC	NC	NC	NC	NC	NC	NC	NC	NC	NC	NC	NC	NC	NC	NC	NC	NC	NC	NC	NC	NC	NC	NC	NC
A01	2885449	19696	Bn-A09-p14585104	NC	NC	NC	NC	NC	NC	NC	NC	NC	NC	NC	NC	NC	NC	NC	NC	NC	NC	NC	NC	NC	NC	NC	NC	NC	NC	NC	NC	NC	NC	NC	NC	NC	NC	NC	NC	NC	NC	NC	NC	NC	NC	NC	NC	NC	NC
A01	2896679	1355	Bn-A01-p235484	NC	NC	NC	AB	BB	NC	NC	NC	NC	NC	NC	NC	NC	NC	NC	NC	AA	NC	NC	NC	NC	NC	NC	NC	NC	NC	NC	NC	AA	AA	NC	NC	AA	AA	AA	NC	NC	NC	NC	AA	NC	NC	NC	NC	NC	BB
A01	2896992	1358	Bn-A01-p235781	AA	NC	NC	AA	NC	NC	NC	AA	AA	AA	AA	AA	NC	AA	AA	NC	AA	NC	NC	NC	AA	AA	AA	AA	NC	NC	AA	AA	AA	AA	NC	AA	AA	AA	AA	AA	AA	NC	NC	AA	AA	AA	AA	NC	BB	NC
A01	2901558	31780	Bn-scaff_16394_1-p527358	NC	NC	NC	NC	NC	NC	NC	NC	NC	NC	NC	NC	NC	NC	NC	NC	NC	NC	NC	NC	NC	NC	NC	NC	NC	NC	NC	NC	NC	NC	NC	NC	NC	NC	NC	NC	NC	NC	NC	NC	NC	NC	NC	NC	NC	NC
A01	2905863	1532	Bn-A01-p250759	AB	NC	AB	AB	NC	BB	NC	BB	BB	BB	BB	BB	BB	BB	BB	BB	BB	BB	BB	NC	BB	BB	BB	BB	BB	BB	BB	BB	BB	BB	BB	BB	BB	BB	BB	BB	BB	BB	BB	BB	BB	BB	BB	BB	AB	NC
A01	2938217	1836	Bn-A01-p285120	NC	NC	NC	NC	NC	NC	NC	NC	NC	NC	NC	NC	NC	NC	NC	NC	NC	NC	NC	NC	NC	NC	NC	NC	NC	NC	NC	NC	NC	NC	NC	NC	NC	NC	NC	NC	NC	NC	NC	NC	NC	NC	NC	NC	NC	NC
A01	2942902	1851	Bn-A01-p289703	BB	BB	BB	BB	BB	NC	NC	NC	BB	BB	NC	BB	NC	NC	NC	BB	NC	NC	NC	NC	BB	BB	NC	NC	NC	NC	BB	NC	NC	NC	NC	NC	BB	NC	NC	BB	NC	BB	BB	NC	NC	NC	NC	BB	BB	BB
A01	2961078	1877	Bn-A01-p309524	BB	BB	BB	BB	BB	BB	BB	BB	BB	BB	BB	BB	BB	BB	BB	BB	BB	BB	BB	BB	BB	BB	BB	BB	BB	BB	BB	BB	BB	BB	BB	BB	BB	BB	BB	BB	BB	BB	BB	BB	BB	BB	BB	BB	BB	BB
A01	2965401	1887	Bn-A01-p314983	BB	BB	BB	BB	BB	NC	NC	BB	NC	BB	NC	NC	NC	BB	BB	NC	BB	NC	NC	NC	BB	BB	BB	BB	NC	NC	BB	BB	BB	BB	NC	BB	BB	BB	BB	BB	BB	NC	NC	BB	BB	BB	BB	NC	BB	BB
A01	2978022	1904	Bn-A01-p324562	AA	AA	AA	AA	AA	BB	AA	AA	AA	AA	AA	AA	AA	AA	AA	BB	AA	BB	AA	AA	AA	AA	AA	AA	NC	BB	NC	AA	AA	AA	BB	AA	NC	NC	AA	AA	AA	BB	AA	AA	AA	AA	AA	BB	NC	AA
A01	2988046	1909	Bn-A01-p333856	NC	NC	NC	NC	NC	NC	NC	NC	NC	NC	NC	NC	NC	NC	NC	NC	NC	NC	NC	NC	NC	NC	NC	NC	NC	NC	NC	NC	NC	NC	NC	NC	NC	NC	NC	NC	NC	NC	NC	NC	NC	NC	NC	NC	NC	NC
A01	3022940	1913	Bn-A01-p345182	BB	BB	BB	BB	BB	BB	NC	BB	BB	BB	BB	BB	BB	BB	BB	BB	BB	NC	BB	NC	BB	BB	BB	BB	NC	NC	BB	BB	BB	BB	NC	BB	BB	BB	BB	BB	BB	NC	BB	BB	BB	BB	BB	NC	BB	BB
A01	3054184	2127	Bn-A01-p5512	AA	AB	AB	AB	BB	NC	AA	AA	AA	AA	AA	AA	AA	AA	AA	NC	AA	NC	AA	AA	AA	AA	AA	AA	NC	NC	AA	AA	AA	AA	NC	AA	AA	AA	AA	AA	AA	NC	AA	AA	AA	AA	AA	NC	AA	AA
A01	3055011	2250	Bn-A01-p6239	AA	AB	AB	AB	BB	NC	AA	AA	AA	AA	AA	AA	AA	AA	AA	NC	AA	NC	AA	AA	AA	AA	AA	AA	NC	NC	AA	AA	AA	AA	NC	AA	AA	AA	AA	AA	AA	NC	AA	AA	AA	AA	AA	NC	AA	AA
A01	3061087	212	Bn-A01-p11933	BB	NC	AB	AB	AA	BB	BB	BB	BB	BB	BB	BB	BB	BB	BB	BB	BB	NC	BB	NC	BB	BB	BB	BB	NC	NC	BB	BB	BB	BB	NC	BB	BB	BB	BB	BB	BB	NC	BB	BB	BB	BB	BB	NC	BB	BB
A01	3080645	52052	Bn-Scaffold020953-p21	AA	AB	NC	AB	BB	BB	NC	AA	NC	NC	NC	NC	NC	AA	AA	BB	AA	BB	NC	NC	AA	AA	AA	AA	BB	BB	AA	AA	AA	AA	BB	AA	NC	AA	AA	AA	AA	BB	AA	AA	AA	AA	AA	BB	AB	NC
A01	3089232	1862	Bn-A01-p2990104	BB	BB	BB	BB	BB	NC	NC	BB	BB	BB	NC	NC	NC	BB	BB	BB	BB	NC	NC	NC	BB	BB	BB	BB	NC	BB	BB	BB	BB	BB	NC	BB	BB	BB	BB	BB	NC	BB	BB	BB	BB	BB	BB	NC	NC	NC
A01	3099286	1863	Bn-A01-p3000989	AA	AB	AB	BB	BB	BB	AB	NC	NC	AA	NC	AA	BB	AB	AB	AB	AA	BB	NC	NC	AB	AB	AB	AB	BB	AB	AB	AB	AA	AB	BB	AB	AB	AB	NC	AB	BB	NC	NC	NC	AB	AA	AB	BB	BB	BB
A01	3103471	1864	Bn-A01-p3005310	NC	AA	AA	AA	AA	NC	NC	NC	NC	NC	NC	NC	NC	NC	NC	NC	NC	NC	NC	NC	NC	NC	NC	NC	NC	NC	NC	NC	NC	NC	NC	NC	NC	NC	NC	NC	NC	NC	NC	NC	NC	NC	NC	NC	NC	NC
A01	3104054	1865	Bn-A01-p3005793	BB	AB	NC	AB	AA	BB	BB	BB	BB	BB	BB	BB	BB	BB	BB	BB	BB	BB	BB	BB	BB	BB	BB	BB	BB	BB	BB	BB	BB	BB	BB	BB	BB	BB	BB	BB	BB	BB	BB	BB	BB	BB	BB	BB	BB	BB
A01	3138619	1866	Bn-A01-p3045214	AA	AB	AB	AB	BB	NC	NC	AA	AA	AA	AA	NC	NC	AA	AA	AA	AA	NC	NC	NC	AA	AA	AA	AA	NC	AA	AA	AA	AA	AA	NC	AA	AA	AA	AA	AA	NC	AA	AA	AA	AA	AA	AA	NC	NC	NC
A01	3139281	1867	Bn-A01-p3045984	BB	AB	AB	AB	AA	NC	NC	BB	BB	BB	BB	BB	NC	BB	BB	BB	BB	NC	NC	NC	BB	BB	BB	BB	NC	BB	BB	BB	BB	BB	NC	BB	BB	BB	BB	BB	NC	BB	BB	BB	BB	BB	BB	NC	NC	NC
A01	3143653	1868	Bn-A01-p3050613	AA	AA	AA	AA	AA	NC	AA	AA	AA	AA	AA	AA	NC	AA	AA	AA	AA	NC	AA	AA	AA	AA	AA	AA	NC	AA	AA	AA	AA	AA	NC	AA	AA	AA	AA	AA	NC	AA	AA	AA	AA	AA	AA	NC	NC	NC
A01	3151784	1869	Bn-A01-p3059596	BB	BB	BB	BB	BB	NC	NC	BB	NC	BB	NC	BB	NC	NC	BB	BB	BB	NC	NC	NC	BB	BB	BB	BB	NC	BB	BB	BB	BB	BB	NC	BB	BB	BB	BB	BB	NC	BB	BB	BB	BB	BB	BB	NC	BB	NC
A01	3153268	1870	Bn-A01-p3061223	NC	BB	BB	BB	BB	NC	NC	NC	NC	NC	NC	NC	NC	NC	NC	NC	NC	NC	NC	NC	NC	NC	NC	NC	NC	NC	NC	NC	NC	NC	NC	NC	NC	NC	NC	NC	NC	NC	NC	NC	NC	NC	NC	NC	NC	NC
A01	3161457	1871	Bn-A01-p3069312	BB	BB	BB	BB	BB	BB	BB	BB	BB	BB	BB	BB	BB	BB	BB	BB	BB	BB	BB	BB	BB	BB	BB	BB	BB	NC	AB	NC	BB	AB	NC	NC	NC	AB	BB	BB	AB	BB	BB	BB	AB	BB	NC	BB	BB	BB
A01	3162802	1872	Bn-A01-p3070657	AA	AB	AB	AB	BB	NC	AA	AA	NC	AA	NC	NC	NC	AA	AA	AA	AA	NC	AA	NC	AA	AA	AA	AA	NC	AA	AA	AA	AA	AA	NC	AA	AA	AA	AA	AA	NC	AA	AA	AA	AA	AA	AA	NC	NC	NC
A01	3170370	1875	Bn-A01-p3078457	BB	AB	AA	NC	AA	BB	NC	BB	BB	BB	NC	NC	BB	BB	BB	BB	BB	BB	BB	BB	BB	BB	BB	BB	BB	BB	BB	BB	BB	BB	BB	BB	BB	BB	BB	BB	BB	BB	BB	BB	BB	BB	BB	BB	BB	BB
A01	3177112	1876	Bn-A01-p3085248	NC	NC	NC	NC	NC	NC	NC	NC	NC	NC	NC	NC	NC	NC	NC	NC	NC	NC	NC	NC	NC	NC	NC	NC	NC	NC	NC	NC	NC	NC	NC	NC	NC	NC	NC	NC	NC	NC	NC	NC	NC	NC	NC	NC	NC	NC
A01	3188247	1878	Bn-A01-p3097105	AA	NC	NC	AB	BB	BB	NC	AA	NC	AA	NC	NC	BB	AA	BB	AA	AA	BB	AA	NC	AA	AA	AA	AA	BB	AA	AA	NC	AA	AA	BB	AA	NC	NC	AA	AA	BB	AA	AA	AA	AA	AA	AA	BB	BB	BB
A01	3191449	1879	Bn-A01-p3100346	BB	AB	AB	AB	AA	NC	BB	BB	BB	BB	BB	BB	NC	BB	NC	BB	BB	NC	BB	BB	BB	BB	BB	BB	NC	BB	BB	BB	BB	BB	NC	BB	BB	BB	BB	BB	NC	BB	BB	BB	BB	BB	BB	NC	NC	NC
A01	3194999	1881	Bn-A01-p3105358	NC	NC	NC	NC	NC	NC	NC	NC	NC	NC	NC	NC	NC	NC	NC	NC	NC	NC	NC	NC	NC	NC	NC	NC	NC	NC	NC	NC	NC	NC	NC	NC	NC	NC	NC	NC	NC	NC	NC	NC	NC	NC	NC	NC	NC	NC
A01	3201348	1882	Bn-A01-p3111607	NC	AA	AA	AA	AA	NC	NC	NC	NC	NC	NC	NC	NC	NC	NC	NC	NC	NC	NC	NC	NC	NC	NC	NC	NC	NC	NC	NC	NC	NC	NC	NC	NC	NC	NC	NC	NC	NC	NC	NC	NC	NC	NC	NC	NC	NC
A01	3213356	1883	Bn-A01-p3123580	NC	NC	NC	NC	NC	NC	NC	NC	NC	NC	NC	NC	NC	NC	NC	NC	NC	NC	NC	NC	NC	NC	NC	NC	NC	NC	NC	NC	NC	NC	NC	NC	NC	NC	NC	NC	NC	NC	NC	NC	NC	NC	NC	NC	NC	NC
A01	3224148	1884	Bn-A01-p3134159	AA	AB	AB	AB	BB	NC	NC	AA	AA	AA	AA	AA	NC	AA	NC	AA	AA	NC	AA	AA	AA	AA	AA	AA	NC	AA	AA	AA	AA	AA	NC	AA	AA	AA	AA	AA	NC	AA	AA	AA	AA	AA	AA	NC	NC	NC
A01	3226325	1885	Bn-A01-p3136468	BB	AB	AB	AB	AA	NC	BB	BB	BB	BB	BB	BB	NC	BB	NC	BB	BB	NC	BB	BB	BB	BB	BB	BB	NC	BB	BB	BB	BB	BB	NC	BB	BB	BB	BB	BB	NC	BB	BB	BB	BB	BB	BB	NC	NC	NC
A01	3227134	1886	Bn-A01-p3137277	BB	AB	AB	AB	AB	BB	BB	BB	BB	BB	BB	BB	BB	BB	BB	BB	BB	BB	BB	BB	BB	BB	BB	BB	BB	BB	BB	BB	BB	BB	BB	BB	BB	BB	BB	BB	BB	BB	BB	BB	BB	BB	BB	BB	BB	BB
A01	3234703	26910	Bn-scaff_15838_5-p1043118	AA	AA	AA	AA	AA	AA	NC	AA	AA	AA	AA	AA	AA	AA	AA	AA	AA	AA	AA	AA	AA	AA	AA	AA	AA	AA	AA	AA	AA	AA	AA	AA	AA	AA	AA	AA	AA	AA	AA	AA	AA	AA	AA	AA	AA	AA
A01	3251924	1888	Bn-A01-p3152636	BB	BB	BB	BB	BB	BB	BB	BB	BB	BB	BB	BB	NC	BB	NC	BB	BB	NC	BB	BB	BB	BB	BB	BB	NC	BB	BB	BB	BB	BB	NC	BB	BB	BB	BB	BB	BB	BB	BB	BB	BB	BB	BB	NC	NC	NC
A01	3270445	1890	Bn-A01-p3173607	BB	BB	BB	BB	BB	NC	NC	BB	BB	BB	BB	BB	NC	BB	NC	BB	BB	NC	NC	NC	BB	BB	BB	BB	NC	BB	BB	BB	BB	BB	NC	BB	BB	BB	BB	BB	BB	BB	BB	BB	BB	BB	BB	NC	NC	NC
A01	3272863	1891	Bn-A01-p3175614	AA	AA	AA	AA	AA	NC	NC	AA	AA	AA	NC	NC	NC	AA	NC	AA	AA	NC	NC	NC	AA	AA	AA	AA	NC	AA	AA	AA	AA	AA	NC	AA	AA	AA	AA	AA	AA	AA	AA	AA	AA	AA	AA	NC	NC	NC
A01	3276348	1892	Bn-A01-p3179210	NC	NC	NC	NC	NC	NC	NC	NC	NC	NC	NC	NC	NC	NC	NC	NC	NC	NC	NC	NC	NC	NC	NC	NC	NC	NC	NC	NC	NC	NC	NC	NC	NC	NC	NC	NC	NC	NC	NC	NC	NC	NC	NC	NC	NC	NC
A01	3276528	1893	Bn-A01-p3179292	BB	BB	BB	BB	BB	NC	BB	BB	BB	BB	BB	BB	NC	BB	NC	BB	BB	NC	BB	BB	BB	BB	BB	BB	NC	BB	BB	BB	BB	BB	NC	BB	BB	BB	BB	BB	BB	BB	BB	BB	BB	BB	BB	NC	BB	BB
A01	3281121	1894	Bn-A01-p3183888	AA	AA	AA	AA	AA	AA	AA	AA	NC	AA	NC	NC	AA	AA	AA	AA	AA	AA	AA	NC	AA	AA	AA	AA	AA	AA	AA	AA	AA	AA	AA	AA	AA	AA	AA	AA	AA	AA	AA	AA	AA	AA	AA	AA	AB	AB
A01	3307644	1897	Bn-A01-p3226309	AA	AA	AA	AA	AA	NC	NC	AA	AA	AA	AA	AA	NC	AA	NC	AA	AA	NC	AA	NC	AA	AA	AA	AA	NC	AA	AA	AA	AA	AA	NC	AA	AA	AA	AA	AA	AA	AA	AA	AA	AA	AA	AA	NC	NC	NC
A01	3307743	1898	Bn-A01-p3232184	AA	AA	AA	AA	AA	AA	AA	AA	NC	AA	AA	AA	AA	AA	AA	AA	AA	AA	AA	AA	AA	AA	AA	AA	AA	AA	AA	AA	AA	AA	AA	AA	AA	AA	AA	AA	AA	AA	AA	AA	AA	AA	AA	AA	AA	NC
A01	3308467	1899	Bn-A01-p3232810	AA	AB	AA	AB	AB	NC	AA	AA	AA	AA	AA	AA	NC	AA	NC	AA	AA	NC	AA	AA	AA	AA	AA	AA	NC	AA	AA	AA	AA	AA	NC	AA	AA	AA	AA	AA	AA	AA	AA	AA	AA	AA	AA	BB	NC	BB
A01	3308470	1900	Bn-A01-p3232913	NC	NC	NC	NC	NC	NC	NC	NC	NC	NC	NC	NC	NC	NC	NC	NC	NC	NC	NC	NC	NC	NC	NC	NC	NC	NC	NC	NC	NC	NC	NC	NC	NC	NC	NC	NC	NC	NC	NC	NC	NC	NC	NC	NC	NC	NC
A01	3308856	1902	Bn-A01-p3233299	BB	BB	BB	BB	BB	BB	BB	BB	BB	BB	BB	BB	BB	BB	BB	BB	BB	NC	BB	NC	BB	BB	BB	BB	BB	BB	BB	BB	BB	BB	NC	BB	BB	BB	BB	BB	BB	BB	BB	BB	BB	BB	BB	NC	NC	NC
A01	3308904	1901	Bn-A01-p3233247	AA	AA	AA	AA	AA	BB	BB	NC	AB	AB	BB	BB	BB	AB	BB	BB	NC	BB	BB	BB	AB	NC	BB	AB	BB	AA	AA	AA	AA	AA	NC	AA	AA	AA	AA	NC	NC	AA	AA	AA	AA	AA	AA	NC	NC	NC
A01	3309265	1903	Bn-A01-p3240780	BB	BB	BB	BB	BB	BB	NC	BB	BB	BB	NC	BB	BB	BB	BB	BB	BB	NC	BB	NC	BB	BB	BB	BB	BB	BB	BB	BB	BB	BB	BB	BB	BB	BB	BB	BB	BB	BB	BB	BB	BB	BB	BB	BB	BB	BB
A01	3379915	1906	Bn-A01-p3306526	BB	BB	BB	BB	BB	NC	NC	BB	BB	BB	BB	BB	NC	BB	NC	BB	BB	NC	NC	NC	BB	BB	BB	BB	NC	BB	BB	BB	BB	BB	NC	BB	BB	BB	BB	BB	BB	BB	BB	BB	BB	BB	BB	NC	NC	NC
A01	3380562	1907	Bn-A01-p3307173	AA	AA	AA	AA	AA	AA	AA	AA	AA	AA	AA	AA	AA	AA	AA	AA	AA	AA	AA	NC	AA	AA	AA	AA	AA	AA	AA	AA	AA	AA	AA	AA	AA	AA	AA	AA	AA	AA	AA	AA	AA	AA	AA	AA	AA	AA
A01	3387014	1908	Bn-A01-p3323476	AA	AB	AB	AB	BB	NC	AA	AA	AA	AA	AA	AA	NC	AA	NC	AA	AA	NC	AA	AA	AA	AA	AA	AA	AA	AA	AA	AA	AA	AA	NC	AA	AA	AA	AA	AA	AA	AA	AA	AA	AA	AA	AA	NC	NC	NC
A01	3421777	26939	Bn-scaff_15838_5-p1236510	BB	BB	BB	BB	BB	BB	NC	BB	BB	BB	NC	NC	BB	BB	BB	BB	BB	BB	BB	NC	BB	BB	BB	BB	BB	BB	BB	BB	BB	BB	BB	BB	BB	BB	BB	BB	BB	BB	BB	BB	BB	BB	BB	BB	BB	BB
A01	3431443	1910	Bn-A01-p3378332	NC	AB	AB	AB	AA	AA	NC	BB	NC	AB	NC	NC	AA	AB	AA	AB	BB	AA	NC	BB	AB	AB	BB	AB	AB	BB	AB	AB	AB	AB	AA	AB	BB	AB	BB	NC	NC	NC	NC	BB	AB	AB	AB	NC	NC	NC
A01	3540762	1914	Bn-A01-p3487320	BB	BB	BB	BB	BB	BB	NC	BB	BB	BB	BB	BB	BB	BB	BB	BB	BB	BB	BB	NC	BB	BB	BB	BB	BB	BB	BB	BB	BB	BB	BB	BB	BB	BB	BB	BB	BB	BB	BB	BB	BB	BB	BB	BB	BB	BB
A01	3551725	1915	Bn-A01-p3495476	AA	AA	AA	AA	AA	AA	NC	AA	AA	AA	AA	AA	NC	AA	AA	AA	AA	AA	AA	AA	AA	AA	AA	AA	AA	AA	AA	AA	AA	AA	NC	AA	AA	AA	AA	AA	AA	AA	AA	AA	AA	AA	AA	AA	AA	NC
A01	3602584	29185	Bn-scaff_16110_1-p3018472	NC	NC	NC	NC	NC	NC	NC	NC	NC	NC	NC	NC	NC	NC	NC	NC	NC	NC	NC	NC	NC	NC	NC	NC	NC	NC	NC	NC	NC	NC	NC	NC	NC	NC	NC	NC	NC	NC	NC	NC	NC	NC	NC	NC	NC	NC
A01	3626104	1916	Bn-A01-p3567127	BB	AB	AB	AB	AA	NC	BB	BB	BB	BB	NC	NC	NC	BB	NC	BB	BB	NC	BB	BB	BB	BB	BB	BB	BB	BB	BB	BB	BB	BB	NC	BB	BB	BB	BB	BB	BB	BB	BB	BB	BB	BB	BB	NC	NC	NC
A01	3632007	1917	Bn-A01-p3573045	BB	AB	NC	AB	AA	AB	NC	AB	AB	AB	NC	NC	AB	AB	AB	AB	AB	AB	AB	NC	NC	AB	AB	AB	AB	BB	NC	NC	NC	NC	BB	BB	BB	NC	NC	BB	BB	BB	BB	BB	NC	NC	BB	NC	NC	BB
A01	3634963	1918	Bn-A01-p3576068	AA	AB	AB	AB	BB	NC	NC	AA	AA	AA	AA	AA	NC	AA	NC	AA	AA	NC	AA	NC	AA	AA	AA	AA	AA	AA	AA	AA	AA	AA	NC	AA	AA	AA	AA	AA	AA	AA	AA	AA	AA	AA	AA	NC	NC	NC
A01	3639085	1905	Bn-A01-p3279678	NC	AA	AA	AA	AA	NC	NC	NC	NC	NC	NC	NC	NC	NC	NC	NC	NC	NC	NC	NC	NC	NC	NC	NC	NC	NC	NC	NC	NC	NC	NC	NC	NC	NC	NC	NC	NC	NC	NC	NC	NC	NC	NC	NC	NC	NC
A01	3649042	1934	Bn-A01-p3666241	BB	BB	BB	BB	BB	BB	NC	BB	BB	BB	NC	BB	BB	BB	BB	BB	BB	BB	BB	BB	BB	BB	BB	BB	BB	BB	BB	BB	BB	BB	BB	BB	BB	BB	BB	BB	BB	BB	BB	BB	BB	BB	BB	BB	BB	BB
A01	3650585	1933	Bn-A01-p3664698	BB	BB	BB	BB	BB	BB	BB	BB	BB	BB	BB	BB	BB	BB	BB	BB	BB	BB	BB	BB	BB	BB	BB	BB	BB	BB	BB	BB	BB	BB	BB	BB	BB	BB	BB	BB	BB	BB	BB	BB	BB	BB	BB	BB	BB	BB
A01	3663377	1920	Bn-A01-p3586744	BB	BB	BB	BB	BB	NC	NC	BB	BB	BB	BB	BB	NC	BB	NC	BB	BB	NC	BB	NC	BB	BB	BB	BB	BB	BB	BB	BB	BB	BB	NC	BB	BB	BB	BB	BB	BB	BB	BB	BB	BB	BB	BB	NC	NC	NC
A01	3674633	1921	Bn-A01-p3597929	AA	AB	AB	AB	BB	NC	NC	AA	AA	AA	NC	AA	NC	AA	NC	AA	AA	NC	AA	NC	AA	AA	AA	AA	AA	AA	AA	AA	AA	AA	NC	AA	AA	AA	AA	AA	AA	AA	AA	AA	AA	AA	AA	NC	NC	NC
A01	3674701	1922	Bn-A01-p3598097	BB	AB	AB	AB	AA	NC	NC	BB	BB	BB	NC	NC	NC	BB	NC	BB	BB	NC	NC	NC	BB	BB	BB	BB	BB	BB	BB	BB	BB	BB	NC	BB	BB	BB	BB	BB	BB	BB	BB	BB	BB	BB	BB	NC	NC	NC
A01	3675118	1923	Bn-A01-p3598515	BB	AB	AB	AB	AA	AA	AB	AB	NC	NC	NC	AB	AA	AB	NC	AB	AB	AA	NC	AB	AB	AB	AB	AB	AB	NC	NC	NC	NC	NC	NC	NC	NC	NC	NC	BB	NC	BB	BB	NC	NC	AB	NC	NC	NC	NC
A01	3675236	1924	Bn-A01-p3598533	AA	AB	AB	AB	BB	NC	AA	AA	AA	AA	AA	AA	NC	AA	NC	AA	AA	NC	AA	AA	AA	AA	AA	AA	AA	AA	AA	AA	AA	AA	NC	AA	AA	AA	AA	AA	AA	AA	AA	AA	AA	AA	AA	NC	NC	NC
A01	3675800	1925	Bn-A01-p3599097	BB	AB	AB	AB	AA	AA	NC	BB	NC	NC	NC	NC	AA	AB	AA	NC	BB	AA	NC	NC	NC	NC	NC	NC	NC	BB	NC	BB	BB	BB	AA	BB	BB	NC	BB	BB	NC	BB	BB	BB	NC	NC	BB	AA	AA	AA
A01	3685288	1926	Bn-A01-p3610530	AA	AB	NC	AB	BB	AA	NC	AA	NC	AA	NC	NC	NC	AA	AA	AA	AA	NC	NC	NC	AA	AA	AA	AA	AA	AA	AA	AA	AA	AA	AA	AA	AA	AA	AA	AA	AA	AA	AA	AA	AA	AA	AA	AA	AA	AA
A01	3692098	1927	Bn-A01-p3619975	AA	AA	AA	AA	AA	NC	AA	AA	AA	AA	AA	AA	NC	AA	NC	AA	AA	NC	AA	AA	AA	AA	AA	AA	AA	AA	AA	AA	AA	AA	NC	AA	AA	AA	AA	AA	AA	AA	AA	AA	AA	AA	AA	NC	NC	NC
A01	3698964	1928	Bn-A01-p3626821	BB	BB	BB	BB	BB	NC	BB	BB	BB	BB	NC	BB	NC	BB	NC	BB	BB	NC	BB	BB	BB	BB	BB	BB	BB	BB	BB	BB	BB	BB	NC	BB	BB	BB	BB	BB	BB	BB	BB	BB	BB	BB	BB	NC	NC	NC
A01	3704064	39549	Bn-scaff_17978_1-p329567	NC	NC	NC	NC	NC	NC	NC	NC	NC	NC	NC	NC	NC	NC	NC	NC	NC	NC	NC	NC	NC	NC	NC	NC	NC	NC	NC	NC	NC	NC	NC	NC	NC	NC	NC	NC	NC	NC	NC	NC	NC	NC	NC	NC	NC	NC
A01	3705390	1929	Bn-A01-p3631990	BB	BB	BB	BB	BB	BB	NC	BB	NC	BB	NC	NC	BB	BB	BB	BB	BB	BB	BB	BB	BB	BB	BB	BB	BB	BB	BB	BB	BB	BB	BB	BB	BB	BB	BB	BB	BB	BB	BB	BB	BB	BB	BB	BB	BB	BB
A01	3717546	1930	Bn-A01-p3640191	NC	NC	NC	NC	NC	NC	NC	NC	NC	NC	NC	NC	NC	NC	NC	NC	NC	NC	NC	NC	NC	NC	NC	NC	NC	NC	NC	NC	NC	NC	NC	NC	NC	NC	NC	NC	NC	NC	NC	NC	NC	NC	NC	NC	NC	NC
A01	3720651	1931	Bn-A01-p3643352	NC	NC	NC	NC	NC	NC	NC	NC	NC	NC	NC	NC	NC	NC	NC	NC	NC	NC	NC	NC	NC	NC	NC	NC	NC	NC	NC	NC	NC	NC	NC	NC	NC	NC	NC	NC	NC	NC	NC	NC	NC	NC	NC	NC	NC	NC
A01	3722018	1932	Bn-A01-p3644770	BB	AB	NC	AB	NC	BB	BB	BB	BB	BB	BB	NC	BB	BB	BB	BB	BB	BB	BB	NC	BB	BB	BB	BB	BB	BB	BB	BB	BB	BB	BB	BB	BB	BB	BB	BB	BB	BB	BB	BB	BB	BB	BB	BB	BB	BB
A01	3758790	1935	Bn-A01-p3703676	BB	BB	BB	BB	BB	BB	BB	BB	BB	BB	BB	BB	BB	BB	BB	BB	BB	BB	BB	BB	BB	BB	BB	BB	BB	BB	BB	BB	BB	BB	BB	BB	BB	BB	BB	BB	BB	BB	BB	BB	BB	BB	BB	BB	BB	BB
A01	3762403	1936	Bn-A01-p3707366	AA	AB	NC	NC	NC	AA	AA	AA	AA	AA	AA	AA	AA	AA	AA	AA	AA	AA	AA	AA	AA	AA	AA	AA	AA	AA	AA	AA	AA	AA	AA	AA	AA	AA	AA	AA	AA	AA	AA	AA	AA	AA	AA	AA	AA	AA
A01	3768535	1937	Bn-A01-p3713266	NC	NC	NC	NC	NC	NC	NC	NC	NC	NC	NC	NC	NC	NC	NC	NC	NC	NC	NC	NC	NC	NC	NC	NC	NC	NC	NC	NC	NC	NC	NC	NC	NC	NC	NC	NC	NC	NC	NC	NC	NC	NC	NC	NC	NC	NC
A01	3800488	1938	Bn-A01-p3737522	BB	BB	BB	BB	BB	NC	BB	BB	NC	BB	BB	BB	BB	BB	BB	BB	BB	NC	BB	BB	BB	BB	BB	BB	BB	BB	BB	BB	BB	BB	NC	BB	BB	BB	BB	BB	BB	BB	BB	BB	BB	BB	BB	NC	BB	NC
A01	3821867	1941	Bn-A01-p3758784	BB	AB	AB	AB	BB	NC	NC	BB	NC	BB	NC	NC	NC	BB	NC	BB	BB	NC	NC	NC	BB	BB	NC	NC	NC	BB	BB	BB	BB	BB	NC	BB	BB	BB	BB	BB	BB	BB	BB	BB	BB	BB	BB	NC	NC	NC
A01	3841545	1942	Bn-A01-p3782356	AA	AA	NC	AB	AA	BB	AA	AA	AA	AA	AA	AA	BB	AA	BB	AA	AA	BB	AA	AA	AA	AA	AA	AA	AA	AA	AA	AA	AA	AA	BB	AA	AA	AA	AA	AA	AA	AA	AA	AA	AA	AA	AA	BB	BB	BB
A01	3843889	51986	Bn-Scaffold006869-p236	BB	AB	NC	AB	NC	BB	BB	BB	BB	BB	BB	BB	BB	BB	BB	BB	BB	BB	BB	BB	BB	BB	BB	BB	BB	BB	BB	BB	BB	BB	NC	BB	BB	BB	BB	BB	BB	BB	BB	BB	BB	BB	BB	NC	NC	NC
A01	3845704	1943	Bn-A01-p3789302	AA	AB	AB	AB	AA	NC	NC	AA	AA	AA	AA	AA	NC	AA	NC	AA	AA	NC	AA	NC	AA	AA	AA	NC	AA	AA	AA	AA	AA	AA	NC	AA	AA	AA	AA	AA	AA	AA	AA	AA	AA	AA	AA	NC	NC	NC
A01	3847431	1944	Bn-A01-p3791028	AA	AB	AB	AB	AA	AA	AA	AA	AA	AA	AA	AA	AA	AA	AA	AA	AA	AA	AA	AA	AA	AA	AA	AA	AA	AA	AA	AA	AA	AA	NC	AA	AA	AA	AA	AA	AA	AA	AA	AA	AA	AA	AA	NC	NC	NC
A01	3891136	1947	Bn-A01-p3858902	NC	NC	NC	NC	NC	NC	NC	NC	NC	NC	NC	NC	NC	NC	NC	NC	NC	NC	NC	NC	NC	NC	NC	NC	NC	NC	NC	NC	NC	NC	NC	NC	NC	NC	NC	NC	NC	NC	NC	NC	NC	NC	NC	NC	NC	NC
A01	3891340	1948	Bn-A01-p3859106	AA	AB	AB	AB	AA	BB	NC	AA	NC	AA	NC	NC	BB	AB	BB	AB	AA	BB	NC	NC	AB	AB	AB	AB	AB	AB	AB	BB	AA	AB	BB	AB	AB	AB	AA	AB	AB	AA	AA	AA	AB	AB	AB	NC	BB	BB
A01	3891844	1949	Bn-A01-p3859610	BB	AB	AB	AB	NC	BB	BB	BB	BB	BB	BB	BB	BB	BB	BB	BB	BB	BB	BB	BB	BB	BB	BB	BB	BB	BB	BB	BB	BB	BB	BB	BB	BB	BB	BB	BB	BB	BB	BB	BB	BB	BB	BB	NC	BB	BB
A01	3913631	1919	Bn-A01-p3579887	AA	AB	AB	AB	BB	NC	AA	AA	AA	AA	AA	AA	NC	AA	NC	AA	AA	NC	AA	AA	AA	AA	AA	AA	AA	AA	AA	AA	AA	AA	NC	AA	AA	AA	AA	AA	AA	AA	AA	AA	AA	AA	AA	NC	NC	NC
A01	3935719	1950	Bn-A01-p3889035	AA	AB	AB	AB	AA	BB	NC	AA	AA	AA	AA	AA	BB	AB	BB	AB	AA	BB	NC	NC	AB	AB	AB	AB	AB	NC	AB	BB	AA	AB	BB	NC	NC	AB	AA	NC	NC	AA	AA	AA	AB	AB	NC	NC	BB	BB
A01	3938321	1951	Bn-A01-p3892184	AA	AB	BB	AB	AA	NC	AB	AA	AB	NC	AB	AB	NC	AA	NC	NC	NC	AB	AB	NC	NC	NC	NC	NC	NC	AA	AA	AA	AA	AA	NC	AA	AA	AA	AA	NC	AA	AA	NC	AA	AA	NC	AA	AA	NC	NC
A01	3956299	1952	Bn-A01-p3904495	AA	AB	AB	AB	AA	NC	NC	AA	AA	AA	AA	AA	NC	AA	NC	AA	AA	NC	AA	AA	AA	AA	AA	AA	AA	AA	AA	NC	AA	NC	NC	AA	AA	AA	AA	AA	AA	AA	AA	AA	AA	AA	AA	BB	NC	NC
A01	3958893	1953	Bn-A01-p3906965	BB	BB	BB	BB	BB	NC	AB	BB	BB	BB	BB	BB	NC	BB	NC	BB	BB	NC	BB	NC	BB	BB	BB	BB	BB	BB	BB	NC	BB	NC	NC	BB	BB	BB	BB	BB	BB	BB	BB	BB	BB	BB	BB	NC	NC	NC
A01	3982521	1954	Bn-A01-p3935187	BB	BB	BB	BB	BB	NC	NC	BB	BB	BB	BB	BB	NC	BB	NC	BB	BB	NC	BB	BB	BB	BB	BB	BB	BB	BB	BB	NC	BB	NC	NC	BB	BB	BB	BB	BB	BB	BB	BB	BB	BB	BB	BB	NC	NC	NC
A01	3989627	1955	Bn-A01-p3938241	AA	AA	AA	AA	AA	AA	NC	AA	AA	AA	NC	AA	AA	AA	AA	AA	AA	AA	AA	AA	AA	AA	AA	AA	AA	AA	AA	AA	AA	AA	AA	AA	AA	AA	AA	AA	AA	AA	AA	AA	AA	AA	AA	NC	NC	NC
A01	3990894	1956	Bn-A01-p3939508	BB	BB	BB	BB	BB	NC	BB	BB	BB	BB	NC	BB	NC	BB	NC	BB	BB	NC	BB	BB	BB	BB	BB	BB	BB	BB	BB	NC	BB	NC	NC	BB	BB	BB	BB	BB	BB	BB	BB	BB	BB	BB	BB	NC	BB	NC
A01	3993029	1957	Bn-A01-p3948389	NC	NC	NC	NC	NC	NC	NC	NC	NC	NC	NC	NC	NC	NC	NC	NC	NC	NC	NC	NC	NC	NC	NC	NC	NC	NC	NC	NC	NC	NC	NC	NC	NC	NC	NC	NC	NC	NC	NC	NC	NC	NC	NC	NC	NC	NC
A01	4044517	1958	Bn-A01-p3984534	AA	AA	AA	AA	AA	NC	AA	AA	NC	AA	NC	AA	NC	AA	NC	AA	AA	NC	AA	NC	AA	AA	AA	AA	AA	AA	AA	NC	AA	NC	NC	AA	AA	AA	AA	AA	AA	AA	AA	AA	AA	AA	AA	NC	NC	NC
A01	4053575	1959	Bn-A01-p3993078	NC	NC	NC	NC	NC	NC	NC	NC	NC	NC	NC	NC	NC	NC	NC	NC	NC	NC	NC	NC	NC	NC	NC	NC	NC	NC	NC	NC	NC	NC	NC	NC	NC	NC	NC	NC	NC	NC	NC	NC	NC	NC	NC	NC	NC	NC
A01	4064403	1960	Bn-A01-p4003991	AA	AA	AA	AA	AA	NC	NC	AA	NC	AA	NC	NC	NC	AA	NC	NC	AA	NC	NC	NC	NC	AA	NC	NC	NC	AA	AA	NC	AA	NC	NC	AA	AA	AA	AA	AA	AA	AA	NC	AA	AA	AA	AA	NC	NC	NC
A01	4077361	2004	Bn-A01-p4378321	BB	BB	BB	BB	BB	NC	NC	BB	BB	BB	BB	BB	NC	BB	NC	BB	BB	NC	NC	NC	BB	BB	BB	BB	BB	BB	BB	NC	BB	NC	NC	NC	BB	BB	BB	BB	BB	BB	BB	BB	BB	BB	BB	NC	NC	NC
A01	4077922	2003	Bn-A01-p4377760	BB	BB	BB	BB	BB	NC	NC	BB	NC	BB	NC	NC	NC	BB	NC	BB	BB	NC	NC	BB	BB	BB	BB	BB	BB	BB	BB	NC	BB	NC	NC	NC	BB	BB	BB	BB	BB	BB	BB	BB	BB	BB	BB	NC	NC	NC
A01	4100765	1963	Bn-A01-p4041055	AA	AB	AB	AB	AA	NC	NC	NC	AA	NC	NC	NC	NC	NC	NC	AB	NC	NC	NC	NC	NC	NC	NC	NC	AA	AA	AA	NC	AA	NC	NC	AA	AA	AA	AA	AA	AA	AA	AA	AA	AA	AA	AA	NC	NC	NC
A01	4120031	1962	Bn-A01-p4027402	NC	NC	NC	AA	NC	NC	NC	NC	NC	NC	NC	NC	NC	NC	NC	NC	NC	NC	NC	NC	NC	NC	NC	NC	NC	NC	NC	NC	NC	NC	NC	NC	NC	NC	NC	NC	NC	NC	NC	NC	NC	NC	NC	NC	NC	NC
A01	4123862	1961	Bn-A01-p4023655	BB	BB	BB	BB	BB	NC	NC	BB	BB	BB	NC	NC	NC	BB	NC	BB	BB	NC	BB	NC	BB	BB	BB	BB	BB	BB	BB	NC	BB	NC	NC	BB	BB	BB	BB	BB	BB	BB	BB	BB	BB	BB	BB	NC	NC	NC
A01	4228714	1964	Bn-A01-p4070059	AA	AA	AA	AA	AA	AA	AA	AA	AA	AA	NC	AA	AA	AA	AA	AA	AA	AA	AA	AA	AA	AA	AA	AA	AA	AA	AA	NC	AA	NC	NC	AA	AA	AA	AA	AA	AA	AA	AA	AA	AA	AA	AA	NC	NC	NC
A01	4235179	1965	Bn-A01-p4077105	BB	BB	BB	BB	BB	NC	BB	BB	BB	BB	BB	BB	NC	BB	NC	BB	BB	NC	NC	BB	BB	BB	BB	BB	BB	BB	BB	NC	BB	NC	NC	BB	BB	BB	BB	BB	BB	BB	BB	BB	BB	BB	BB	NC	NC	NC
A01	4242696	1966	Bn-A01-p4084366	AA	AA	AA	AA	AA	NC	AA	AA	NC	AA	NC	AA	NC	AA	NC	AA	AA	NC	NC	AA	AA	AA	AA	AA	AA	AA	AA	NC	AA	NC	NC	NC	AA	AA	AA	AA	AA	AA	AA	AA	AA	AA	AA	NC	NC	NC
A01	4243069	1967	Bn-A01-p4084739	NC	NC	NC	NC	NC	NC	NC	NC	NC	NC	NC	NC	NC	NC	NC	NC	NC	NC	NC	NC	NC	NC	NC	NC	NC	NC	NC	NC	NC	NC	NC	NC	NC	NC	NC	NC	NC	NC	NC	NC	NC	NC	NC	NC	NC	NC
A01	4246004	1968	Bn-A01-p4087533	AA	AA	AA	AA	AA	NC	AA	AA	NC	AA	NC	NC	NC	AA	NC	AA	AA	NC	NC	AA	AA	AA	AA	AA	AA	AA	AA	NC	AA	NC	NC	NC	AA	AA	AA	AA	AA	AA	AA	AA	AA	AA	AA	NC	NC	NC
A01	4267526	1969	Bn-A01-p4109157	BB	AB	NC	AB	BB	AB	NC	BB	BB	BB	NC	BB	AB	BB	AB	BB	BB	NC	NC	NC	BB	BB	NC	BB	BB	BB	BB	NC	BB	NC	NC	AB	BB	BB	BB	BB	BB	BB	BB	BB	BB	BB	BB	AB	AB	AB
A01	4283185	1970	Bn-A01-p4113202	BB	BB	BB	BB	BB	NC	BB	BB	BB	BB	BB	BB	NC	BB	NC	BB	BB	NC	NC	BB	BB	BB	BB	BB	BB	BB	BB	NC	BB	NC	NC	NC	BB	BB	BB	BB	BB	BB	BB	BB	BB	BB	BB	NC	NC	NC
A01	4288817	1971	Bn-A01-p4116110	NC	NC	NC	NC	NC	NC	NC	NC	NC	NC	NC	NC	NC	NC	NC	NC	NC	NC	NC	NC	NC	NC	NC	NC	NC	NC	NC	NC	NC	NC	NC	NC	NC	NC	NC	NC	NC	NC	NC	NC	NC	NC	NC	NC	NC	NC
A01	4289974	1972	Bn-A01-p4117153	NC	NC	NC	NC	NC	NC	NC	NC	NC	NC	NC	NC	NC	NC	NC	NC	NC	NC	NC	NC	NC	NC	NC	NC	NC	NC	NC	NC	NC	NC	NC	NC	NC	NC	NC	NC	NC	NC	NC	NC	NC	NC	NC	NC	NC	NC
A01	4339331	1973	Bn-A01-p4164843	AA	AA	AA	AA	AA	NC	AA	AA	AA	AA	AA	AA	NC	AA	NC	AA	AA	NC	NC	AA	AA	AA	AA	AA	AA	AA	AA	NC	AA	NC	NC	NC	AA	AA	AA	AA	AA	AA	AA	AA	AA	AA	AA	NC	NC	NC
A01	4342288	1974	Bn-A01-p4167795	NC	NC	NC	NC	NC	NC	NC	NC	NC	NC	NC	NC	NC	NC	NC	NC	NC	NC	NC	NC	NC	NC	NC	NC	NC	NC	NC	NC	NC	NC	NC	NC	NC	NC	NC	NC	NC	NC	NC	NC	NC	NC	NC	NC	NC	NC
A01	4347780	1975	Bn-A01-p4173668	BB	AB	AB	AB	BB	NC	BB	BB	BB	BB	BB	BB	NC	BB	NC	BB	BB	NC	NC	BB	BB	BB	BB	BB	BB	BB	BB	NC	BB	NC	NC	NC	BB	BB	BB	BB	BB	BB	BB	BB	BB	BB	BB	NC	NC	NC
A01	4352101	1976	Bn-A01-p4177941	BB	AB	BB	AB	BB	BB	NC	BB	BB	BB	NC	NC	NC	BB	BB	BB	BB	NC	NC	NC	BB	BB	BB	BB	BB	BB	BB	NC	BB	BB	NC	NC	BB	BB	BB	BB	BB	BB	BB	BB	BB	BB	BB	BB	BB	NC
A01	4358193	43417	Bn-scaff_19193_1-p618891	AA	NC	AA	AB	AA	AA	NC	AA	NC	AA	AA	NC	AA	AA	AA	AA	AA	NC	NC	NC	AA	AA	AA	AA	AA	AA	AA	AA	AA	AA	AA	AA	AA	AA	AA	AA	AA	AA	AA	AA	AA	AA	AA	AA	AA	AA
A01	4364762	1977	Bn-A01-p4188629	NC	AB	AB	NC	AB	BB	NC	AB	AB	AB	AB	AB	BB	AB	BB	AB	AB	BB	BB	AB	AB	AB	AB	AB	AB	AB	AB	BB	AB	BB	BB	BB	AB	AB	AB	AB	AB	AB	AB	AB	AB	AB	AB	BB	BB	BB
A01	4388728	43415	Bn-scaff_19193_1-p567239	AB	NC	BB	NC	AB	AB	NC	BB	NC	NC	NC	NC	AB	AB	AB	AB	BB	NC	NC	NC	AB	AB	AB	AB	AB	AB	AB	AB	BB	AB	AB	AB	AB	AB	NC	AB	AB	BB	BB	BB	AB	AB	AB	AB	AB	AB
A01	4399259	1979	Bn-A01-p4227703	NC	AB	NC	AB	NC	AA	NC	NC	NC	NC	NC	BB	AA	NC	AA	NC	NC	AA	AA	AB	NC	NC	NC	NC	NC	NC	AB	AA	NC	AA	AA	AA	NC	NC	NC	NC	NC	NC	BB	NC	NC	NC	NC	NC	AA	NC
A01	4400440	1980	Bn-A01-p4228985	AB	AB	AB	AB	AB	AA	AB	AB	AB	AB	AB	AB	AA	AB	AA	AB	AB	AA	AA	AB	AB	AB	AB	AB	AB	BB	AB	AA	BB	AA	AA	AA	BB	AB	BB	NC	NC	NC	NC	BB	AB	AB	NC	AA	AA	AA
A01	4402283	1981	Bn-A01-p4230829	AA	NC	AA	AB	AA	BB	AB	AB	AA	AB	AB	AB	BB	AB	BB	AB	AB	NC	NC	NC	AB	AB	AB	AA	AA	AB	NC	BB	NC	BB	NC	BB	AB	AA	NC	NC	NC	AA	AB	NC	AB	AB	NC	BB	BB	BB
A01	4406109	1982	Bn-A01-p4233306	BB	BB	BB	BB	BB	NC	NC	BB	BB	BB	BB	BB	NC	BB	NC	BB	BB	NC	NC	NC	BB	BB	BB	BB	BB	BB	BB	NC	BB	NC	NC	NC	BB	BB	BB	BB	BB	BB	BB	BB	BB	BB	BB	NC	NC	NC
A01	4409564	1983	Bn-A01-p4235273	AA	AA	AA	AA	AA	AA	AA	AA	AA	AA	AA	AA	AA	AA	AA	AA	AA	AA	AA	AA	AA	AA	AA	AA	AA	AA	AA	AA	AA	AA	AA	AA	AA	AA	AA	AA	AA	AA	AA	AA	AA	AA	AA	AA	AA	AA
A01	4416495	1984	Bn-A01-p4242269	BB	AB	BB	AB	BB	NC	NC	BB	BB	BB	BB	BB	NC	BB	NC	BB	BB	NC	NC	NC	BB	BB	BB	BB	BB	BB	BB	NC	BB	NC	NC	NC	BB	BB	BB	BB	BB	BB	BB	BB	BB	BB	BB	NC	NC	NC
A01	4422470	1985	Bn-A01-p4246586	BB	AB	BB	AB	BB	BB	BB	BB	BB	BB	BB	BB	BB	BB	BB	BB	BB	BB	BB	BB	BB	BB	BB	BB	BB	BB	BB	BB	BB	BB	BB	BB	BB	BB	BB	BB	BB	BB	BB	BB	BB	BB	BB	BB	BB	BB
A01	4450860	1987	Bn-A01-p4284958	AA	NC	AA	NC	AA	AA	AA	AA	AA	AA	AA	AA	AA	AA	AA	AA	AA	AA	AA	AA	AA	AA	AA	AA	AA	AA	AA	AA	AA	AA	AA	AA	AA	AA	AA	AA	AA	AA	AA	AA	AA	AA	AA	AA	AA	AA
A01	4454753	1988	Bn-A01-p4288869	NC	NC	NC	NC	NC	NC	NC	NC	NC	NC	NC	NC	NC	NC	NC	NC	NC	NC	NC	NC	NC	NC	NC	NC	NC	NC	NC	NC	NC	NC	NC	NC	NC	NC	NC	NC	NC	NC	NC	NC	NC	NC	NC	NC	NC	NC
A01	4454822	1989	Bn-A01-p4288938	NC	NC	NC	NC	NC	NC	NC	NC	NC	NC	NC	NC	NC	NC	NC	NC	NC	NC	NC	NC	NC	NC	NC	NC	NC	NC	NC	NC	NC	NC	NC	NC	NC	NC	NC	NC	NC	NC	NC	NC	NC	NC	NC	NC	NC	NC
A01	4461499	1991	Bn-A01-p4293847	AA	AA	NC	AA	AA	AB	NC	NC	NC	AB	NC	NC	AB	AB	AB	AB	AA	AB	AB	NC	NC	AA	NC	AB	AB	AA	AA	AA	AA	AA	AA	AA	AA	AA	AA	AA	AA	AA	NC	AA	AA	AA	AA	NC	AA	AA
A01	4461629	1992	Bn-A01-p4293878	NC	AB	AA	NC	NC	AA	AA	AA	AA	AA	AA	AA	AA	AA	NC	AA	AA	AA	AA	AA	AA	AA	AA	AA	AA	AA	AA	AA	AA	AA	AA	AA	AA	AA	AA	AA	AA	AA	AA	AA	NC	AA	AA	NC	NC	NC
A01	4464769	17466	Bn-A07-p9216783	NC	NC	NC	NC	NC	NC	NC	NC	NC	NC	NC	NC	NC	NC	NC	NC	NC	NC	NC	NC	NC	NC	NC	NC	NC	NC	NC	NC	NC	NC	NC	NC	NC	NC	NC	NC	NC	NC	NC	NC	NC	NC	NC	NC	NC	NC
A01	4478866	1993	Bn-A01-p4303527	NC	NC	NC	NC	NC	NC	NC	NC	NC	NC	NC	NC	NC	NC	NC	NC	NC	NC	NC	NC	NC	NC	NC	NC	NC	NC	NC	NC	NC	NC	NC	NC	NC	NC	NC	NC	NC	NC	NC	NC	NC	NC	NC	NC	NC	NC
A01	4491334	1994	Bn-A01-p4310302	AA	AA	AA	AA	AA	AA	AA	AA	NC	AA	AA	AA	AA	AA	AA	AA	AA	AA	AA	NC	AA	AA	AA	AA	AA	AA	AA	AA	AA	AA	AA	AA	AA	AA	AA	AA	AA	AA	AA	AA	AA	AA	AA	AA	AA	AA
A01	4492438	1995	Bn-A01-p4311134	BB	BB	NC	BB	BB	AA	AB	NC	AB	AB	NC	AB	AA	AB	AA	AB	NC	AA	AA	AB	AB	AB	AB	AB	AB	NC	AB	AA	NC	AA	NC	AA	NC	AB	NC	NC	NC	BB	BB	BB	AB	AB	NC	NC	NC	NC
A01	4504219	1996	Bn-A01-p4322340	AA	AA	AA	AA	AA	NC	AA	AA	AA	AA	AA	AA	NC	AA	NC	AA	AA	NC	NC	AA	AA	AA	AA	AA	AA	AA	AA	NC	AA	NC	NC	NC	AA	AA	AA	AA	AA	AA	AA	AA	AA	AA	AA	NC	NC	NC
A01	4507030	1997	Bn-A01-p4325162	NC	NC	NC	NC	NC	NC	NC	NC	NC	NC	NC	NC	NC	NC	NC	NC	NC	NC	NC	NC	NC	NC	NC	NC	NC	NC	NC	NC	NC	NC	NC	NC	NC	NC	NC	NC	NC	NC	NC	NC	NC	NC	NC	NC	NC	NC
A01	4515509	1998	Bn-A01-p4335144	AA	AA	AA	AA	NC	BB	AA	AA	AA	AA	AA	AA	BB	NC	BB	AA	AA	BB	NC	AA	NC	NC	AA	NC	AA	NC	NC	BB	AA	BB	BB	BB	NC	NC	AA	AB	NC	AA	AA	AA	NC	AB	NC	BB	BB	BB
A01	4521903	1999	Bn-A01-p4341541	BB	BB	BB	BB	BB	BB	BB	BB	BB	BB	BB	BB	BB	BB	BB	BB	BB	BB	BB	BB	BB	BB	BB	BB	BB	BB	BB	BB	BB	BB	BB	BB	BB	BB	BB	BB	BB	BB	BB	BB	BB	BB	BB	BB	BB	BB
A01	4534081	2000	Bn-A01-p4353657	BB	AB	BB	AB	BB	NC	BB	BB	BB	BB	BB	BB	NC	BB	NC	BB	BB	NC	NC	BB	BB	BB	BB	BB	BB	BB	BB	NC	BB	NC	NC	NC	BB	BB	BB	BB	BB	BB	BB	BB	BB	BB	BB	NC	NC	NC
A01	4535160	2001	Bn-A01-p4354753	BB	AB	BB	AB	BB	NC	BB	BB	BB	BB	BB	BB	NC	BB	NC	BB	BB	NC	NC	BB	BB	BB	BB	BB	BB	BB	BB	NC	BB	NC	NC	NC	BB	BB	BB	BB	BB	BB	BB	BB	BB	BB	BB	NC	NC	NC
A01	4540477	2039	Bn-A01-p4800440	NC	NC	NC	NC	NC	NC	NC	NC	NC	NC	NC	NC	NC	NC	NC	NC	NC	NC	NC	NC	NC	NC	NC	NC	NC	NC	NC	NC	NC	NC	NC	NC	NC	NC	NC	NC	NC	NC	NC	NC	NC	NC	NC	NC	NC	NC
A01	4560891	2005	Bn-A01-p4390611	AA	AA	AA	AA	AA	AA	AA	AA	AA	AA	AA	AA	AA	AA	AA	AA	AA	AA	AA	AA	AA	AA	AA	AA	AA	AA	AA	AA	AA	AA	AA	AA	AA	AA	AA	AA	AA	AA	AA	AA	AA	AA	AA	AA	AA	AA
A01	4569600	2007	Bn-A01-p4419443	BB	AB	BB	AB	BB	NC	BB	BB	BB	BB	BB	BB	NC	BB	NC	BB	BB	NC	NC	BB	BB	BB	BB	BB	BB	BB	BB	NC	BB	NC	NC	NC	BB	BB	BB	BB	BB	BB	BB	BB	BB	BB	BB	NC	NC	NC
A01	4594975	1604	Bn-A01-p26064479	BB	AB	BB	AB	BB	BB	NC	BB	BB	BB	BB	BB	BB	BB	BB	BB	BB	NC	BB	NC	BB	BB	BB	BB	BB	BB	BB	NC	BB	BB	NC	NC	BB	BB	BB	BB	BB	BB	BB	BB	BB	BB	BB	BB	NC	NC
A01	4596634	2009	Bn-A01-p4452779	AA	NC	AA	NC	NC	NC	AA	NC	AA	AA	AA	AA	NC	NC	NC	NC	AA	NC	NC	NC	NC	NC	NC	NC	NC	NC	NC	NC	NC	NC	NC	NC	NC	NC	NC	NC	NC	NC	NC	NC	NC	NC	NC	NC	NC	NC
A01	4626476	38772	Bn-scaff_17750_1-p408599	NC	NC	NC	NC	NC	NC	NC	NC	NC	NC	NC	NC	NC	NC	NC	NC	NC	NC	NC	NC	NC	NC	NC	NC	NC	NC	NC	NC	NC	NC	NC	NC	NC	NC	NC	NC	NC	NC	NC	NC	NC	NC	NC	NC	NC	NC
A01	4645031	2011	Bn-A01-p4506540	NC	NC	NC	NC	NC	NC	NC	NC	NC	NC	NC	NC	NC	NC	NC	NC	NC	NC	NC	NC	NC	NC	NC	NC	NC	NC	NC	NC	NC	NC	NC	NC	NC	NC	NC	NC	NC	NC	NC	NC	NC	NC	NC	NC	NC	NC
A01	4668003	2012	Bn-A01-p4518460	AA	AB	AA	AB	AA	AA	AA	AA	AA	AA	AA	AA	AA	AA	AA	AA	AA	AA	AA	AA	AA	AA	AA	AA	AA	AA	AA	AA	AA	AA	AA	AA	AA	AA	AA	AA	AA	AA	AA	AA	AA	AA	AA	AA	AA	AA
A01	4720194	2015	Bn-A01-p4580719	AA	AA	AA	AA	AA	NC	AA	AA	AA	AA	AA	AA	NC	AA	NC	AA	AA	NC	NC	AA	AA	AA	AA	AA	AA	AA	AA	NC	AA	NC	NC	NC	AA	AA	AA	AA	AA	AA	AA	AA	AA	AA	AA	NC	NC	NC
A01	4746987	2017	Bn-A01-p4600975	AA	AA	AA	AA	AA	BB	NC	AA	AA	AA	AA	NC	BB	AA	BB	AA	AA	BB	BB	NC	AA	AA	AA	AA	AA	AA	AA	BB	AA	BB	BB	BB	AA	AA	AA	AA	AA	AA	AA	AA	AA	AA	AA	BB	BB	BB
A01	4755513	2018	Bn-A01-p4612881	AA	AB	AA	AB	AA	NC	AA	AA	AA	AA	NC	AA	NC	AA	NC	AA	AA	NC	NC	AA	AA	AA	AA	AA	AA	AA	AA	NC	AA	NC	NC	NC	AA	AA	AA	AA	AA	AA	AA	AA	AA	AA	AA	NC	NC	NC
A01	4774670	2019	Bn-A01-p4635210	NC	AB	NC	AB	NC	BB	NC	NC	NC	NC	NC	NC	BB	AB	BB	AB	NC	BB	BB	NC	AB	AB	AB	AB	AB	AB	AB	BB	NC	BB	BB	BB	AB	AB	NC	AB	AB	AB	NC	AB	AB	AB	AB	AB	NC	AB
A01	4780976	2020	Bn-A01-p4641747	BB	BB	BB	BB	BB	NC	BB	BB	BB	BB	BB	BB	NC	BB	NC	BB	BB	NC	NC	BB	BB	BB	BB	BB	BB	BB	BB	NC	BB	NC	NC	NC	BB	BB	BB	BB	BB	BB	BB	BB	BB	BB	BB	NC	AA	AA
A01	4781031	2021	Bn-A01-p4641802	BB	BB	BB	BB	BB	NC	BB	BB	BB	BB	BB	BB	NC	BB	NC	BB	BB	NC	NC	BB	BB	BB	BB	BB	BB	BB	BB	NC	BB	NC	NC	NC	BB	BB	BB	BB	BB	BB	BB	BB	BB	BB	BB	NC	AA	AA
A01	4793228	2022	Bn-A01-p4651746	BB	BB	BB	BB	BB	NC	BB	BB	BB	BB	BB	BB	NC	BB	NC	BB	BB	NC	NC	BB	BB	BB	BB	BB	BB	BB	BB	NC	BB	NC	NC	NC	BB	BB	BB	BB	BB	BB	BB	BB	BB	BB	BB	NC	BB	BB
A01	4799693	2024	Bn-A01-p4659972	BB	BB	BB	BB	BB	NC	NC	BB	NC	BB	NC	NC	NC	BB	NC	BB	BB	NC	NC	NC	BB	BB	NC	NC	NC	BB	BB	NC	BB	NC	NC	NC	BB	BB	BB	BB	BB	BB	BB	BB	BB	BB	BB	NC	NC	NC
A01	4857318	2026	Bn-A01-p4734188	BB	BB	BB	BB	BB	BB	BB	BB	BB	BB	BB	BB	BB	BB	BB	BB	BB	BB	BB	BB	BB	BB	BB	BB	BB	BB	BB	BB	BB	BB	BB	BB	BB	BB	BB	BB	BB	BB	BB	BB	BB	BB	BB	BB	BB	BB
A01	4860041	2027	Bn-A01-p4736924	BB	BB	BB	BB	BB	NC	BB	BB	BB	BB	BB	BB	NC	BB	NC	BB	BB	NC	NC	BB	BB	BB	BB	BB	BB	BB	BB	NC	BB	NC	NC	NC	BB	BB	BB	BB	BB	BB	BB	BB	BB	BB	BB	NC	BB	BB
A01	4864011	38557	Bn-scaff_17731_1-p159970	NC	NC	NC	NC	NC	NC	NC	NC	NC	NC	NC	NC	NC	NC	NC	NC	NC	NC	NC	NC	NC	NC	NC	NC	NC	NC	NC	NC	NC	NC	NC	NC	NC	NC	NC	NC	NC	NC	NC	NC	NC	NC	NC	NC	NC	NC
A01	4870328	2028	Bn-A01-p4747874	BB	AB	BB	AB	BB	NC	NC	BB	BB	BB	NC	NC	NC	BB	NC	BB	BB	NC	NC	NC	BB	BB	BB	BB	BB	BB	BB	NC	BB	NC	NC	NC	BB	BB	BB	BB	BB	BB	BB	BB	BB	BB	BB	NC	BB	BB
A01	4873089	2029	Bn-A01-p4750734	AA	AB	AA	AB	AA	NC	AA	AA	AA	AA	AA	AA	NC	AA	NC	AA	AA	NC	NC	AA	AA	AA	AA	AA	AA	AA	AA	NC	AA	NC	NC	NC	AA	AA	AA	AA	AA	AA	AA	AA	AA	AA	AA	NC	AA	AA
A01	4899733	2031	Bn-A01-p4773772	BB	AB	BB	AB	BB	NC	BB	BB	BB	BB	BB	BB	NC	BB	NC	BB	BB	NC	NC	BB	BB	BB	BB	BB	BB	BB	BB	NC	BB	NC	NC	NC	BB	BB	BB	BB	BB	BB	BB	BB	BB	BB	BB	NC	AA	AA
A01	4900022	2032	Bn-A01-p4774065	AA	AA	AA	AA	AA	BB	AB	AB	NC	AB	AB	AB	BB	AB	BB	AB	NC	BB	BB	NC	NC	AB	AB	AB	AB	AA	AA	NC	AA	NC	NC	NC	AA	NC	AA	AA	NC	AA	AA	AA	NC	NC	NC	NC	AB	AA
A01	4916889	2033	Bn-A01-p4785261	AA	AB	AA	AA	AA	NC	NC	AA	AA	AA	AA	AA	NC	AA	NC	AA	AA	NC	NC	AA	AA	AA	AA	AA	AA	AA	AA	NC	AA	NC	NC	NC	AA	AA	AA	AA	AA	AA	AA	AA	AA	AA	AA	NC	AA	AA
A01	4918390	2034	Bn-A01-p4786653	AA	AB	AA	AA	AA	AA	AA	AA	AA	AA	AA	AA	AA	AA	AA	AA	AA	AA	AA	AA	AA	AA	AA	AA	AA	AA	AA	AA	AA	AA	AA	AA	AA	AA	AA	AA	AA	AA	AA	AA	AA	AA	AA	AA	AA	AA
A01	4918391	2035	Bn-A01-p4786754	AA	AB	AA	AA	AA	NC	AA	AA	AA	AA	AA	AA	NC	AA	NC	AA	AA	NC	NC	NC	AA	AA	AA	AA	AA	AA	AA	NC	AA	NC	NC	NC	AA	AA	AA	AA	AA	AA	AA	AA	AA	AA	AA	NC	AA	AA
A01	4918524	2036	Bn-A01-p4786787	NC	AB	AB	AB	AB	BB	NC	AB	AB	AB	AB	AB	NC	AB	BB	AB	NC	NC	NC	NC	AB	AB	AB	AB	AB	AA	AB	NC	AA	NC	NC	BB	AA	AB	AB	AA	NC	NC	AB	NC	AB	AB	AB	NC	NC	NC
A01	4919297	2037	Bn-A01-p4787515	BB	AB	BB	BB	BB	BB	BB	BB	BB	BB	BB	BB	BB	BB	BB	BB	BB	BB	BB	BB	BB	BB	BB	BB	BB	BB	BB	BB	BB	BB	BB	BB	BB	BB	BB	BB	BB	BB	BB	BB	BB	BB	BB	BB	BB	BB
A01	4930285	2038	Bn-A01-p4799050	BB	BB	BB	BB	BB	NC	NC	BB	NC	BB	NC	NC	NC	BB	NC	BB	BB	NC	NC	NC	BB	BB	BB	NC	BB	BB	BB	NC	BB	NC	NC	NC	BB	BB	BB	BB	BB	BB	BB	BB	BB	BB	BB	NC	BB	BB
A01	4932850	2040	Bn-A01-p4803773	BB	BB	BB	BB	BB	BB	BB	BB	BB	BB	BB	BB	BB	BB	BB	BB	BB	BB	BB	BB	BB	BB	BB	BB	BB	BB	BB	BB	BB	BB	BB	BB	BB	BB	BB	BB	BB	BB	BB	BB	BB	BB	BB	BB	BB	BB
A01	4937368	2041	Bn-A01-p4808404	BB	BB	BB	BB	BB	NC	NC	BB	BB	BB	BB	BB	NC	BB	NC	BB	BB	NC	NC	NC	BB	BB	BB	BB	BB	BB	BB	NC	BB	NC	NC	NC	BB	BB	BB	BB	BB	BB	BB	BB	BB	BB	BB	NC	AA	AA
A01	4941190	2042	Bn-A01-p4812269	BB	BB	BB	BB	BB	AA	NC	NC	NC	NC	NC	NC	AA	AB	AA	AB	NC	AA	AA	NC	NC	NC	AB	AB	NC	BB	BB	NC	BB	NC	NC	NC	BB	BB	BB	BB	BB	BB	BB	BB	BB	BB	BB	AA	AA	AA
A01	4944087	2043	Bn-A01-p4820187	AA	AA	AA	AA	AA	BB	NC	AA	AA	AA	NC	AA	BB	AA	BB	AA	AA	NC	NC	NC	AA	AA	AA	AA	AA	AA	AA	NC	AA	NC	NC	NC	AA	AA	AA	AA	AA	AA	AA	AA	AA	AA	AA	NC	BB	NC
A01	4952864	2044	Bn-A01-p4826685	NC	NC	NC	NC	NC	NC	NC	NC	NC	NC	NC	NC	NC	NC	NC	NC	NC	NC	NC	NC	NC	NC	NC	NC	NC	NC	NC	NC	NC	NC	NC	NC	NC	NC	NC	NC	NC	NC	NC	NC	NC	NC	NC	NC	NC	NC
A01	4954213	2045	Bn-A01-p4832074	BB	BB	BB	BB	BB	NC	NC	BB	NC	BB	NC	NC	NC	BB	NC	BB	BB	NC	NC	NC	BB	BB	BB	NC	BB	BB	BB	NC	BB	NC	NC	NC	BB	BB	BB	NC	NC	BB	BB	BB	BB	BB	BB	NC	NC	NC
A01	4955228	2046	Bn-A01-p4833020	AA	AA	AA	AA	NC	NC	NC	AA	NC	AA	NC	NC	NC	NC	NC	NC	AA	NC	NC	NC	NC	AA	NC	NC	NC	AA	AA	NC	AA	NC	NC	NC	AA	AA	AA	NC	AA	AA	NC	AA	AA	AA	AA	NC	BB	BB
A01	4958996	2048	Bn-A01-p4836338	BB	BB	BB	BB	BB	NC	NC	BB	BB	BB	BB	BB	NC	BB	NC	BB	BB	NC	NC	NC	BB	BB	BB	BB	BB	BB	BB	NC	BB	NC	NC	NC	BB	BB	BB	BB	BB	BB	BB	BB	BB	BB	BB	NC	AA	AA
A01	4962703	2049	Bn-A01-p4840973	AB	AB	AB	AB	NC	AA	NC	AB	AB	AB	NC	AB	AA	AB	AA	AB	AB	AA	AA	NC	AB	AB	AB	NC	NC	AB	AB	AA	NC	AA	AA	AA	AB	AB	AB	AB	AB	BB	BB	BB	AB	AB	AB	AA	AA	AA
A01	4988382	2050	Bn-A01-p4869879	BB	BB	BB	BB	BB	NC	AB	BB	BB	BB	NC	NC	NC	BB	NC	BB	BB	NC	BB	AB	BB	BB	BB	BB	BB	BB	BB	NC	BB	NC	NC	NC	BB	BB	BB	BB	BB	BB	BB	BB	BB	BB	BB	AB	BB	BB
A01	4993755	2051	Bn-A01-p4874972	NC	NC	NC	NC	NC	NC	NC	NC	NC	NC	NC	NC	NC	NC	NC	NC	NC	NC	NC	NC	NC	NC	NC	NC	NC	NC	NC	NC	NC	NC	NC	NC	NC	NC	NC	NC	NC	NC	NC	NC	NC	NC	NC	NC	NC	NC
A01	4996128	2052	Bn-A01-p4877343	AA	AB	AA	AA	AA	AA	AA	AA	AA	AA	AA	AA	AA	AA	AA	AA	AA	AA	AA	AA	AA	AA	AA	AA	AA	AA	AA	AA	AA	AA	AA	AA	AA	AA	AA	AA	AA	AA	AA	AA	AA	AA	AA	AA	AA	AA
A01	5002072	2053	Bn-A01-p4883188	NC	BB	NC	NC	NC	AA	AA	AA	NC	AA	AA	AA	AA	AA	AA	AA	AA	NC	NC	AA	AA	AA	AA	NC	NC	AA	AA	AA	NC	AA	AA	AA	AA	AA	NC	AA	AA	NC	NC	NC	AA	AA	AA	AA	AA	AA
A01	5032095	2054	Bn-A01-p4908924	AA	AB	AA	AA	AA	NC	NC	AA	NC	AA	NC	NC	NC	AA	NC	AA	AA	NC	NC	NC	AA	AA	AA	NC	AA	AA	AA	NC	AA	NC	NC	NC	AA	AA	AA	AA	AA	AA	AA	AA	AA	AA	AA	NC	NC	AA
A01	5032237	2055	Bn-A01-p4909065	BB	AB	BB	BB	BB	NC	NC	BB	BB	BB	NC	NC	NC	BB	NC	BB	BB	NC	NC	NC	BB	BB	BB	BB	BB	BB	BB	NC	BB	NC	NC	NC	BB	BB	BB	BB	BB	BB	BB	BB	BB	BB	BB	NC	BB	BB
A01	5035673	2056	Bn-A01-p4920622	NC	NC	NC	NC	NC	NC	NC	NC	NC	NC	NC	NC	NC	NC	NC	NC	NC	NC	NC	NC	NC	NC	NC	NC	NC	NC	NC	NC	NC	NC	NC	NC	NC	NC	NC	NC	NC	NC	NC	NC	NC	NC	NC	NC	NC	NC
A01	5037403	2057	Bn-A01-p4922557	BB	BB	BB	BB	BB	NC	BB	BB	BB	BB	BB	BB	NC	BB	NC	BB	BB	NC	NC	BB	BB	BB	BB	BB	BB	BB	BB	NC	BB	NC	NC	NC	BB	BB	BB	BB	BB	BB	BB	BB	BB	BB	BB	BB	AA	AA
A01	5039967	2058	Bn-A01-p4925004	NC	NC	NC	NC	NC	NC	NC	NC	NC	NC	NC	NC	NC	NC	NC	NC	NC	NC	NC	NC	NC	NC	NC	NC	NC	NC	NC	NC	NC	NC	NC	NC	NC	NC	NC	NC	NC	NC	NC	NC	NC	NC	NC	NC	NC	NC
A01	5061575	2059	Bn-A01-p4940549	AA	AA	AA	AA	AA	AA	AA	AA	NC	AA	NC	NC	AA	AA	AA	AA	AA	AA	AA	NC	AA	AA	AA	AA	AA	AA	AA	NC	AA	NC	NC	NC	AA	AA	AA	AA	AA	AA	AA	AA	AA	AA	AA	NC	AA	AA
A01	5069006	2060	Bn-A01-p4947577	BB	BB	BB	BB	BB	BB	BB	BB	BB	BB	BB	BB	BB	BB	BB	BB	BB	BB	BB	BB	BB	BB	BB	BB	BB	BB	BB	BB	BB	BB	BB	BB	BB	BB	BB	BB	BB	BB	BB	BB	BB	BB	BB	BB	AB	AB
A01	5069745	2061	Bn-A01-p4948316	NC	NC	NC	NC	NC	NC	NC	NC	NC	NC	NC	NC	NC	NC	NC	NC	NC	NC	NC	NC	NC	NC	NC	NC	NC	NC	NC	NC	NC	NC	NC	NC	NC	NC	NC	NC	NC	NC	NC	NC	NC	NC	NC	NC	NC	NC
A01	5131244	2065	Bn-A01-p5017444	BB	BB	BB	BB	BB	BB	BB	BB	BB	BB	BB	BB	BB	BB	BB	BB	BB	BB	BB	BB	BB	BB	BB	BB	BB	BB	BB	BB	BB	BB	BB	BB	BB	BB	BB	BB	BB	BB	BB	BB	BB	BB	BB	BB	AB	AB
A01	5162822	2068	Bn-A01-p5057753	AA	NC	AA	AA	AA	AA	AA	AA	AA	AA	AA	AA	AA	AA	AA	AA	AA	AA	AA	AA	AA	AA	AA	AA	AA	AA	AA	AA	AA	AA	AA	AA	AA	AA	AA	AA	AA	AA	AA	AA	AA	AA	AA	AA	AB	NC
A01	5174392	2069	Bn-A01-p5069371	AA	NC	NC	AA	NC	NC	BB	AA	NC	NC	BB	BB	BB	AA	AB	NC	AB	BB	BB	NC	AB	AB	AB	NC	AB	NC	NC	BB	AA	BB	BB	BB	AA	AA	AA	NC	AB	AA	AB	NC	AB	NC	NC	BB	BB	BB
A01	5175684	2070	Bn-A01-p5070565	BB	AB	BB	BB	BB	NC	NC	BB	NC	BB	NC	NC	NC	BB	NC	BB	BB	NC	NC	NC	NC	BB	NC	NC	BB	BB	BB	NC	BB	NC	NC	NC	BB	BB	BB	BB	BB	BB	BB	BB	BB	BB	BB	NC	NC	BB
A01	5175954	2071	Bn-A01-p5070836	AA	AB	AA	AA	NC	NC	NC	AA	NC	AA	NC	NC	NC	AA	NC	NC	AA	NC	NC	NC	NC	NC	NC	NC	NC	AA	AA	NC	AA	NC	NC	NC	AA	AA	AA	NC	AA	AA	NC	AA	AA	AA	AA	NC	NC	NC
A01	5176468	2072	Bn-A01-p5071350	BB	NC	BB	BB	BB	NC	NC	BB	NC	BB	NC	NC	NC	BB	NC	BB	BB	NC	NC	NC	BB	BB	BB	BB	BB	BB	BB	NC	BB	NC	NC	NC	BB	BB	BB	BB	BB	BB	BB	BB	BB	BB	BB	NC	BB	BB
A01	5176677	2073	Bn-A01-p5071658	NC	NC	NC	NC	NC	NC	NC	NC	NC	NC	NC	NC	NC	NC	NC	NC	NC	NC	NC	NC	NC	NC	NC	NC	NC	NC	NC	NC	NC	NC	NC	NC	NC	NC	NC	NC	NC	NC	NC	NC	NC	NC	NC	NC	NC	NC
A01	5198633	2076	Bn-A01-p5101078	AA	AB	AA	AA	AA	AA	NC	AA	AA	AA	AA	AA	AA	AA	AA	AA	AA	AA	AA	AA	AA	AA	AA	AA	AA	AA	AA	AA	AA	AA	AA	AA	AA	AA	AA	AA	AA	AA	AA	AA	AA	AA	AA	AA	AA	AA
A01	5203503	2077	Bn-A01-p5106042	BB	AB	BB	BB	BB	BB	BB	BB	BB	BB	BB	BB	BB	BB	BB	BB	BB	BB	BB	BB	BB	BB	BB	BB	BB	BB	BB	BB	BB	BB	BB	BB	BB	BB	BB	BB	BB	BB	BB	BB	BB	BB	BB	BB	AB	NC
A01	5301464	2080	Bn-A01-p5193639	AA	AB	AA	AA	AA	AA	NC	AA	NC	AA	NC	NC	AA	AA	AA	AA	AA	AA	AA	NC	AA	AA	AA	AA	AA	AA	AA	AA	AA	AA	AA	AA	AA	AA	AA	AA	AA	AA	NC	AA	AA	AA	AA	AA	AA	AA
A01	5318901	2081	Bn-A01-p5212238	NC	AB	NC	BB	NC	AB	AA	NC	AB	NC	NC	NC	NC	NC	AB	NC	NC	AB	AA	AA	NC	NC	AB	AB	AB	NC	NC	NC	NC	AA	AA	AA	BB	NC	NC	NC	NC	NC	NC	NC	NC	AB	NC	NC	NC	NC
A01	5341506	2083	Bn-A01-p5238564	BB	BB	BB	BB	BB	NC	BB	BB	BB	BB	BB	BB	NC	BB	NC	BB	BB	BB	NC	BB	BB	BB	BB	BB	BB	BB	BB	NC	BB	NC	NC	NC	BB	BB	BB	BB	BB	BB	BB	BB	BB	BB	BB	NC	BB	BB
A01	5342902	2084	Bn-A01-p5239959	AA	AA	AA	AA	AA	AA	AA	AA	AA	AA	AA	AA	AA	AA	AA	AA	AA	AA	AA	AA	AA	AA	AA	AA	AA	AA	AA	AA	AA	AA	AA	AA	AA	AA	AA	AA	AA	AA	AA	AA	AA	AA	AA	NC	AA	AA
A01	5345972	2086	Bn-A01-p5243029	AA	AA	AA	AA	AA	NC	NC	AA	NC	AA	NC	NC	NC	AA	NC	AA	AA	AA	NC	NC	AA	AA	AA	AA	AA	AA	AA	NC	AA	NC	NC	NC	AA	AA	AA	AA	AA	AA	AA	AA	AA	AA	AA	NC	AA	AA
A01	5346010	2085	Bn-A01-p5242967	AA	AA	AA	AA	AA	NC	NC	AA	NC	AA	NC	NC	NC	AA	NC	AA	AA	NC	NC	NC	AA	AA	AA	AA	AA	AA	AA	NC	AA	NC	NC	NC	AA	AA	AA	AA	AA	AA	AA	AA	AA	AA	AA	NC	AA	AA
A01	5346079	2087	Bn-A01-p5243036	BB	BB	BB	BB	BB	NC	BB	BB	BB	BB	BB	BB	NC	NC	NC	BB	BB	BB	NC	BB	BB	BB	NC	BB	BB	BB	BB	NC	BB	NC	NC	NC	BB	BB	BB	BB	BB	BB	BB	BB	BB	BB	BB	NC	BB	BB
A01	5346224	2088	Bn-A01-p5243181	BB	BB	BB	BB	BB	NC	BB	BB	BB	BB	BB	BB	NC	BB	NC	BB	BB	BB	NC	BB	BB	BB	BB	BB	BB	BB	BB	NC	BB	NC	NC	NC	BB	BB	BB	BB	BB	BB	BB	BB	BB	BB	BB	NC	BB	BB
A01	5348737	2089	Bn-A01-p5245778	AA	AA	AA	AA	AA	BB	NC	AA	NC	AA	NC	NC	BB	AA	BB	AA	AA	AA	NC	NC	AA	AA	AA	AA	AA	AA	AA	NC	AA	NC	NC	NC	AA	AA	AA	AA	AA	AA	AA	AA	AA	AA	AA	NC	AA	AA
A01	5349541	2090	Bn-A01-p5246582	AA	AA	AA	AA	AA	BB	AA	AA	AA	AA	AA	AA	BB	AA	BB	AA	AA	AA	BB	AA	AA	AA	AA	AA	AA	AA	AA	BB	AA	BB	BB	BB	AA	AA	AA	AA	AA	AA	AA	AA	AA	AA	AA	BB	AB	NC
A01	5362998	2091	Bn-A01-p5259856	NC	NC	NC	NC	NC	NC	NC	NC	NC	NC	NC	NC	NC	NC	NC	NC	NC	NC	NC	NC	NC	NC	NC	NC	NC	NC	NC	NC	NC	NC	NC	NC	NC	NC	NC	NC	NC	NC	NC	NC	NC	NC	NC	NC	NC	NC
A01	5376347	2092	Bn-A01-p5265598	NC	AA	NC	NC	NC	NC	NC	NC	NC	NC	NC	NC	NC	NC	NC	NC	NC	NC	NC	NC	NC	NC	NC	NC	NC	NC	NC	NC	NC	NC	NC	NC	NC	NC	NC	NC	NC	NC	NC	NC	NC	NC	NC	NC	AA	AA
A01	5379656	2093	Bn-A01-p5268871	NC	AB	AB	NC	AB	AA	AB	AB	AB	AB	AB	AB	AA	AB	AA	AB	AB	AB	AA	AB	AB	AB	AB	AB	AB	AB	AB	AA	AB	AA	AA	AA	AB	AB	AB	AB	AB	AB	AB	AB	AB	AB	AB	AA	AA	AA
A01	5379855	38647	Bn-scaff_17731_1-p892885	NC	NC	NC	NC	NC	NC	NC	NC	NC	NC	NC	NC	NC	NC	NC	NC	NC	NC	NC	NC	NC	NC	NC	NC	NC	NC	NC	NC	NC	NC	NC	NC	NC	NC	NC	NC	NC	NC	NC	NC	NC	NC	NC	NC	NC	NC
A01	5400213	2095	Bn-A01-p5284702	AA	AA	AA	AA	AA	NC	AA	AA	AA	AA	AA	AA	NC	AA	NC	AA	AA	AA	NC	AA	AA	AA	AA	AA	AA	AA	AA	NC	AA	NC	NC	NC	AA	AA	AA	AA	AA	AA	AA	AA	AA	AA	AA	NC	AA	AA
A01	5410675	2096	Bn-A01-p5296564	AA	AA	AA	AA	AA	AA	NC	AA	NC	AA	NC	NC	AA	AA	AA	AA	AA	AA	AA	NC	AA	AA	AA	AA	AA	AA	AA	NC	AA	NC	NC	NC	AA	AA	AA	AA	AA	AA	AA	AA	AA	AA	AA	AA	NC	BB
A01	5432480	2099	Bn-A01-p5323726	BB	AB	BB	BB	BB	BB	BB	BB	BB	BB	BB	BB	BB	BB	BB	BB	BB	BB	BB	BB	BB	BB	BB	BB	BB	BB	BB	NC	BB	BB	BB	BB	BB	BB	BB	BB	BB	BB	BB	BB	BB	BB	BB	BB	BB	BB
A01	5433053	2100	Bn-A01-p5324399	BB	AB	BB	BB	BB	NC	NC	BB	NC	BB	NC	NC	NC	BB	NC	BB	BB	BB	NC	NC	BB	BB	BB	BB	BB	BB	BB	NC	BB	NC	NC	NC	BB	BB	BB	BB	BB	BB	BB	BB	BB	BB	BB	NC	BB	BB
A01	5433126	2101	Bn-A01-p5324472	BB	BB	BB	BB	BB	NC	BB	BB	BB	BB	BB	BB	NC	BB	NC	BB	BB	BB	NC	BB	BB	BB	BB	BB	BB	BB	BB	NC	BB	NC	NC	NC	BB	BB	BB	BB	BB	BB	BB	BB	BB	BB	BB	NC	AA	AA
A01	5482943	2115	Bn-A01-p5391551	AA	AA	AA	AA	AA	AA	NC	AA	NC	AA	NC	NC	AA	AA	AA	AA	AA	AA	AA	NC	AA	AA	AA	AA	AA	AA	AA	AA	AA	AA	NC	AA	AA	AA	AA	AA	AA	AA	AA	AA	AA	AA	AA	AA	AA	AA
A01	5510264	2116	Bn-A01-p5418396	AA	AB	AA	AA	AA	BB	AB	AB	AB	AB	AB	AB	BB	AB	NC	AB	AB	AB	BB	AA	AB	AB	AB	AB	AB	NC	AA	BB	NC	BB	NC	BB	NC	AB	NC	NC	NC	NC	AB	NC	AB	AB	AB	BB	BB	BB
A01	5554167	2117	Bn-A01-p5469727	BB	AB	BB	BB	BB	BB	BB	BB	BB	BB	NC	NC	BB	BB	BB	BB	BB	BB	BB	BB	BB	BB	BB	BB	BB	BB	BB	BB	BB	BB	BB	BB	BB	BB	BB	BB	BB	BB	BB	BB	BB	BB	BB	BB	BB	BB
A01	5562305	2118	Bn-A01-p5480514	NC	AA	NC	NC	NC	AA	AA	AA	NC	AA	AA	AA	AA	AA	AA	AA	AA	NC	NC	AA	NC	AA	AA	NC	NC	NC	NC	NC	NC	NC	NC	NC	NC	NC	NC	NC	NC	NC	NC	NC	NC	NC	NC	NC	AB	BB
A01	5562408	2119	Bn-A01-p5480517	NC	AA	NC	NC	NC	BB	BB	BB	NC	BB	BB	BB	BB	BB	BB	BB	BB	NC	NC	BB	BB	BB	BB	NC	NC	NC	NC	NC	NC	NC	NC	NC	NC	NC	NC	NC	BB	NC	NC	NC	NC	NC	NC	BB	BB	BB
A01	5562894	2120	Bn-A01-p5481004	NC	BB	NC	NC	NC	NC	NC	NC	NC	NC	NC	NC	NC	NC	NC	NC	NC	NC	NC	NC	NC	NC	NC	NC	NC	NC	NC	NC	NC	NC	NC	NC	NC	NC	NC	NC	NC	NC	NC	NC	NC	NC	NC	NC	NC	NC
A01	5567090	2121	Bn-A01-p5485980	NC	BB	NC	NC	NC	NC	NC	NC	NC	NC	NC	NC	NC	NC	NC	NC	NC	NC	NC	NC	NC	NC	NC	NC	NC	NC	NC	NC	NC	NC	NC	NC	NC	NC	NC	NC	NC	NC	NC	NC	NC	NC	NC	NC	AA	AA
A01	5567314	2122	Bn-A01-p5486104	NC	AA	NC	NC	NC	NC	NC	NC	NC	NC	NC	NC	NC	NC	NC	NC	NC	NC	NC	NC	NC	NC	NC	NC	NC	NC	NC	NC	NC	NC	NC	NC	NC	NC	NC	NC	NC	NC	NC	NC	NC	NC	NC	NC	BB	BB
A01	5590750	2125	Bn-A01-p5508840	NC	NC	NC	NC	NC	NC	NC	NC	NC	NC	NC	NC	NC	NC	NC	NC	NC	NC	NC	NC	NC	NC	NC	NC	NC	NC	NC	NC	NC	NC	NC	NC	NC	NC	NC	NC	NC	NC	NC	NC	NC	NC	NC	NC	NC	NC
A01	5601879	2128	Bn-A01-p5522403	AA	AA	NC	AA	NC	AA	NC	AA	NC	NC	NC	NC	NC	AA	AA	AA	AA	NC	NC	NC	AA	AA	AA	AA	AA	AA	AA	NC	AA	AA	NC	NC	AA	AA	AA	NC	NC	AA	NC	AA	AA	AA	AA	AA	AA	AA
A01	5602248	2129	Bn-A01-p5522870	AA	AB	AA	AA	AA	NC	NC	AA	AA	AA	AA	AA	NC	AA	NC	AA	AA	AA	NC	AA	AA	AA	AA	AA	AA	AA	AA	NC	AA	NC	NC	NC	AA	AA	AA	AA	AA	AA	AA	AA	AA	AA	AA	NC	BB	BB
A01	5641557	2151	Bn-A01-p5601232	BB	AB	BB	BB	BB	NC	NC	BB	BB	BB	NC	NC	NC	BB	NC	BB	BB	BB	NC	NC	BB	BB	BB	BB	BB	BB	BB	NC	BB	NC	NC	NC	BB	BB	BB	BB	BB	BB	BB	BB	BB	BB	BB	NC	BB	BB
A01	5660723	2152	Bn-A01-p5621392	AB	AB	AB	AB	AB	AA	NC	NC	NC	NC	NC	NC	AA	NC	AA	NC	NC	NC	NC	NC	NC	NC	NC	NC	NC	AB	AB	AA	AB	AA	AA	AA	AB	AB	AB	AB	AB	AB	NC	AB	AB	AB	AB	AA	AA	AA
A01	5664777	2153	Bn-A01-p5635471	NC	NC	NC	NC	NC	NC	NC	NC	NC	NC	NC	NC	NC	NC	NC	NC	NC	NC	NC	NC	NC	NC	NC	NC	NC	NC	NC	NC	NC	NC	NC	NC	NC	NC	NC	NC	NC	NC	NC	NC	NC	NC	NC	NC	NC	NC
A01	5674299	2154	Bn-A01-p5647795	AA	AB	AA	AA	AA	NC	AA	AA	AA	AA	AA	AA	NC	AA	NC	AA	AA	AA	NC	AA	AA	AA	AA	AA	AA	AA	AA	NC	AA	NC	NC	NC	AA	AA	AA	AA	AA	AA	AA	AA	AA	AA	AA	NC	BB	BB
A01	5674624	2155	Bn-A01-p5648120	NC	NC	NC	NC	NC	NC	NC	NC	NC	NC	NC	NC	NC	NC	NC	NC	NC	NC	NC	NC	NC	NC	NC	NC	NC	NC	NC	NC	NC	NC	NC	NC	NC	NC	NC	NC	NC	NC	NC	NC	NC	NC	NC	NC	NC	NC
A01	5685662	2156	Bn-A01-p5658004	NC	NC	NC	NC	NC	NC	NC	NC	NC	NC	NC	NC	NC	NC	NC	NC	NC	NC	NC	NC	NC	NC	NC	NC	NC	NC	NC	NC	NC	NC	NC	NC	NC	NC	NC	NC	NC	NC	NC	NC	NC	NC	NC	NC	NC	NC
A01	5686762	2157	Bn-A01-p5659083	NC	NC	NC	NC	NC	NC	NC	NC	NC	NC	NC	NC	NC	NC	NC	NC	NC	NC	NC	NC	NC	NC	NC	NC	NC	NC	NC	NC	NC	NC	NC	NC	NC	NC	NC	NC	NC	NC	NC	NC	NC	NC	NC	NC	NC	NC
A01	5687817	2158	Bn-A01-p5660238	NC	NC	NC	NC	NC	NC	NC	NC	NC	NC	NC	NC	NC	NC	NC	NC	NC	NC	NC	NC	NC	NC	NC	NC	NC	NC	NC	NC	NC	NC	NC	NC	NC	NC	NC	NC	NC	NC	NC	NC	NC	NC	NC	NC	NC	NC
A01	5688872	2159	Bn-A01-p5661294	BB	BB	BB	BB	BB	BB	BB	BB	BB	BB	BB	BB	BB	BB	BB	BB	BB	BB	NC	BB	BB	BB	BB	BB	BB	BB	BB	BB	BB	BB	BB	BB	BB	BB	BB	BB	BB	BB	BB	BB	BB	BB	BB	BB	AB	AB
A01	5690897	2160	Bn-A01-p5663319	AA	NC	NC	AA	NC	NC	NC	AA	NC	AA	NC	NC	NC	AA	NC	AA	AA	AA	NC	NC	AA	AA	AA	NC	AA	AA	AA	NC	AA	NC	NC	NC	AA	AA	AA	AA	AA	AA	NC	AA	AA	AA	AA	NC	NC	NC
A01	5693449	2161	Bn-A01-p5665774	BB	AB	BB	BB	BB	NC	NC	BB	BB	BB	NC	NC	NC	BB	NC	BB	BB	BB	NC	NC	BB	BB	BB	BB	BB	BB	BB	NC	BB	NC	NC	NC	BB	BB	BB	BB	BB	BB	BB	BB	BB	BB	BB	NC	BB	BB
A01	5694064	39107	Bn-scaff_17827_1-p600033	AA	AA	NC	AA	AA	BB	BB	NC	NC	NC	NC	NC	BB	BB	BB	BB	NC	BB	BB	BB	BB	NC	BB	BB	BB	AA	AA	AA	NC	AA	AA	AA	AA	AA	NC	AA	AA	NC	NC	NC	AA	AA	AA	AA	AB	AB
A01	5705682	2162	Bn-A01-p5678678	BB	AB	BB	BB	BB	NC	NC	BB	NC	NC	NC	NC	NC	NC	NC	NC	BB	NC	NC	NC	BB	BB	NC	NC	NC	BB	BB	NC	BB	NC	NC	NC	BB	BB	BB	BB	BB	BB	BB	BB	BB	NC	BB	NC	NC	NC
A01	5706393	2163	Bn-A01-p5679389	AA	AB	AA	AA	AA	NC	AA	AA	AA	AA	NC	AA	NC	AA	NC	AA	AA	AA	NC	AA	AA	AA	AA	AA	AA	AA	AA	NC	AA	NC	NC	NC	AA	AA	AA	AA	AA	AA	AA	AA	AA	AA	AA	NC	AA	AA
A01	5707493	2164	Bn-A01-p5680581	NC	NC	NC	NC	NC	NC	NC	NC	NC	NC	NC	NC	NC	NC	NC	NC	NC	NC	NC	NC	NC	NC	NC	NC	NC	NC	NC	NC	NC	NC	NC	NC	BB	NC	BB	NC	NC	BB	NC	NC	NC	NC	NC	NC	NC	NC
A01	5707642	2165	Bn-A01-p5680730	BB	NC	BB	BB	BB	BB	NC	BB	NC	BB	NC	NC	NC	BB	BB	BB	BB	BB	NC	NC	BB	BB	BB	BB	BB	BB	BB	NC	BB	BB	NC	NC	BB	BB	BB	BB	BB	BB	BB	BB	BB	BB	BB	BB	BB	BB
A01	5713544	2166	Bn-A01-p5688168	AA	AB	AA	AA	AA	NC	NC	AA	NC	NC	NC	NC	NC	NC	NC	NC	AA	NC	NC	NC	NC	AA	NC	NC	NC	AA	AA	NC	AA	NC	NC	NC	AA	AA	AA	NC	AA	AA	AA	AA	AA	AA	AA	NC	NC	AA
A01	5721331	2167	Bn-A01-p5697529	NC	NC	NC	NC	NC	NC	NC	NC	NC	NC	NC	NC	NC	NC	NC	NC	NC	NC	NC	NC	NC	NC	NC	NC	NC	NC	NC	NC	NC	NC	NC	NC	NC	NC	NC	NC	NC	NC	NC	NC	NC	NC	NC	NC	NC	NC
A01	5721408	2168	Bn-A01-p5697706	AA	AA	AA	AA	AA	BB	AA	AA	AA	AA	AA	AA	BB	AA	BB	AA	AA	AA	BB	AA	AA	AA	AA	AA	AA	AA	AA	BB	AA	BB	BB	BB	AA	AA	AA	AA	AA	AA	AA	AA	AA	AA	AA	BB	BB	BB
A01	5722911	2169	Bn-A01-p5699110	AA	AB	AA	AA	AA	NC	NC	AA	AA	AA	NC	NC	NC	AA	NC	AA	AA	NC	NC	NC	AA	AA	AA	NC	AA	AA	AA	NC	AA	NC	NC	NC	AA	AA	AA	AA	AA	AA	AA	AA	AA	AA	AA	NC	NC	AA
A01	5733884	2170	Bn-A01-p5711920	BB	NC	BB	BB	BB	BB	BB	BB	BB	BB	BB	BB	BB	BB	BB	BB	BB	BB	BB	BB	BB	BB	BB	BB	BB	BB	BB	BB	BB	BB	BB	BB	BB	BB	BB	BB	BB	BB	BB	BB	BB	BB	BB	BB	BB	BB
A01	5737207	2171	Bn-A01-p5715141	BB	BB	BB	BB	BB	NC	BB	BB	BB	BB	BB	BB	NC	BB	NC	BB	BB	BB	NC	NC	BB	BB	BB	BB	BB	BB	BB	NC	BB	NC	NC	NC	BB	BB	BB	BB	BB	BB	BB	BB	BB	BB	BB	NC	NC	AA
A01	5740068	2172	Bn-A01-p5718049	AA	AB	AA	AA	AA	NC	AA	AA	AA	AA	AA	AA	NC	AA	NC	AA	AA	AA	NC	AA	AA	AA	AA	AA	AA	AA	AA	NC	AA	NC	NC	NC	AA	AA	AA	AA	AA	AA	AA	AA	AA	AA	AA	NC	AA	AA
A01	5756558	2179	Bn-A01-p5762190	AA	AB	AA	AA	AA	NC	NC	AA	AA	AA	AA	AA	NC	AA	NC	AA	AA	AA	NC	AA	AA	AA	AA	AA	AA	AA	AA	NC	AA	NC	NC	NC	AA	AA	AA	AA	AA	AA	AA	AA	AA	AA	AA	NC	NC	NC
A01	5763716	2180	Bn-A01-p5775331	BB	AB	BB	BB	BB	NC	NC	BB	BB	BB	BB	BB	NC	BB	NC	BB	BB	BB	NC	NC	BB	BB	BB	BB	BB	BB	BB	NC	BB	NC	NC	NC	BB	BB	BB	BB	BB	BB	BB	BB	BB	BB	BB	NC	BB	BB
A01	5765549	2181	Bn-A01-p5777117	AA	NC	AA	AA	NC	NC	NC	AA	NC	AA	NC	NC	NC	AA	NC	AA	AA	NC	NC	NC	AA	AA	NC	NC	AA	AA	AA	NC	AA	NC	NC	NC	AA	AA	AA	NC	NC	AA	AA	AA	AA	AA	AA	NC	NC	NC
A01	5770010	2182	Bn-A01-p5781261	AA	AA	AA	AA	AA	BB	NC	AA	NC	AA	NC	NC	BB	NC	BB	NC	AA	NC	NC	NC	NC	AA	NC	AB	NC	AB	AB	BB	AA	BB	BB	BB	NC	NC	AA	AB	AB	AA	NC	AA	NC	NC	NC	NC	AB	AB
A01	5786670	2183	Bn-A01-p5787591	AA	AA	AA	AA	AA	NC	NC	AA	AA	AA	NC	AA	NC	AA	NC	AA	AA	AA	NC	NC	AA	AA	AA	AA	AA	AA	AA	NC	AA	NC	NC	NC	AA	AA	AA	AA	AA	AA	AA	AA	AA	AA	AA	NC	AA	AA
A01	5794266	2184	Bn-A01-p5795016	BB	BB	BB	BB	BB	NC	BB	BB	BB	BB	BB	BB	NC	BB	NC	BB	BB	BB	NC	BB	BB	BB	BB	BB	BB	BB	BB	NC	BB	NC	NC	NC	BB	BB	BB	BB	BB	BB	BB	BB	BB	BB	BB	NC	BB	BB
A01	5795479	2186	Bn-A01-p5796425	AA	AB	AA	AA	AA	NC	AA	AA	AA	AA	AA	AA	NC	AA	NC	AA	AA	AA	NC	AA	AA	AA	AA	AA	AA	AA	AA	NC	AA	NC	NC	NC	AA	AA	AA	AA	AA	AA	AA	AA	AA	AA	AA	NC	AA	AA
A01	5796865	2188	Bn-A01-p5797810	NC	NC	NC	NC	NC	NC	NC	NC	NC	NC	NC	NC	NC	NC	NC	NC	NC	NC	NC	NC	NC	NC	NC	NC	NC	NC	NC	NC	NC	NC	NC	NC	NC	NC	NC	NC	NC	NC	NC	NC	NC	NC	NC	NC	NC	NC
A01	5804128	2189	Bn-A01-p5805154	AA	AA	AA	AA	AA	NC	AA	AA	AA	AA	AA	AA	NC	AA	NC	AA	AA	AA	NC	AA	AA	AA	AA	AA	AA	AA	AA	NC	AA	NC	NC	NC	AA	AA	AA	AA	AA	AA	AA	AA	AA	AA	AA	NC	BB	BB
A01	5805640	2190	Bn-A01-p5806635	BB	NC	BB	BB	BB	BB	NC	BB	BB	BB	NC	NC	BB	BB	BB	BB	BB	BB	BB	NC	BB	BB	BB	BB	BB	BB	BB	BB	BB	BB	BB	BB	BB	BB	BB	BB	BB	BB	BB	BB	BB	BB	BB	BB	BB	BB
A01	5807046	2191	Bn-A01-p5808036	BB	BB	BB	BB	BB	NC	NC	BB	BB	BB	BB	BB	NC	BB	NC	BB	BB	BB	NC	NC	BB	BB	BB	BB	BB	BB	BB	NC	BB	NC	NC	NC	BB	BB	BB	BB	BB	BB	BB	BB	BB	BB	BB	NC	AA	AA
A01	5820842	2192	Bn-A01-p5821651	BB	BB	BB	BB	BB	BB	NC	BB	BB	BB	NC	BB	BB	BB	BB	BB	BB	BB	BB	NC	BB	BB	BB	BB	BB	BB	BB	BB	BB	BB	BB	BB	BB	BB	BB	BB	BB	BB	BB	BB	BB	BB	BB	BB	BB	BB
A01	5821306	2193	Bn-A01-p5822015	BB	BB	BB	BB	BB	NC	NC	BB	BB	BB	BB	BB	NC	BB	NC	BB	BB	BB	NC	NC	BB	BB	BB	BB	BB	BB	BB	NC	BB	NC	NC	NC	BB	BB	BB	BB	BB	BB	BB	BB	BB	BB	BB	NC	AA	AA
A01	5841315	2194	Bn-A01-p5835558	BB	AB	BB	BB	BB	NC	NC	BB	BB	BB	BB	BB	AB	NC	AB	BB	BB	BB	NC	BB	BB	BB	BB	BB	BB	BB	BB	BB	BB	BB	NC	NC	BB	BB	BB	BB	AB	BB	BB	BB	BB	BB	BB	BB	BB	BB
A01	5871510	2196	Bn-A01-p5868598	NC	NC	NC	NC	NC	AA	AA	AA	AA	AA	AA	AA	AA	AA	AA	AA	AA	AA	AA	AA	AA	AA	AA	AA	AA	NC	NC	NC	AA	NC	NC	NC	NC	NC	NC	NC	NC	NC	NC	NC	NC	NC	NC	NC	AA	AA
A01	5876416	2197	Bn-A01-p5873504	BB	AB	BB	BB	BB	NC	BB	BB	BB	BB	BB	BB	NC	BB	NC	BB	BB	BB	NC	NC	BB	BB	BB	BB	BB	BB	BB	NC	BB	NC	NC	NC	NC	BB	BB	BB	BB	BB	BB	BB	BB	BB	BB	NC	BB	BB
A01	5881173	2198	Bn-A01-p5878485	BB	BB	BB	BB	BB	NC	NC	BB	NC	NC	NC	NC	NC	BB	NC	NC	NC	NC	NC	NC	NC	BB	NC	NC	BB	BB	BB	NC	BB	NC	NC	NC	NC	BB	BB	BB	BB	BB	BB	BB	BB	BB	BB	NC	NC	NC
A01	5913794	2200	Bn-A01-p5899092	AA	AB	AA	AA	AA	AA	AA	AA	AA	AA	AA	AA	AA	AA	AA	AA	AA	AA	AA	AA	AA	AA	AA	AA	AA	AA	AA	AA	AA	AA	AA	AA	AA	AA	AA	AA	AA	AA	AA	AA	AA	AA	AA	AA	AB	AB
A01	5917932	2201	Bn-A01-p5903527	BB	AB	BB	BB	BB	AA	AB	BB	NC	BB	BB	NC	AA	AB	AA	AB	BB	AB	AA	NC	AB	BB	AB	AB	AB	NC	NC	AA	BB	AA	AA	AA	AA	NC	BB	BB	NC	BB	BB	BB	NC	NC	NC	AA	AA	AA
A01	5925447	2202	Bn-A01-p5917688	BB	BB	BB	BB	BB	NC	BB	BB	NC	BB	NC	NC	NC	BB	NC	BB	BB	BB	NC	BB	BB	BB	BB	BB	BB	BB	BB	NC	BB	NC	NC	NC	NC	BB	BB	BB	BB	BB	BB	BB	BB	BB	BB	NC	AA	AA
A01	5925999	2203	Bn-A01-p5918340	BB	BB	BB	BB	BB	BB	BB	BB	BB	BB	BB	BB	BB	BB	BB	BB	BB	BB	BB	BB	BB	BB	BB	BB	BB	BB	BB	BB	BB	BB	BB	BB	BB	BB	BB	BB	BB	BB	BB	BB	BB	BB	BB	BB	BB	BB
A01	5929182	2204	Bn-A01-p5921497	AA	AA	AA	AA	AA	NC	AA	AA	AA	AA	NC	AA	NC	AA	NC	AA	AA	AA	NC	AA	AA	AA	AA	AA	AA	AA	AA	NC	AA	NC	NC	NC	NC	AA	AA	AA	AA	AA	AA	AA	AA	AA	AA	NC	AA	AA
A01	5938576	2205	Bn-A01-p5930704	AA	AA	AA	AA	AA	AA	NC	AA	NC	AA	NC	NC	NC	AA	AA	AA	AA	NC	NC	NC	AA	AA	AA	AA	AA	AA	AA	AA	AA	AA	AA	AA	AA	AA	AA	AA	AA	AA	AA	AA	AA	AA	AA	AA	AA	AA
A01	5953016	2206	Bn-A01-p5943392	BB	NC	BB	BB	BB	BB	NC	BB	BB	BB	BB	BB	BB	BB	BB	BB	BB	NC	NC	NC	BB	BB	BB	BB	BB	BB	BB	BB	BB	BB	BB	BB	BB	BB	BB	BB	BB	BB	BB	BB	BB	BB	BB	BB	AA	AA
A01	5954176	2207	Bn-A01-p5944398	BB	BB	BB	BB	BB	NC	BB	BB	BB	BB	BB	BB	NC	BB	NC	BB	BB	BB	NC	BB	BB	BB	BB	BB	BB	BB	BB	NC	BB	NC	NC	NC	NC	BB	BB	BB	BB	BB	BB	BB	BB	BB	BB	NC	BB	BB
A01	5958889	2208	Bn-A01-p5949498	BB	BB	BB	BB	BB	BB	BB	BB	BB	BB	BB	BB	BB	BB	BB	BB	BB	BB	BB	BB	BB	BB	BB	BB	BB	BB	BB	BB	BB	BB	BB	BB	BB	BB	BB	BB	BB	BB	BB	BB	BB	BB	BB	BB	BB	BB
A01	5958973	2209	Bn-A01-p5949582	BB	NC	BB	BB	BB	BB	BB	BB	BB	BB	BB	BB	BB	BB	BB	BB	BB	BB	BB	BB	BB	BB	BB	BB	BB	BB	BB	BB	BB	BB	BB	BB	BB	BB	BB	BB	BB	BB	BB	BB	BB	BB	BB	BB	AB	NC
A01	5959057	2210	Bn-A01-p5949665	NC	AB	AA	AA	AA	AA	AA	AA	AA	AA	AA	AA	AA	AA	AA	AA	AA	AA	AA	AA	AA	AA	AA	AA	AA	AA	AA	AA	AA	AA	AA	AA	AA	AA	AA	AA	AA	AA	AA	AA	AA	AA	AA	AA	AB	NC
A01	5963633	2213	Bn-A01-p5959700	BB	AA	BB	BB	BB	BB	BB	BB	BB	BB	NC	NC	BB	BB	BB	BB	BB	BB	BB	BB	BB	BB	BB	BB	BB	BB	BB	BB	BB	BB	BB	BB	BB	BB	BB	BB	BB	BB	BB	BB	BB	BB	BB	BB	AB	NC
A01	5981102	2215	Bn-A01-p5973643	NC	NC	NC	NC	NC	NC	NC	NC	NC	NC	NC	NC	NC	NC	NC	NC	NC	NC	NC	NC	NC	NC	NC	NC	NC	NC	NC	NC	NC	NC	NC	NC	NC	NC	NC	NC	NC	NC	NC	NC	NC	NC	NC	NC	NC	NC
A01	5983711	2217	Bn-A01-p5977820	AA	AB	AA	AA	AA	NC	NC	AA	NC	AA	NC	NC	NC	AA	NC	AA	AA	AA	NC	NC	AA	AA	AA	NC	AA	AA	AA	NC	AA	NC	NC	NC	NC	AA	AA	AA	AA	AA	NC	AA	AA	AA	AA	NC	BB	BB
A01	5992852	2219	Bn-A01-p5990203	BB	NC	BB	BB	BB	BB	BB	BB	BB	BB	BB	BB	BB	BB	BB	BB	BB	BB	BB	BB	BB	BB	BB	BB	BB	BB	BB	BB	BB	BB	BB	BB	BB	BB	BB	BB	BB	BB	BB	BB	BB	BB	BB	BB	BB	BB
A01	5997659	2220	Bn-A01-p5994840	BB	BB	BB	BB	BB	NC	NC	BB	BB	BB	BB	BB	NC	BB	NC	BB	BB	BB	NC	NC	BB	BB	BB	BB	BB	BB	BB	NC	BB	NC	NC	NC	NC	BB	BB	BB	BB	BB	BB	BB	BB	BB	BB	NC	AA	AA
A01	5997699	2221	Bn-A01-p5994980	AA	AA	AA	AA	AA	NC	AA	AA	AA	AA	AA	AA	NC	AA	NC	AA	AA	AA	NC	AA	AA	AA	AA	AA	AA	AA	AA	NC	AA	NC	NC	NC	NC	AA	AA	AA	AA	AA	AA	AA	AA	AA	AA	NC	BB	BB
A01	6010739	2223	Bn-A01-p6007093	BB	AB	BB	BB	BB	NC	NC	BB	BB	BB	NC	NC	NC	BB	NC	BB	BB	BB	NC	NC	BB	BB	BB	BB	BB	BB	BB	NC	BB	NC	NC	NC	NC	BB	BB	BB	BB	BB	BB	BB	BB	BB	BB	NC	AA	AA
A01	6039228	2224	Bn-A01-p6035491	BB	AB	BB	BB	BB	NC	BB	BB	BB	BB	BB	BB	NC	BB	NC	BB	BB	BB	NC	BB	BB	BB	BB	BB	BB	BB	BB	NC	BB	NC	NC	NC	NC	BB	BB	BB	BB	BB	BB	BB	BB	BB	BB	NC	AA	AA
A01	6041999	2225	Bn-A01-p6038249	BB	AB	BB	BB	BB	NC	BB	BB	BB	BB	BB	BB	NC	BB	NC	BB	BB	BB	NC	BB	BB	BB	BB	BB	BB	BB	BB	NC	BB	NC	NC	NC	NC	BB	BB	BB	BB	BB	BB	BB	BB	BB	BB	NC	BB	BB
A01	6044263	2226	Bn-A01-p6040667	AA	AA	AA	AA	AA	NC	NC	AA	AA	AA	AA	AA	NC	AA	NC	AA	AA	AA	NC	AA	AA	AA	AA	AA	AA	AA	AA	NC	AA	NC	NC	NC	NC	AA	AA	AA	AA	AA	AA	AA	AA	AA	AA	NC	BB	BB
A01	6048174	2227	Bn-A01-p6044475	BB	BB	BB	BB	BB	NC	NC	BB	NC	BB	NC	NC	NC	BB	NC	BB	BB	NC	NC	NC	BB	BB	NC	NC	BB	BB	BB	NC	BB	NC	NC	NC	NC	BB	BB	BB	BB	BB	BB	BB	BB	BB	BB	NC	NC	NC
A01	6059047	2228	Bn-A01-p6053633	NC	AA	NC	NC	NC	AA	NC	NC	NC	NC	NC	NC	NC	NC	AA	NC	NC	NC	NC	NC	NC	NC	NC	NC	NC	NC	NC	NC	NC	NC	NC	NC	NC	NC	NC	NC	NC	NC	NC	NC	NC	NC	NC	NC	AA	AA
A01	6069054	2229	Bn-A01-p6066325	AA	AA	NC	AA	AA	NC	NC	NC	NC	NC	NC	NC	NC	NC	NC	NC	NC	NC	NC	NC	NC	AA	NC	NC	NC	AA	AA	NC	AA	NC	NC	NC	AA	AA	AA	AA	AA	AA	NC	AA	AA	AA	AA	NC	BB	BB
A01	6080555	2230	Bn-A01-p6081978	BB	BB	BB	BB	BB	BB	NC	BB	NC	BB	NC	NC	NC	BB	BB	BB	BB	NC	NC	NC	BB	BB	BB	BB	BB	BB	BB	BB	BB	BB	NC	BB	BB	BB	BB	BB	BB	BB	BB	BB	BB	BB	BB	BB	BB	NC
A01	6081592	2231	Bn-A01-p6083015	NC	NC	NC	NC	NC	NC	NC	NC	NC	NC	NC	NC	NC	NC	NC	NC	NC	NC	NC	NC	NC	NC	NC	NC	NC	NC	NC	NC	NC	NC	NC	NC	NC	NC	NC	NC	NC	NC	NC	NC	NC	NC	NC	NC	NC	NC
A01	6093856	2232	Bn-A01-p6093123	AB	NC	AB	AB	AB	BB	AB	AB	AB	AB	AB	AB	BB	NC	BB	NC	AB	NC	BB	NC	NC	AB	NC	NC	NC	NC	AB	BB	AB	BB	BB	BB	BB	NC	AB	NC	NC	AB	AB	AB	NC	NC	NC	BB	BB	NC
A01	6114398	2234	Bn-A01-p6111016	BB	BB	BB	BB	BB	BB	BB	BB	BB	BB	BB	BB	BB	BB	BB	BB	BB	BB	BB	BB	BB	BB	BB	BB	BB	BB	BB	BB	BB	BB	BB	BB	BB	BB	BB	BB	BB	BB	BB	BB	BB	BB	BB	BB	BB	BB
A01	6164655	2236	Bn-A01-p6158889	AA	AB	AA	AA	AA	NC	NC	AA	AA	AA	AA	AA	AA	AA	NC	AA	AA	AA	NC	AA	AA	AA	AA	AA	AA	AA	AA	NC	AA	NC	NC	NC	NC	AA	AA	AA	AA	AA	AA	AA	AA	AA	AA	NC	NC	AA
A01	6171112	2237	Bn-A01-p6168163	BB	BB	BB	BB	BB	NC	NC	BB	BB	BB	BB	BB	BB	BB	NC	BB	BB	BB	NC	BB	BB	BB	BB	BB	BB	BB	BB	BB	BB	NC	BB	NC	BB	BB	BB	BB	BB	BB	BB	BB	BB	BB	BB	NC	BB	BB
A01	6171240	2238	Bn-A01-p6168191	NC	NC	NC	NC	NC	NC	NC	NC	NC	NC	NC	NC	NC	NC	NC	NC	NC	NC	NC	NC	NC	NC	NC	NC	NC	NC	NC	NC	NC	NC	NC	NC	NC	NC	NC	NC	NC	NC	NC	NC	NC	NC	NC	NC	NC	NC
A01	6183357	2239	Bn-A01-p6180257	BB	BB	BB	BB	BB	NC	NC	BB	BB	BB	NC	NC	BB	BB	NC	BB	BB	BB	NC	BB	BB	BB	BB	BB	BB	BB	BB	NC	BB	NC	NC	NC	NC	BB	BB	BB	BB	BB	BB	BB	BB	BB	BB	NC	BB	BB
A01	6185763	2240	Bn-A01-p6182710	AA	AB	AA	AA	AA	NC	AA	AA	AA	AA	AA	AA	AA	AA	NC	AA	AA	AA	NC	AA	AA	AA	AA	AA	AA	AA	AA	NC	AA	NC	NC	NC	NC	AA	AA	AA	AA	AA	AA	AA	AA	AA	AA	NC	BB	BB
A01	6191292	2241	Bn-A01-p6188347	AB	AB	AB	AB	AB	AB	AB	BB	AB	NC	AB	AB	AB	AB	NC	AB	NC	AB	AA	AB	AB	NC	BB	AB	AB	NC	AB	AB	NC	NC	NC	NC	NC	NC	AB	BB	AB	NC	AB	AB	AB	AB	AB	NC	AA	AA
A01	6203819	2242	Bn-A01-p6199422	NC	NC	NC	NC	NC	NC	NC	NC	NC	NC	NC	NC	NC	NC	NC	NC	NC	NC	NC	NC	NC	NC	NC	NC	NC	NC	NC	NC	NC	NC	NC	NC	NC	NC	NC	NC	NC	NC	NC	NC	NC	NC	NC	NC	NC	NC
A01	6216610	2243	Bn-A01-p6215196	BB	BB	BB	BB	BB	BB	BB	BB	BB	BB	BB	BB	BB	BB	BB	BB	BB	BB	BB	BB	BB	BB	BB	BB	BB	BB	BB	BB	BB	BB	BB	BB	BB	BB	BB	BB	BB	BB	BB	BB	BB	BB	BB	BB	AB	AB
A01	6217796	2244	Bn-A01-p6216424	NC	NC	NC	NC	NC	NC	NC	NC	NC	NC	NC	NC	NC	NC	NC	NC	NC	NC	NC	NC	NC	NC	NC	NC	NC	NC	NC	NC	NC	NC	NC	NC	NC	NC	NC	NC	NC	NC	NC	NC	NC	NC	NC	NC	NC	NC
A01	6222054	2246	Bn-A01-p6220667	AA	NC	AA	AA	AA	AA	AA	AA	NC	AA	NC	AA	AA	AA	AA	AA	AA	AA	AA	NC	AA	AA	AA	AA	AA	AA	AA	AA	AA	AA	AA	AA	AA	AA	AA	AA	AA	AA	AA	AA	AA	AA	AA	AA	AA	AA
A01	6234181	2248	Bn-A01-p6232061	AA	AA	AA	AA	AA	BB	NC	AA	AA	AA	NC	NC	AA	AA	BB	AA	AA	AA	BB	NC	AA	AA	AA	AA	AA	AA	AA	BB	AA	BB	BB	BB	BB	AA	AA	AA	AA	AA	AA	AA	AA	AA	AA	BB	BB	BB
A01	6251774	51924	Bn-Scaffold001812-p284	BB	BB	BB	BB	BB	NC	NC	BB	BB	BB	BB	BB	BB	BB	NC	BB	BB	BB	NC	BB	BB	BB	BB	BB	BB	BB	BB	NC	BB	NC	NC	NC	NC	BB	BB	BB	BB	BB	BB	BB	BB	BB	BB	NC	BB	BB
A01	6258434	2251	Bn-A01-p6270054	AA	AA	AA	AA	AA	AA	NC	AA	NC	AA	NC	NC	AA	AA	AA	AA	AA	NC	AA	NC	AA	AA	AA	AA	AA	AA	AA	NC	AA	NC	NC	NC	NC	AA	AA	AA	AA	AA	AA	AA	AA	AA	AA	NC	AB	AB
A01	6259625	2252	Bn-A01-p6271245	AA	AB	AA	AA	NC	BB	NC	AA	NC	AA	NC	NC	NC	NC	BB	NC	AA	NC	BB	NC	NC	AA	NC	NC	NC	AA	AA	BB	AA	BB	BB	BB	BB	NC	AA	NC	NC	AA	AA	AA	NC	AA	AA	BB	AB	AB
A01	6261023	2253	Bn-A01-p6272642	BB	AB	BB	BB	BB	NC	AB	BB	NC	BB	NC	NC	NC	BB	NC	BB	NC	NC	NC	AB	BB	BB	NC	NC	BB	BB	BB	NC	BB	NC	NC	NC	NC	BB	BB	BB	NC	BB	NC	BB	NC	NC	BB	NC	BB	BB
A01	6262516	2254	Bn-A01-p6274135	BB	AB	BB	BB	BB	NC	NC	BB	BB	BB	NC	BB	BB	BB	NC	BB	BB	BB	NC	BB	BB	BB	BB	BB	BB	BB	BB	NC	BB	NC	NC	NC	NC	BB	BB	BB	BB	BB	BB	BB	BB	BB	BB	NC	BB	BB
A01	6264166	2255	Bn-A01-p6275784	AA	AB	AA	AA	AA	NC	AA	AA	AA	AA	AA	AA	AA	AA	NC	AA	AA	AA	NC	AA	AA	AA	AA	AA	AA	AA	AA	NC	AA	NC	NC	NC	NC	AA	AA	AA	AA	AA	AA	AA	AA	AA	AA	NC	AA	AA
A01	6279369	2256	Bn-A01-p6290508	NC	NC	NC	NC	NC	NC	NC	NC	NC	NC	NC	NC	NC	NC	NC	NC	NC	NC	NC	NC	NC	NC	NC	NC	NC	NC	NC	NC	NC	NC	NC	NC	NC	NC	NC	NC	NC	NC	NC	NC	NC	NC	NC	NC	NC	NC
A01	6309522	2257	Bn-A01-p6333810	AA	AA	AA	AA	AA	NC	AA	AA	AA	AA	AA	AA	AA	AA	NC	AA	AA	AA	NC	NC	AA	AA	AA	AA	AA	AA	AA	NC	AA	NC	NC	NC	NC	AA	AA	AA	AA	AA	AA	AA	AA	AA	AA	NC	AA	AA
A01	6309623	2258	Bn-A01-p6333910	AA	AA	AA	AA	AA	NC	AA	AA	AA	AA	AA	AA	AA	AA	NC	AA	AA	AA	NC	NC	AA	AA	AA	AA	AA	AA	AA	NC	AA	NC	NC	NC	NC	AA	AA	AA	AA	AA	AA	AA	AA	AA	AA	NC	AA	AA
A01	6348045	2261	Bn-A01-p6369633	AA	AA	AA	AA	AA	AA	AA	AA	AA	AA	AA	AA	AA	AA	AA	AA	AA	AA	AA	AA	AA	AA	AA	AA	AA	AA	AA	AA	AA	AA	AA	AA	AA	AA	AA	AA	AA	AA	AA	AA	AA	AA	AA	AA	AB	AB
A01	6354450	2263	Bn-A01-p6376105	BB	BB	BB	BB	BB	BB	BB	BB	BB	BB	BB	BB	BB	BB	BB	BB	BB	BB	BB	BB	BB	BB	BB	BB	BB	BB	BB	BB	BB	BB	BB	BB	BB	BB	BB	BB	BB	BB	BB	BB	BB	BB	BB	BB	BB	BB
A01	6361581	2264	Bn-A01-p6380934	AA	AB	NC	AA	AA	NC	AA	AA	NC	AA	NC	NC	AA	NC	NC	AA	AA	AA	NC	NC	AA	AA	AA	AA	AA	AA	AA	NC	AA	BB	NC	NC	NC	AA	AA	AA	AA	AA	NC	AA	AA	AA	AA	NC	NC	NC
A01	6369110	2265	Bn-A01-p6388431	AA	AA	AA	AA	AA	AA	AA	AA	AA	AA	AA	AA	AA	AA	AA	AA	AA	AA	AA	AA	AA	AA	AA	AA	AA	AA	AA	AA	AA	AA	AA	AA	AA	AA	AA	AA	AA	AA	AA	AA	AA	AA	AA	AA	AA	AA
A01	6370808	2266	Bn-A01-p6390236	AA	AA	AA	AA	AA	BB	NC	AA	NC	NC	NC	NC	AA	AA	BB	AA	AA	AA	BB	NC	AA	AA	AA	AA	AA	AA	AA	BB	AA	BB	BB	BB	BB	AA	AA	AA	AA	AA	AA	AA	AA	AA	AA	BB	BB	BB
A01	6447485	2267	Bn-A01-p6439605	NC	NC	NC	NC	NC	NC	NC	NC	NC	NC	NC	NC	NC	NC	NC	NC	NC	NC	NC	NC	NC	NC	NC	NC	NC	NC	NC	NC	NC	NC	NC	NC	NC	NC	NC	NC	NC	NC	NC	NC	NC	NC	NC	NC	NC	NC
A01	6475969	2270	Bn-A01-p6478922	NC	NC	NC	NC	NC	NC	NC	NC	NC	NC	NC	NC	NC	NC	NC	NC	NC	NC	NC	NC	NC	NC	NC	NC	NC	NC	NC	NC	NC	NC	NC	NC	NC	NC	NC	NC	NC	NC	NC	NC	NC	NC	NC	NC	NC	NC
A01	6476782	2271	Bn-A01-p6479735	AA	AA	AA	AA	AA	NC	NC	AA	AA	AA	AA	AA	AA	AA	NC	AA	AA	AA	NC	AA	AA	AA	AA	AA	AA	AA	AA	NC	AA	NC	NC	NC	NC	AA	AA	AA	AA	AA	AA	AA	AA	AA	AA	NC	BB	BB
A01	6478860	2273	Bn-A01-p6482543	AA	AA	AA	AA	AA	NC	NC	AA	AA	AA	AA	AA	AA	AA	NC	AA	AA	AA	NC	AA	AA	AA	AA	AA	AA	AA	AA	NC	AA	NC	NC	NC	NC	AA	AA	AA	AA	AA	AA	AA	AA	AA	AA	NC	BB	BB
A01	6483905	2274	Bn-A01-p6487075	BB	AA	BB	BB	BB	BB	NC	BB	BB	BB	BB	BB	BB	BB	BB	BB	BB	BB	BB	BB	BB	BB	BB	BB	BB	BB	BB	BB	BB	BB	BB	BB	BB	BB	BB	BB	BB	BB	BB	BB	BB	BB	BB	BB	BB	BB
A01	6496535	2277	Bn-A01-p6507432	AA	AA	NC	AA	AA	AA	NC	AA	NC	NC	NC	NC	AA	AA	AA	AA	NC	AA	AA	NC	AA	NC	AA	AA	AA	AA	AA	AA	NC	AA	AA	AA	AA	AA	NC	NC	NC	NC	NC	NC	AA	AA	AA	AA	AA	AA
A01	6515165	2279	Bn-A01-p6530903	AA	AB	AA	AA	AA	NC	NC	AA	AA	AA	AA	AA	AA	AA	NC	AA	AA	AA	NC	AA	AA	AA	AA	AA	AA	AA	AA	NC	AA	NC	NC	NC	NC	AA	AA	AA	AA	AA	AA	AA	AA	AA	AA	NC	BB	BB
A01	6522245	2280	Bn-A01-p6538362	AA	AA	AA	AA	AA	AA	AA	AA	AA	AA	AA	AA	AA	AA	AA	AA	AA	AA	AA	AA	AA	AA	AA	AA	AA	AA	AA	AA	AA	AA	AA	AA	AA	AA	AA	AA	AA	AA	AA	AA	AA	AA	AA	AA	AA	AA
A01	6529905	2281	Bn-A01-p6546245	BB	AB	BB	BB	BB	BB	BB	BB	BB	BB	BB	BB	BB	BB	BB	BB	BB	BB	BB	BB	BB	BB	BB	BB	BB	BB	BB	BB	BB	BB	NC	NC	BB	BB	BB	BB	BB	BB	BB	BB	BB	BB	BB	BB	AB	AB
A01	6530812	2282	Bn-A01-p6547052	AA	AA	AA	AA	AA	NC	NC	AA	AA	AA	NC	AA	NC	AA	NC	AA	AA	AA	NC	AA	AA	AA	AA	AA	AA	AA	AA	NC	AA	NC	NC	NC	NC	AA	AA	AA	AA	AA	AA	AA	AA	AA	AA	NC	BB	BB
A01	6536693	2283	Bn-A01-p6552596	BB	BB	BB	BB	BB	BB	NC	BB	NC	BB	NC	NC	BB	BB	BB	BB	BB	BB	NC	NC	BB	BB	BB	BB	BB	BB	BB	BB	BB	BB	BB	BB	BB	BB	BB	BB	BB	BB	NC	BB	BB	BB	BB	BB	BB	BB
A01	6542943	2284	Bn-A01-p6558843	AA	AB	AA	AA	AA	BB	AA	AA	AA	AA	AA	AA	AA	AA	BB	NC	AA	AA	BB	AA	AA	AA	AA	AA	AA	NC	NC	BB	AA	BB	BB	BB	BB	NC	AA	NC	NC	AA	AA	AA	NC	NC	NC	BB	BB	BB
A01	6544370	2285	Bn-A01-p6560270	BB	AB	BB	BB	BB	NC	NC	BB	BB	BB	BB	BB	BB	BB	NC	BB	BB	BB	NC	BB	BB	BB	BB	BB	BB	BB	BB	NC	BB	NC	NC	NC	NC	BB	BB	BB	BB	BB	BB	BB	BB	BB	BB	NC	AA	AA
A01	6571620	2287	Bn-A01-p6604419	AA	AA	NC	AA	AA	AA	NC	AA	AA	AA	NC	NC	AA	AA	AA	AA	AA	AA	AA	NC	AA	AA	AA	AA	AA	AA	AA	AA	NC	AA	AA	AA	AA	AA	NC	AA	AA	NC	NC	NC	AA	AA	AA	AA	AA	AA
A01	6592959	2288	Bn-A01-p6625349	AA	AB	AA	AA	AA	NC	AA	AA	NC	AA	AA	AA	AA	AA	NC	AA	AA	AA	NC	NC	AA	AA	AA	AA	AA	AA	AA	NC	AA	NC	NC	NC	AA	AA	AA	AA	AA	AA	AA	AA	AA	AA	AA	NC	BB	BB
A01	6600135	2289	Bn-A01-p6628035	NC	AA	NC	NC	NC	NC	NC	AA	NC	AA	NC	NC	NC	NC	NC	NC	NC	NC	NC	NC	NC	NC	NC	NC	NC	NC	NC	NC	NC	NC	NC	NC	NC	NC	NC	NC	NC	NC	NC	NC	NC	NC	NC	NC	NC	AA
A01	6615941	2291	Bn-A01-p6643749	AA	AB	AA	AA	AA	AA	NC	AA	NC	AA	NC	NC	AA	AA	AA	AA	AA	AA	NC	NC	AA	AA	AA	AA	AA	AA	AA	AA	AA	AA	AA	AA	AA	AA	AA	AA	AA	AA	AA	AA	AA	AA	AA	NC	AA	AA
A01	6635648	2292	Bn-A01-p6664608	BB	AB	BB	BB	BB	AA	NC	BB	BB	BB	BB	BB	BB	BB	AA	BB	BB	BB	AA	BB	BB	BB	BB	BB	BB	BB	BB	AA	BB	AA	AA	AA	BB	BB	BB	BB	BB	BB	BB	BB	BB	BB	BB	AA	AB	NC
A01	6639201	2293	Bn-A01-p6678914	AA	AA	AA	AA	AA	BB	NC	AA	NC	AA	NC	NC	NC	NC	BB	NC	AA	AA	BB	NC	NC	AA	NC	NC	AA	AA	AA	BB	AA	BB	BB	BB	AA	AA	AA	NC	AA	AA	AA	AA	AA	AA	AA	BB	BB	BB
A01	6639684	2294	Bn-A01-p6679394	AA	AB	AA	AA	AA	NC	AA	AA	AA	AA	NC	AA	AA	AA	NC	AA	AA	AA	NC	NC	AA	AA	AA	AA	AA	AA	AA	NC	AA	NC	NC	NC	AA	AA	AA	AA	AA	AA	AA	AA	AA	AA	AA	NC	AA	AA
A01	6642568	45248	Bn-scaff_20638_1-p142399	NC	NC	NC	NC	NC	NC	NC	NC	NC	NC	NC	NC	NC	NC	NC	NC	NC	NC	NC	NC	NC	NC	NC	NC	NC	NC	NC	NC	NC	NC	NC	NC	NC	NC	NC	NC	NC	NC	NC	NC	NC	NC	NC	NC	NC	NC
A01	6649030	2296	Bn-A01-p6687707	BB	BB	BB	BB	BB	NC	NC	BB	BB	BB	BB	BB	BB	BB	NC	BB	BB	BB	NC	BB	BB	BB	BB	BB	BB	BB	BB	NC	BB	NC	NC	NC	BB	BB	BB	BB	BB	BB	BB	BB	BB	BB	BB	NC	AA	AA
A01	6649162	2297	Bn-A01-p6687839	AA	AA	AA	AA	AA	NC	NC	AA	NC	AA	NC	NC	NC	NC	NC	AA	AA	NC	NC	NC	AA	AA	NC	NC	NC	AA	AA	NC	AA	NC	NC	NC	AA	AA	AA	NC	AA	AA	AA	AA	AA	AA	AA	NC	NC	NC
A01	6659561	2298	Bn-A01-p6699539	BB	BB	BB	BB	BB	BB	BB	BB	BB	BB	BB	BB	BB	BB	BB	BB	BB	BB	BB	BB	BB	BB	BB	BB	BB	BB	BB	BB	BB	BB	BB	BB	BB	BB	BB	BB	BB	BB	BB	BB	BB	BB	BB	BB	BB	BB
A01	6669443	2300	Bn-A01-p6708539	AA	AB	AA	AA	AA	NC	AA	AA	AA	AA	AA	AA	AA	AA	NC	AA	AA	AA	NC	AA	AA	AA	AA	AA	AA	AA	AA	NC	AA	NC	NC	NC	AA	AA	AA	AA	AA	AA	AA	AA	AA	AA	AA	NC	AA	AA
A01	6674119	2301	Bn-A01-p6713213	BB	BB	BB	BB	BB	NC	NC	BB	BB	BB	BB	BB	BB	BB	NC	BB	BB	BB	NC	BB	BB	BB	BB	BB	BB	BB	BB	NC	BB	NC	NC	NC	BB	BB	BB	BB	BB	BB	BB	BB	BB	BB	BB	NC	BB	BB
A01	6675646	2302	Bn-A01-p6714740	BB	AB	BB	BB	BB	NC	NC	BB	BB	BB	BB	BB	BB	BB	NC	BB	BB	BB	NC	BB	BB	BB	BB	BB	BB	BB	BB	NC	BB	NC	NC	NC	BB	BB	BB	BB	BB	BB	BB	BB	BB	BB	BB	NC	AA	AA
A01	6676123	2303	Bn-A01-p6715317	AA	AB	AA	AA	AA	AA	AA	AA	AA	AA	AA	AA	AA	AA	AA	AA	AA	AA	AA	AA	AA	AA	AA	AA	AA	AA	AA	AA	AA	AA	AA	AA	AA	AA	AA	AA	AA	AA	AA	AA	AA	AA	AA	AA	AB	NC
A01	6693359	2304	Bn-A01-p6747706	BB	BB	BB	BB	BB	NC	AB	NC	NC	NC	NC	NC	NC	NC	NC	NC	NC	NC	NC	NC	BB	BB	NC	NC	BB	BB	BB	NC	BB	NC	NC	NC	BB	BB	BB	BB	BB	BB	BB	BB	BB	BB	BB	NC	AA	AA
A01	6712864	2305	Bn-A01-p6773750	NC	BB	NC	NC	NC	NC	NC	NC	NC	NC	NC	NC	NC	NC	NC	NC	NC	NC	NC	NC	NC	NC	NC	NC	NC	NC	NC	NC	NC	NC	NC	NC	NC	NC	NC	NC	NC	NC	NC	NC	NC	NC	NC	NC	AA	AA
A01	6713163	2306	Bn-A01-p6773949	NC	AA	NC	NC	NC	NC	NC	NC	NC	NC	NC	NC	NC	NC	NC	NC	NC	NC	NC	NC	NC	NC	NC	NC	NC	NC	NC	NC	NC	NC	NC	NC	NC	NC	NC	NC	NC	NC	NC	NC	NC	NC	NC	NC	BB	BB
A01	6713211	2307	Bn-A01-p6774097	AA	BB	AA	AA	NC	AA	AA	AA	NC	NC	NC	NC	AA	AA	AA	AA	AA	AA	AA	NC	AA	AA	AA	AA	AA	AA	AA	AA	AA	AA	NC	NC	AA	AA	AA	AA	AA	AA	NC	AA	AA	AA	AA	NC	AA	AA
A01	6714049	2308	Bn-A01-p6774837	NC	BB	NC	NC	NC	NC	NC	NC	NC	NC	NC	NC	NC	NC	NC	NC	NC	NC	NC	NC	NC	NC	NC	NC	NC	NC	NC	NC	NC	NC	NC	NC	NC	NC	NC	NC	NC	NC	NC	NC	NC	NC	NC	NC	NC	NC
A01	6715848	2309	Bn-A01-p6776634	BB	BB	BB	BB	BB	NC	BB	NC	BB	BB	BB	BB	NC	NC	AA	NC	BB	BB	NC	BB	BB	BB	BB	NC	BB	BB	BB	NC	BB	NC	NC	NC	BB	BB	BB	BB	BB	BB	BB	BB	BB	BB	BB	NC	BB	BB
A01	6716064	2310	Bn-A01-p6776950	AB	AB	AB	AB	AB	NC	NC	AB	NC	AB	NC	NC	AB	AB	AB	NC	AB	AB	NC	NC	AB	AB	AB	AB	AB	AB	AB	NC	AB	NC	NC	NC	AB	AB	AB	NC	AB	AB	NC	AB	NC	NC	AB	BB	AB	AB
A01	6749824	1103	Bn-A01-p20843887	NC	NC	NC	NC	NC	NC	NC	NC	NC	NC	NC	NC	NC	NC	NC	NC	NC	NC	NC	NC	NC	NC	NC	NC	NC	NC	NC	NC	NC	NC	NC	NC	NC	NC	NC	NC	NC	NC	NC	NC	NC	NC	NC	NC	NC	NC
A01	6751281	2441	Bn-A01-p7825044	AB	AB	AB	AA	AA	NC	AA	AA	AA	AA	AA	AA	AA	AA	NC	AA	AA	AA	NC	AA	AA	AA	AA	AA	AA	AA	AA	NC	AA	NC	NC	NC	AA	AA	AA	AA	AA	AA	AA	AA	AA	AA	AA	NC	BB	BB
A01	6753532	2442	Bn-A01-p7827260	NC	NC	NC	NC	NC	NC	NC	NC	NC	NC	NC	NC	NC	NC	NC	NC	NC	NC	NC	NC	NC	NC	NC	NC	NC	NC	NC	NC	NC	NC	NC	NC	NC	NC	NC	NC	NC	NC	NC	NC	NC	NC	NC	NC	NC	NC
A01	6757688	2443	Bn-A01-p7831289	NC	NC	NC	NC	NC	NC	NC	NC	NC	NC	NC	NC	NC	NC	NC	NC	NC	NC	NC	NC	NC	NC	NC	NC	NC	NC	NC	NC	NC	NC	NC	NC	NC	NC	NC	NC	NC	NC	NC	NC	NC	NC	NC	NC	NC	NC
A01	6761409	2444	Bn-A01-p7834871	NC	NC	NC	NC	NC	NC	NC	NC	NC	NC	NC	NC	NC	NC	NC	NC	NC	NC	NC	NC	NC	NC	NC	NC	NC	NC	NC	NC	NC	NC	NC	NC	NC	NC	NC	NC	NC	NC	NC	NC	NC	NC	NC	NC	NC	NC
A01	6773724	2445	Bn-A01-p7850092	AB	AB	AB	AA	AA	BB	NC	AB	NC	AB	NC	NC	NC	NC	BB	NC	NC	NC	BB	NC	AB	AA	NC	NC	AB	AA	AA	BB	AA	BB	BB	BB	AA	AA	AA	AA	AA	AA	AA	AA	AA	NC	AA	BB	BB	BB
A01	6776062	2446	Bn-A01-p7852440	NC	NC	NC	NC	NC	NC	NC	NC	NC	NC	NC	NC	NC	NC	NC	NC	NC	NC	NC	NC	NC	NC	NC	NC	NC	NC	NC	NC	NC	NC	NC	NC	NC	NC	NC	NC	NC	NC	NC	NC	NC	NC	NC	NC	NC	NC
A01	6786331	2178	Bn-A01-p5752342	AA	AA	AA	AA	AA	NC	AA	AA	AA	AA	AA	AA	NC	AA	NC	AA	AA	AA	NC	AA	AA	AA	AA	AA	AA	AA	AA	NC	AA	NC	NC	NC	AA	AA	AA	AA	AA	AA	AA	AA	AA	AA	AA	NC	AA	AA
A01	6800663	2177	Bn-A01-p5737901	BB	AB	BB	BB	BB	NC	NC	BB	BB	BB	BB	BB	NC	BB	NC	BB	BB	BB	NC	NC	BB	BB	BB	BB	BB	BB	BB	NC	BB	NC	NC	NC	BB	BB	BB	BB	BB	BB	BB	BB	BB	BB	BB	NC	BB	BB
A01	6804336	2176	Bn-A01-p5732226	AA	AB	AA	AA	AA	AA	AA	AA	AA	AA	AA	AA	AA	AA	AA	AA	AA	AA	AA	AA	AA	AA	AA	AA	AA	AA	AA	AA	AA	AA	AA	AA	AA	AA	AA	AA	AA	AA	AA	AA	AA	AA	AA	AA	AA	AA
A01	6804630	2175	Bn-A01-p5731932	BB	BB	BB	BB	BB	BB	BB	BB	BB	BB	BB	BB	BB	BB	BB	BB	BB	BB	NC	BB	BB	BB	BB	BB	BB	BB	BB	BB	BB	BB	NC	BB	BB	BB	BB	BB	BB	BB	BB	BB	BB	BB	BB	BB	BB	BB
A01	6805033	2174	Bn-A01-p5731429	NC	BB	NC	NC	NC	NC	NC	NC	NC	NC	NC	NC	NC	NC	NC	NC	NC	NC	NC	NC	NC	NC	NC	NC	NC	NC	NC	NC	NC	NC	NC	NC	NC	NC	NC	NC	NC	NC	NC	NC	NC	NC	NC	NC	NC	NC
A01	6805822	2173	Bn-A01-p5730640	NC	NC	NC	NC	NC	NC	NC	NC	NC	NC	NC	NC	NC	NC	NC	NC	NC	NC	NC	NC	NC	NC	NC	NC	NC	NC	NC	NC	NC	NC	NC	NC	NC	NC	NC	NC	NC	NC	NC	NC	NC	NC	NC	NC	NC	NC
A01	6808831	2145	Bn-A01-p5590998	BB	BB	BB	BB	BB	NC	NC	BB	BB	BB	BB	BB	NC	BB	NC	BB	BB	BB	NC	NC	BB	BB	BB	BB	BB	BB	BB	NC	BB	NC	NC	NC	BB	BB	BB	BB	BB	BB	BB	BB	BB	BB	BB	NC	BB	BB
A01	6809078	2144	Bn-A01-p5587840	AA	AB	NC	AA	NC	NC	NC	AA	NC	AA	NC	NC	NC	AA	NC	NC	AA	NC	NC	NC	NC	AA	NC	NC	NC	AA	AA	NC	AA	NC	NC	NC	AA	AA	AA	NC	AA	AA	NC	AA	AA	AA	AA	NC	NC	NC
A01	6810296	2143	Bn-A01-p5586854	AA	AB	AA	AA	NC	NC	NC	AA	NC	NC	NC	NC	NC	NC	NC	NC	AA	NC	NC	NC	NC	AA	NC	NC	NC	NC	AA	NC	AA	NC	NC	NC	AA	AA	AA	NC	NC	AA	NC	AA	AA	AA	AA	NC	NC	NC
A01	6810418	2141	Bn-A01-p5586618	BB	AB	BB	BB	BB	NC	NC	BB	NC	BB	NC	NC	NC	BB	NC	BB	BB	NC	NC	NC	BB	BB	BB	NC	BB	BB	BB	NC	BB	NC	NC	NC	BB	BB	BB	BB	BB	BB	BB	BB	BB	BB	BB	NC	BB	BB
A01	6810465	2142	Bn-A01-p5586671	AA	AB	AA	AA	AA	NC	NC	AA	NC	AA	NC	NC	NC	AA	NC	AA	AA	NC	NC	NC	AA	AA	NC	NC	AA	AA	AA	NC	AA	NC	NC	NC	AA	AA	AA	AA	AA	AA	AA	AA	AA	AA	AA	NC	AA	AA
A01	6810796	2140	Bn-A01-p5585933	NC	NC	BB	NC	NC	NC	NC	BB	BB	BB	NC	NC	NC	BB	NC	BB	BB	NC	NC	NC	NC	BB	NC	NC	BB	NC	NC	NC	BB	NC	NC	NC	NC	NC	BB	NC	NC	BB	NC	BB	NC	BB	NC	NC	NC	NC
A01	6812435	2139	Bn-A01-p5585071	BB	AB	BB	BB	BB	BB	BB	BB	BB	BB	BB	BB	BB	BB	BB	BB	BB	BB	BB	BB	BB	BB	BB	BB	BB	BB	BB	BB	BB	BB	BB	BB	BB	BB	BB	BB	BB	BB	BB	BB	BB	BB	BB	BB	BB	BB
A01	6817279	2138	Bn-A01-p5579695	AA	AA	AA	AA	AA	AA	NC	AA	NC	AA	NC	NC	AA	AA	AA	AA	AA	AA	NC	NC	AA	AA	AA	AA	AA	AA	AA	AA	AA	AA	AA	AA	AA	AA	AA	AA	AA	AA	AA	AA	AA	AA	AA	AA	AA	AA
A01	6827053	2137	Bn-A01-p5570221	AA	AA	AA	AA	AA	AA	AA	AA	AA	AA	AA	AA	AA	AA	AA	AA	AA	AA	AA	AA	AA	AA	AA	AA	AA	AA	AA	AA	AA	AA	AA	AA	AA	AA	AA	AA	AA	AA	AA	AA	AA	AA	AA	AA	AB	AB
A01	6827164	2136	Bn-A01-p5570110	AA	AA	AA	AA	AA	BB	NC	NC	NC	NC	AA	AA	BB	AB	BB	AB	AA	NC	NC	AA	AA	AA	NC	AB	NC	AA	AA	NC	AA	BB	NC	NC	AA	AA	AA	AA	AA	AA	AA	AA	AA	AA	AA	BB	BB	BB
A01	6829786	2135	Bn-A01-p5567840	NC	NC	NC	NC	NC	NC	NC	NC	NC	NC	NC	NC	NC	NC	NC	NC	NC	NC	NC	NC	NC	NC	NC	NC	NC	NC	NC	NC	NC	NC	NC	NC	NC	NC	NC	NC	NC	NC	NC	NC	NC	NC	NC	NC	NC	NC
A01	6830552	2134	Bn-A01-p5567077	AB	AB	BB	AB	AB	AA	NC	NC	NC	NC	NC	BB	AA	AB	AA	AB	BB	AB	AA	NC	AB	BB	AB	AB	AB	AB	AB	AA	BB	AA	AA	AA	AB	AB	BB	AB	AB	BB	BB	BB	AB	AB	AB	AA	AA	AA
A01	6843658	2132	Bn-A01-p5550226	BB	NC	BB	BB	BB	NC	NC	BB	NC	NC	NC	NC	NC	NC	NC	NC	BB	NC	NC	NC	BB	BB	NC	NC	BB	BB	BB	NC	BB	NC	NC	NC	BB	BB	BB	BB	BB	BB	BB	BB	BB	BB	BB	NC	NC	NC
A01	6854387	2131	Bn-A01-p5536695	AA	AB	AA	AA	AA	NC	AA	AA	AA	AA	AA	AA	NC	AA	NC	AA	AA	AA	NC	AA	AA	AA	AA	AA	AA	AA	AA	NC	AA	NC	NC	NC	AA	AA	AA	AA	AA	AA	AA	AA	AA	AA	AA	NC	NC	NC
A01	6858441	2150	Bn-A01-p5599369	BB	AB	BB	BB	BB	BB	BB	BB	BB	BB	BB	BB	BB	BB	BB	BB	BB	BB	BB	BB	BB	BB	BB	BB	BB	BB	BB	BB	BB	BB	BB	BB	BB	BB	BB	BB	BB	BB	BB	BB	BB	BB	BB	BB	BB	BB
A01	6860635	2149	Bn-A01-p5595319	BB	NC	BB	BB	BB	NC	NC	BB	BB	BB	BB	BB	NC	BB	NC	BB	BB	BB	NC	NC	BB	BB	BB	BB	BB	BB	BB	NC	BB	NC	NC	NC	BB	BB	BB	BB	BB	BB	BB	BB	BB	BB	BB	NC	BB	BB
A01	6863379	2146	Bn-A01-p5591950	NC	AB	AA	NC	NC	NC	AA	AA	AA	AA	AA	AA	BB	NC	BB	NC	AA	AA	NC	AA	AA	AA	AA	AA	AA	AB	AB	BB	AA	BB	BB	BB	NC	AB	AA	NC	NC	AA	AA	AA	AB	AB	NC	BB	AB	NC
A01	6892438	2063	Bn-A01-p4985329	BB	NC	BB	BB	BB	NC	NC	BB	NC	BB	NC	NC	NC	NC	NC	NC	BB	NC	NC	NC	NC	NC	NC	NC	NC	BB	BB	NC	BB	NC	NC	NC	BB	BB	BB	BB	BB	BB	NC	BB	BB	BB	BB	NC	NC	NC
A01	6899962	2102	Bn-A01-p5328220	AA	AB	AA	AA	AA	NC	NC	AA	AA	AA	AA	AA	NC	AA	NC	AA	AA	AA	NC	NC	AA	AA	AA	AA	AA	AA	AA	NC	AA	NC	NC	NC	AA	AA	AA	AA	AA	AA	AA	AA	AA	AA	AA	NC	AA	AA
A01	6900421	2103	Bn-A01-p5328679	BB	AB	BB	BB	BB	NC	NC	BB	BB	BB	BB	BB	NC	BB	NC	BB	BB	BB	NC	NC	BB	BB	BB	BB	BB	BB	BB	NC	BB	NC	NC	NC	BB	BB	BB	BB	BB	BB	BB	BB	BB	BB	BB	NC	BB	BB
A01	6905476	2105	Bn-A01-p5332773	BB	AB	BB	BB	BB	NC	AB	BB	AB	BB	AB	AB	NC	BB	NC	NC	NC	AB	NC	AB	NC	BB	NC	AB	NC	BB	BB	NC	BB	NC	NC	NC	BB	BB	BB	BB	BB	BB	BB	BB	BB	NC	BB	NC	BB	BB
A01	6907280	2106	Bn-A01-p5334474	AA	AB	AA	AA	NC	NC	NC	AA	NC	AA	NC	NC	NC	AA	NC	NC	AA	NC	NC	NC	NC	AA	NC	NC	NC	AA	AA	NC	AA	NC	NC	NC	AA	AA	AA	NC	AA	AA	NC	AA	AA	NC	AA	NC	NC	NC
A01	6909456	2107	Bn-A01-p5335218	BB	BB	BB	BB	BB	NC	NC	BB	BB	BB	NC	NC	NC	BB	NC	BB	BB	BB	NC	NC	BB	BB	BB	BB	BB	BB	BB	NC	BB	NC	NC	NC	BB	BB	BB	BB	BB	BB	BB	BB	BB	BB	BB	NC	AA	AA
A01	6909561	2108	Bn-A01-p5335323	NC	AA	AA	AA	NC	NC	NC	AA	NC	NC	NC	NC	NC	NC	NC	NC	AA	NC	NC	NC	NC	AA	NC	NC	NC	NC	NC	NC	AA	NC	NC	NC	NC	NC	AA	NC	NC	AA	NC	AA	NC	NC	NC	NC	BB	BB
A01	6909711	2109	Bn-A01-p5335372	NC	NC	NC	NC	NC	NC	NC	NC	NC	NC	NC	NC	NC	NC	NC	NC	NC	NC	NC	NC	NC	NC	NC	NC	NC	NC	NC	NC	NC	NC	NC	NC	NC	NC	NC	NC	NC	NC	NC	NC	NC	NC	NC	NC	NC	NC
A01	6937138	2111	Bn-A01-p5357589	AA	AB	AA	AA	AA	AA	AA	AA	NC	AA	AA	AA	AA	AA	AA	AA	AA	AA	AA	NC	AA	AA	AA	AA	AA	AA	AA	AA	AA	AA	AA	AA	AA	AA	AA	AA	AA	AA	AA	AA	AA	AA	AA	AA	AA	AA
A01	6974107	2260	Bn-A01-p6349933	NC	AA	NC	NC	NC	NC	NC	NC	NC	NC	NC	NC	NC	NC	NC	NC	NC	NC	NC	NC	NC	NC	NC	NC	NC	NC	NC	NC	NC	NC	NC	NC	NC	NC	NC	NC	NC	NC	NC	NC	NC	NC	NC	NC	BB	BB
A01	7060053	2316	Bn-A01-p6825673	AA	AA	AA	AA	AA	NC	AA	AA	AA	AA	AA	AA	AA	AA	NC	AA	AA	AA	NC	AA	AA	AA	AA	AA	AA	AA	AA	NC	AA	NC	NC	NC	AA	AA	AA	AA	AA	AA	AA	AA	AA	AA	AA	NC	BB	BB
A01	7060804	2317	Bn-A01-p6826327	NC	NC	NC	NC	NC	AA	AA	NC	AB	AB	AB	AB	AB	AB	AA	AB	AB	AB	AA	NC	AB	AB	AB	AB	AB	NC	NC	NC	NC	NC	NC	NC	NC	NC	NC	AB	AB	NC	AB	NC	NC	AB	AB	AA	AA	AA
A01	7063385	49869	Bn-scaff_25422_1-p95222	AA	AA	AA	AA	AA	AB	AA	AA	AA	AA	AA	AA	AA	AA	AB	AA	AA	AA	AB	NC	AA	AA	AA	AA	AA	AA	AA	AB	AA	AB	NC	AB	AA	AA	AA	AA	AA	AA	AA	AA	AA	AA	AA	NC	AA	AA
A01	7073175	2318	Bn-A01-p6838738	NC	AA	NC	NC	NC	NC	NC	NC	NC	NC	NC	NC	NC	NC	NC	NC	NC	NC	NC	NC	NC	NC	NC	NC	NC	NC	NC	NC	NC	NC	NC	NC	NC	NC	NC	NC	NC	NC	NC	NC	NC	NC	NC	NC	AA	AA
A01	7075537	2319	Bn-A01-p6841235	BB	BB	BB	BB	BB	BB	BB	BB	BB	BB	BB	BB	BB	BB	BB	BB	BB	BB	BB	BB	BB	BB	BB	BB	BB	BB	BB	BB	BB	BB	BB	BB	BB	BB	BB	BB	BB	BB	BB	BB	BB	BB	BB	BB	BB	BB
A01	7089371	2320	Bn-A01-p6854917	BB	NC	BB	BB	BB	BB	NC	BB	BB	BB	BB	NC	BB	BB	BB	BB	BB	BB	BB	BB	BB	BB	BB	BB	BB	BB	BB	BB	BB	BB	BB	BB	BB	BB	BB	BB	BB	BB	BB	BB	BB	BB	BB	BB	BB	BB
A01	7104376	2321	Bn-A01-p6863835	BB	AB	BB	BB	BB	BB	BB	BB	BB	BB	BB	BB	BB	BB	BB	BB	BB	BB	BB	BB	BB	BB	BB	BB	BB	BB	BB	BB	BB	BB	BB	BB	BB	BB	BB	BB	BB	BB	BB	BB	BB	BB	BB	BB	BB	BB
A01	7116713	45425	Bn-scaff_20675_1-p159903	NC	NC	NC	NC	NC	NC	NC	NC	NC	NC	NC	NC	NC	NC	NC	NC	NC	NC	NC	NC	NC	NC	NC	NC	NC	NC	NC	NC	NC	NC	NC	NC	NC	NC	NC	NC	NC	NC	NC	NC	NC	NC	NC	NC	NC	NC
A01	7117956	2322	Bn-A01-p6877281	AA	AA	AA	AA	AA	AA	NC	AA	NC	AA	NC	NC	AA	AA	AA	AA	AA	AA	AA	NC	AA	AA	AA	AA	AA	AA	AA	AA	AA	AA	AA	AA	AA	AA	AA	AA	AA	AA	AA	AA	AA	AA	AA	AA	AA	AA
A01	7136291	2324	Bn-A01-p6898291	AA	AA	AA	AA	AA	NC	NC	AA	AA	AA	AA	AA	AA	AA	NC	AA	AA	AA	NC	AA	AA	AA	AA	AA	AA	AA	AA	NC	AA	NC	NC	NC	AA	AA	AA	NC	NC	AA	AA	AA	AA	AA	AA	NC	BB	BB
A01	7136596	2325	Bn-A01-p6898690	NC	BB	NC	NC	NC	NC	NC	NC	NC	NC	NC	NC	NC	NC	NC	NC	NC	NC	NC	NC	NC	NC	NC	NC	NC	NC	NC	NC	NC	NC	NC	NC	NC	NC	NC	NC	NC	NC	NC	NC	NC	NC	NC	NC	AA	AA
A01	7139819	2327	Bn-A01-p6900616	NC	BB	NC	NC	NC	BB	BB	NC	NC	NC	NC	NC	BB	BB	BB	BB	NC	BB	BB	NC	BB	NC	BB	BB	BB	BB	BB	BB	NC	BB	BB	BB	BB	BB	NC	BB	BB	NC	NC	NC	BB	BB	BB	BB	BB	BB
A01	7147825	2328	Bn-A01-p6907522	NC	AA	NC	NC	NC	AA	AA	NC	NC	NC	NC	NC	AA	AA	AA	AA	NC	AA	AA	NC	AA	NC	AA	AA	AA	AA	AA	AA	NC	AA	AA	AA	AA	AA	NC	AA	AA	NC	NC	NC	AA	AA	AA	AA	AA	AA
A01	7159188	45436	Bn-scaff_20675_1-p98663	BB	BB	BB	BB	BB	BB	BB	BB	BB	BB	BB	BB	BB	BB	BB	BB	BB	BB	BB	BB	BB	BB	BB	BB	BB	BB	BB	BB	BB	BB	BB	BB	BB	BB	BB	BB	BB	BB	BB	BB	BB	BB	BB	BB	BB	BB
A01	7163374	2330	Bn-A01-p6925167	BB	BB	BB	BB	BB	AA	BB	BB	BB	BB	BB	BB	BB	BB	AA	BB	BB	BB	AA	BB	BB	BB	BB	BB	BB	BB	BB	AA	BB	AA	AA	AA	BB	BB	BB	BB	BB	BB	BB	BB	BB	BB	BB	AA	BB	BB
A01	7163544	2331	Bn-A01-p6925436	NC	NC	NC	NC	NC	NC	NC	NC	NC	NC	NC	NC	NC	NC	NC	NC	NC	NC	NC	NC	NC	NC	NC	NC	NC	NC	NC	NC	NC	NC	NC	NC	NC	NC	NC	NC	NC	NC	NC	NC	NC	NC	NC	NC	NC	NC
A01	7185889	2332	Bn-A01-p6950868	BB	BB	BB	BB	BB	AA	BB	BB	BB	BB	NC	BB	BB	BB	AA	BB	BB	BB	AA	BB	BB	BB	BB	BB	BB	BB	BB	AA	BB	AA	AA	AA	BB	BB	BB	BB	BB	BB	BB	BB	BB	BB	BB	AA	AA	AA
A01	7193984	2333	Bn-A01-p6958863	AA	AB	AA	AA	AA	NC	AA	AA	AA	AA	AA	AA	AA	AA	NC	AA	AA	AA	NC	AA	AA	AA	AA	AA	AA	AA	AA	NC	AA	NC	NC	NC	AA	AA	AA	AA	AA	AA	AA	AA	AA	AA	AA	NC	BB	BB
A01	7194369	2334	Bn-A01-p6959248	AA	AB	AA	AA	AA	NC	NC	AA	NC	AA	NC	NC	NC	AA	NC	NC	AA	NC	NC	NC	NC	AA	NC	NC	NC	AA	AA	NC	AA	NC	NC	NC	AA	AA	AA	AA	AA	AA	AA	AA	AA	AA	AA	NC	BB	BB
A01	7197664	2335	Bn-A01-p6962542	BB	AB	NC	BB	NC	NC	NC	NC	NC	NC	NC	NC	NC	NC	NC	NC	NC	NC	NC	NC	NC	NC	NC	NC	NC	BB	BB	NC	BB	NC	NC	NC	BB	BB	BB	BB	BB	BB	NC	BB	BB	BB	BB	NC	NC	NC
A01	7200243	2336	Bn-A01-p6965221	AB	AB	AB	AB	AB	BB	AB	AB	AB	AB	NC	NC	NC	AB	BB	AB	AB	AB	BB	AB	AB	AB	AB	NC	AB	NC	AB	BB	NC	BB	BB	BB	AA	AB	AB	NC	AB	AB	AB	AB	AB	AB	AB	NC	BB	BB
A01	7203773	2337	Bn-A01-p6968751	AA	AB	AA	AA	AA	NC	AA	AA	AA	AA	AA	AA	AA	AA	NC	AA	AA	AA	NC	NC	AA	AA	AA	AA	AA	AA	AA	NC	AA	NC	NC	NC	AA	AA	AA	AA	AA	AA	AA	AA	AA	AA	AA	NC	BB	BB
A01	7204219	2338	Bn-A01-p6969197	AA	AB	AA	AA	AA	NC	AA	AA	AA	AA	AA	AA	AA	AA	NC	AA	AA	AA	NC	NC	AA	AA	AA	AA	AA	AA	AA	NC	AA	NC	NC	NC	AA	AA	AA	AA	AA	AA	AA	AA	AA	AA	AA	NC	BB	BB
A01	7204380	2340	Bn-A01-p6969358	BB	AB	BB	BB	BB	NC	BB	BB	BB	BB	BB	BB	BB	BB	NC	BB	BB	BB	NC	BB	BB	BB	BB	BB	BB	BB	BB	NC	BB	NC	NC	NC	BB	BB	BB	BB	BB	BB	BB	BB	BB	BB	BB	NC	AA	AA
A01	7204406	2339	Bn-A01-p6969284	AA	AB	AA	AA	AA	NC	AA	AA	AA	AA	NC	AA	AA	AA	NC	AA	AA	AA	NC	NC	AA	AA	AA	AA	AA	AA	AA	NC	AA	NC	NC	NC	AA	AA	AA	AA	AA	AA	AA	AA	AA	AA	AA	NC	BB	BB
A01	7215229	2341	Bn-A01-p6972779	AA	AB	AA	AA	AA	NC	NC	AA	AA	AA	AA	AA	AA	AA	NC	AA	AA	AA	NC	AA	AA	AA	AA	NC	AA	AA	AA	NC	AA	NC	NC	NC	AA	AA	AA	AA	AA	AA	AA	AA	AA	AA	AA	NC	BB	BB
A01	7219313	2342	Bn-A01-p6976938	BB	BB	BB	BB	BB	BB	BB	BB	BB	BB	NC	BB	BB	BB	BB	BB	BB	BB	BB	BB	BB	BB	BB	BB	BB	BB	BB	BB	BB	BB	BB	BB	BB	BB	BB	BB	BB	BB	BB	BB	BB	BB	BB	BB	BB	BB
A01	7229105	2343	Bn-A01-p6986405	AB	NC	BB	BB	NC	AA	AB	BB	BB	BB	BB	BB	AB	AB	AA	NC	BB	AB	AA	BB	NC	BB	NC	AB	AB	NC	AB	AA	BB	AA	AA	AA	NC	AB	BB	NC	NC	BB	BB	BB	NC	AB	AB	AA	AA	AA
A01	7254090	2344	Bn-A01-p7026162	NC	NC	NC	NC	NC	NC	NC	NC	NC	NC	NC	NC	NC	NC	NC	NC	NC	NC	NC	NC	NC	NC	NC	NC	NC	NC	NC	NC	NC	NC	NC	NC	NC	NC	NC	NC	NC	NC	NC	NC	NC	NC	NC	NC	NC	NC
A01	7294537	2346	Bn-A01-p7068752	BB	BB	BB	BB	BB	NC	BB	BB	BB	BB	BB	BB	BB	BB	NC	BB	BB	BB	NC	BB	BB	BB	BB	BB	BB	BB	BB	NC	BB	NC	NC	NC	BB	BB	BB	BB	BB	BB	BB	BB	BB	BB	BB	NC	BB	BB
A01	7295032	2347	Bn-A01-p7069263	BB	BB	BB	BB	BB	NC	NC	BB	BB	BB	NC	BB	BB	BB	NC	BB	BB	BB	NC	NC	BB	BB	BB	BB	BB	BB	BB	NC	BB	NC	NC	NC	BB	BB	BB	BB	BB	BB	BB	BB	BB	BB	BB	NC	BB	BB
A01	7309224	2348	Bn-A01-p7086543	AA	AA	AA	AA	AA	NC	NC	AA	NC	AA	NC	NC	AA	AA	NC	AA	AA	AA	NC	NC	AA	AA	AA	AA	AA	AA	AA	NC	AA	NC	NC	NC	AA	AA	AA	AA	AA	AA	AA	AA	AA	AA	AA	NC	AA	AA
A01	7309781	2349	Bn-A01-p7087000	BB	BB	BB	BB	BB	NC	BB	BB	NC	NC	NC	NC	BB	BB	NC	BB	BB	BB	NC	NC	BB	BB	BB	BB	BB	BB	BB	NC	BB	NC	NC	NC	BB	BB	BB	BB	BB	BB	BB	BB	BB	BB	BB	NC	BB	BB
A01	7311676	8925	Bn-A04-p14999768	NC	NC	NC	NC	NC	NC	NC	NC	NC	NC	NC	NC	NC	NC	NC	NC	NC	NC	NC	NC	NC	NC	NC	NC	NC	NC	NC	NC	NC	NC	NC	NC	NC	NC	NC	NC	NC	NC	NC	NC	NC	NC	NC	NC	NC	NC
A01	7333753	2418	Bn-A01-p7615707	BB	BB	BB	BB	BB	NC	BB	BB	BB	BB	NC	BB	BB	BB	NC	BB	BB	BB	NC	BB	BB	BB	BB	BB	BB	BB	BB	BB	BB	NC	BB	BB	BB	BB	BB	BB	BB	BB	BB	BB	BB	BB	BB	NC	BB	BB
A01	7357173	2356	Bn-A01-p7132729	BB	BB	BB	BB	BB	BB	BB	BB	BB	BB	BB	BB	BB	BB	BB	BB	BB	BB	BB	BB	BB	BB	BB	BB	BB	BB	BB	BB	BB	BB	BB	BB	BB	BB	BB	BB	BB	BB	BB	BB	BB	BB	BB	BB	BB	BB
A01	7362346	2358	Bn-A01-p7137897	BB	BB	BB	BB	BB	BB	NC	BB	NC	BB	NC	NC	BB	BB	BB	BB	BB	NC	NC	NC	BB	BB	BB	BB	BB	BB	BB	NC	BB	NC	NC	NC	BB	BB	BB	BB	BB	BB	BB	BB	BB	BB	BB	NC	BB	BB
A01	7379989	2361	Bn-A01-p7160702	AB	NC	AB	AA	AA	NC	NC	AA	AA	AA	AA	NC	NC	AA	NC	AA	AA	NC	NC	AA	AA	AA	AA	AA	AA	AA	AA	NC	AA	NC	NC	NC	AA	AA	AA	AA	AA	AA	AA	AA	AA	AA	AA	NC	BB	BB
A01	7418771	2362	Bn-A01-p7205595	AB	AB	AB	AA	AA	NC	AA	AA	AA	AA	AA	AA	AA	AA	NC	AA	AA	AA	NC	AA	AA	AA	AA	AA	AA	AA	AA	NC	AA	NC	NC	NC	NC	AA	AA	AA	AA	AA	AA	AA	AA	AA	AA	NC	BB	BB
A01	7574852	2364	Bn-A01-p7363480	AA	AA	AA	AA	AA	NC	AA	AA	NC	AA	NC	AA	AA	AA	NC	AA	AA	AA	NC	NC	AA	AA	AA	AA	AA	AA	AA	NC	AA	NC	NC	NC	AA	AA	AA	AA	AA	AA	AA	AA	AA	AA	AA	NC	AA	AA
A01	7578970	2365	Bn-A01-p7367598	AA	AA	AA	AA	AA	AA	NC	AA	NC	AA	NC	AA	AA	AA	AA	AA	AA	AA	AA	NC	AA	AA	AA	AA	AA	AA	AA	AA	AA	AA	AA	AA	AA	AA	AA	AA	AA	AA	AA	AA	AA	AA	AA	AA	AA	AA
A01	7580529	2366	Bn-A01-p7369125	AB	AB	AB	AB	AB	AA	AB	AB	AB	AB	AB	AB	AB	AB	AA	AB	AB	AB	AA	AB	AB	AB	AB	AB	AB	AB	AB	AA	AB	AA	AA	AA	AB	AB	AB	AB	AB	AB	AB	AB	AB	AB	AB	AA	AB	AB
A01	7584134	2367	Bn-A01-p7372570	BB	BB	BB	NC	NC	NC	NC	NC	NC	NC	NC	NC	NC	NC	NC	NC	NC	NC	NC	NC	NC	NC	NC	NC	NC	NC	NC	NC	NC	NC	NC	NC	NC	NC	NC	NC	NC	NC	NC	NC	NC	NC	NC	NC	BB	BB
A01	7584217	2368	Bn-A01-p7372653	BB	BB	BB	BB	BB	BB	BB	BB	BB	BB	BB	BB	BB	BB	BB	BB	BB	BB	BB	BB	BB	BB	BB	BB	BB	BB	BB	BB	BB	BB	BB	BB	BB	BB	BB	BB	BB	BB	BB	BB	BB	BB	BB	BB	BB	BB
A01	7584890	2369	Bn-A01-p7373427	AB	AB	AB	AA	AA	NC	NC	AA	AA	AA	AA	AA	AA	AA	NC	AA	AA	AA	NC	AA	AA	AA	AA	AA	AA	AA	AA	NC	AA	NC	NC	NC	AA	AA	AA	AA	AA	AA	AA	AA	AA	AA	AA	NC	BB	BB
A01	7585736	2370	Bn-A01-p7374290	NC	NC	NC	NC	NC	NC	NC	NC	NC	NC	NC	NC	NC	NC	NC	NC	NC	NC	NC	NC	NC	NC	NC	NC	NC	NC	NC	NC	NC	NC	NC	NC	NC	NC	NC	NC	NC	NC	NC	NC	NC	NC	NC	NC	NC	NC
A01	7586035	2371	Bn-A01-p7374589	AB	AB	AB	BB	BB	NC	NC	BB	NC	BB	NC	NC	BB	BB	NC	BB	BB	BB	NC	NC	BB	BB	BB	BB	BB	BB	BB	NC	BB	NC	NC	NC	BB	BB	BB	BB	BB	BB	BB	BB	BB	BB	BB	NC	AA	AA
A01	7591896	2373	Bn-A01-p7383179	AA	AA	AA	NC	NC	NC	NC	NC	NC	NC	NC	NC	NC	NC	NC	NC	NC	NC	NC	NC	NC	NC	NC	NC	NC	NC	NC	NC	NC	NC	NC	NC	NC	NC	NC	NC	NC	NC	NC	NC	NC	NC	NC	NC	AA	AA
A01	7596127	2374	Bn-A01-p7385409	AA	AA	AA	NC	NC	NC	NC	NC	NC	NC	NC	NC	NC	NC	NC	NC	NC	NC	NC	NC	NC	NC	NC	NC	NC	NC	NC	NC	NC	NC	NC	NC	NC	NC	NC	NC	NC	NC	NC	NC	NC	NC	NC	NC	AA	AA
A01	7596435	2376	Bn-A01-p7385797	BB	BB	BB	BB	BB	BB	NC	NC	NC	NC	NC	NC	BB	BB	BB	BB	NC	BB	BB	NC	BB	NC	BB	BB	BB	BB	BB	BB	NC	BB	BB	BB	BB	BB	NC	BB	BB	NC	NC	NC	NC	BB	BB	BB	BB	BB
A01	7602096	2381	Bn-A01-p7405753	BB	BB	BB	NC	NC	NC	NC	NC	NC	NC	NC	NC	NC	NC	NC	NC	NC	NC	NC	NC	NC	NC	NC	NC	NC	NC	NC	NC	NC	NC	NC	NC	NC	NC	NC	NC	NC	NC	NC	NC	NC	NC	NC	NC	BB	BB
A01	7602225	2382	Bn-A01-p7405882	AA	AA	AA	NC	NC	NC	NC	NC	NC	NC	NC	NC	NC	NC	NC	NC	NC	NC	NC	NC	NC	NC	NC	NC	NC	NC	NC	NC	NC	NC	NC	NC	NC	NC	NC	NC	NC	NC	NC	NC	NC	NC	NC	NC	AA	AA
A01	7602384	2383	Bn-A01-p7406041	AA	AA	AA	NC	NC	NC	NC	NC	NC	NC	NC	NC	NC	NC	NC	NC	NC	NC	NC	NC	NC	NC	NC	NC	NC	NC	NC	NC	NC	NC	NC	NC	NC	NC	NC	NC	NC	NC	NC	NC	NC	NC	NC	NC	AA	AA
A01	7643042	2385	Bn-A01-p7430311	AB	AB	AB	AA	AA	NC	AA	AA	AA	AA	AA	AA	AA	AA	NC	AA	AA	AA	NC	AA	AA	AA	AA	AA	AA	AA	AA	NC	AA	NC	NC	NC	AA	AA	AA	AA	AA	AA	AA	AA	AA	AA	AA	NC	BB	BB
A01	7643073	2384	Bn-A01-p7430242	AB	AB	AB	BB	BB	NC	NC	BB	BB	BB	BB	BB	BB	BB	NC	BB	BB	BB	NC	BB	BB	BB	BB	BB	BB	BB	BB	NC	BB	NC	NC	NC	BB	BB	BB	BB	BB	BB	BB	BB	BB	BB	BB	NC	AA	AA
A01	7648617	2386	Bn-A01-p7440935	NC	NC	NC	NC	NC	NC	NC	NC	NC	NC	NC	NC	NC	NC	NC	NC	NC	NC	NC	NC	NC	NC	NC	NC	NC	NC	NC	NC	NC	NC	NC	NC	NC	NC	NC	NC	NC	NC	NC	NC	NC	NC	NC	NC	NC	NC
A01	7655879	2387	Bn-A01-p7452338	AB	AB	AB	BB	BB	AA	AB	BB	BB	BB	BB	BB	AB	AB	AA	AB	BB	AB	AA	BB	NC	BB	AB	AB	AB	NC	NC	AA	BB	AA	AA	AA	NC	NC	BB	BB	NC	BB	BB	BB	BB	AB	NC	AA	AA	AA
A01	7661357	2389	Bn-A01-p7455852	AB	AB	AB	BB	BB	NC	BB	BB	BB	BB	BB	BB	BB	BB	NC	BB	BB	BB	NC	BB	BB	BB	BB	BB	BB	BB	BB	NC	BB	NC	NC	NC	BB	BB	BB	BB	BB	BB	BB	BB	BB	BB	BB	NC	AA	AA
A01	7679681	2390	Bn-A01-p7473265	NC	NC	NC	NC	NC	NC	NC	NC	NC	NC	NC	NC	NC	NC	NC	NC	NC	NC	NC	NC	NC	NC	NC	NC	NC	NC	NC	NC	NC	NC	NC	NC	NC	NC	NC	NC	NC	NC	NC	NC	NC	NC	NC	NC	NC	NC
A01	7685999	2391	Bn-A01-p7479483	BB	BB	BB	BB	BB	BB	BB	BB	BB	BB	BB	BB	BB	BB	BB	BB	BB	BB	BB	BB	BB	BB	BB	BB	BB	BB	BB	BB	BB	BB	BB	BB	BB	BB	BB	BB	BB	BB	BB	BB	BB	BB	BB	BB	BB	BB
A01	7693930	2392	Bn-A01-p7487861	AB	AB	AB	AA	AA	NC	NC	AA	AA	AA	NC	NC	NC	AA	NC	AA	AA	NC	NC	NC	AA	AA	AA	AA	AA	AA	AA	NC	AA	NC	NC	NC	AA	AA	AA	AA	AA	AA	AA	AA	AA	AA	AA	NC	BB	BB
A01	7698229	2393	Bn-A01-p7493373	NC	NC	NC	NC	NC	NC	NC	NC	NC	NC	NC	NC	NC	NC	NC	NC	NC	NC	NC	NC	NC	NC	NC	NC	NC	NC	NC	NC	NC	NC	NC	NC	NC	NC	NC	NC	NC	NC	NC	NC	NC	NC	NC	NC	NC	NC
A01	7710090	2394	Bn-A01-p7512557	BB	BB	NC	BB	BB	AB	NC	AB	AB	AB	NC	AB	AB	AB	AB	AB	AB	AB	AB	AB	AB	AB	AB	AB	AB	NC	AB	AB	AB	AB	BB	NC	NC	NC	AB	NC	NC	NC	NC	NC	AB	AB	NC	AB	NC	NC
A01	7728401	2396	Bn-A01-p7530968	BB	BB	BB	BB	BB	NC	BB	BB	BB	BB	BB	BB	BB	BB	NC	BB	BB	BB	NC	BB	BB	BB	BB	BB	BB	BB	BB	BB	BB	NC	NC	NC	BB	BB	BB	BB	BB	BB	BB	BB	BB	BB	BB	NC	BB	BB
A01	7732609	2397	Bn-A01-p7533971	AB	AB	NC	BB	BB	AA	AB	BB	BB	BB	BB	BB	NC	BB	AA	BB	BB	NC	AA	BB	NC	BB	NC	BB	NC	BB	BB	NC	BB	NC	NC	NC	BB	BB	BB	BB	BB	BB	BB	BB	BB	BB	BB	AA	AA	AA
A01	7737802	2398	Bn-A01-p7548806	NC	NC	NC	NC	NC	NC	NC	NC	NC	NC	NC	NC	NC	NC	NC	NC	NC	NC	NC	NC	NC	NC	NC	NC	NC	NC	NC	NC	NC	NC	NC	NC	NC	NC	NC	NC	NC	NC	NC	NC	NC	NC	NC	NC	NC	NC
A01	7740128	2399	Bn-A01-p7551163	BB	BB	BB	BB	BB	NC	BB	BB	BB	BB	BB	BB	BB	BB	NC	BB	BB	BB	NC	BB	BB	BB	BB	BB	BB	BB	BB	NC	BB	NC	NC	NC	BB	BB	BB	BB	BB	BB	BB	BB	BB	BB	BB	NC	BB	BB
A01	7743566	2400	Bn-A01-p7554673	AB	AB	AB	AA	AA	NC	AA	AA	AA	AA	AA	AA	AA	AA	NC	AA	AA	AA	NC	NC	AA	AA	AA	AA	AA	AA	AA	NC	AA	NC	NC	NC	AA	AA	AA	AA	AA	AA	AA	AA	AA	AA	AA	NC	BB	BB
A01	7746382	2401	Bn-A01-p7557422	BB	BB	BB	BB	BB	NC	NC	BB	NC	BB	NC	NC	NC	BB	NC	BB	BB	NC	NC	NC	NC	BB	NC	NC	BB	BB	BB	NC	BB	NC	NC	NC	BB	BB	BB	BB	BB	BB	BB	BB	BB	BB	BB	NC	NC	NC
A01	7747070	2402	Bn-A01-p7558012	BB	BB	BB	BB	BB	NC	NC	BB	BB	BB	NC	BB	BB	BB	NC	BB	BB	BB	NC	NC	BB	BB	BB	BB	BB	BB	BB	NC	BB	NC	NC	NC	BB	BB	BB	BB	BB	BB	BB	BB	BB	BB	BB	NC	BB	BB
A01	7747403	2403	Bn-A01-p7558345	AA	AA	AA	AA	AA	NC	AA	AA	AA	AA	AA	AA	AA	AA	NC	AA	AA	AA	NC	AA	AA	AA	AA	AA	AA	AA	AA	NC	AA	NC	NC	NC	AA	AA	AA	AA	AA	AA	AA	AA	AA	AA	AA	NC	AA	AA
A01	7748906	2404	Bn-A01-p7559946	BB	BB	BB	BB	BB	NC	BB	BB	BB	BB	BB	BB	BB	BB	NC	BB	BB	BB	NC	BB	BB	BB	BB	BB	BB	BB	BB	NC	BB	NC	NC	NC	BB	BB	BB	BB	BB	BB	BB	BB	BB	BB	BB	NC	BB	BB
A01	7749472	2405	Bn-A01-p7560785	BB	BB	BB	BB	BB	AA	NC	BB	BB	BB	NC	BB	BB	BB	AA	BB	BB	BB	NC	BB	BB	BB	BB	BB	BB	BB	BB	NC	BB	AA	NC	NC	BB	BB	BB	BB	BB	BB	BB	BB	BB	BB	BB	AA	BB	BB
A01	7759909	14368	Bn-A06-p3708256	NC	NC	NC	NC	NC	NC	NC	NC	NC	NC	NC	NC	NC	NC	NC	NC	NC	NC	NC	NC	NC	NC	NC	NC	NC	NC	NC	NC	NC	NC	NC	NC	NC	NC	NC	NC	NC	NC	NC	NC	NC	NC	NC	NC	NC	NC
A01	7764499	2406	Bn-A01-p7573871	NC	NC	NC	NC	NC	NC	NC	NC	NC	NC	NC	NC	NC	NC	NC	NC	NC	NC	NC	NC	NC	NC	NC	NC	NC	NC	NC	NC	NC	NC	NC	NC	NC	NC	NC	NC	NC	NC	NC	NC	NC	NC	NC	NC	NC	NC
A01	7764983	2407	Bn-A01-p7574355	AB	AB	AB	BB	BB	NC	NC	BB	BB	BB	NC	NC	NC	BB	NC	BB	BB	BB	NC	NC	BB	BB	BB	BB	BB	BB	BB	NC	BB	NC	NC	NC	BB	BB	BB	BB	BB	BB	BB	BB	BB	BB	BB	NC	AA	NC
A01	7767961	2114	Bn-A01-p5385928	AB	NC	NC	AB	AB	NC	NC	NC	NC	NC	NC	NC	NC	NC	NC	NC	NC	NC	NC	AA	NC	NC	NC	NC	NC	AB	AB	NC	NC	NC	NC	NC	AB	NC	NC	AB	AB	AB	NC	NC	AB	AB	AB	AB	NC	NC
A01	7776112	2408	Bn-A01-p7582017	AB	AB	AB	AA	AA	AA	AA	AA	AA	AA	AA	AA	AA	AA	AA	AA	AA	AA	AA	AA	AA	AA	AA	AA	AA	AA	AA	AA	AA	AA	AA	AA	AA	AA	AA	AA	AA	AA	AA	AA	AA	AA	AA	NC	NC	BB
A01	7786346	2379	Bn-A01-p7399827	AA	AA	AA	AA	AA	AA	AA	AA	AA	AA	AA	AA	AA	AA	AA	AA	AA	AA	AA	AA	AA	AA	AA	AA	AA	AA	AA	AA	AA	AA	AA	AA	AA	AA	AA	AA	AA	AA	NC	AA	AA	AA	AA	AA	AA	AA
A01	7805400	2425	Bn-A01-p7667896	AA	AA	AA	AA	AA	NC	NC	AA	AA	AA	NC	NC	AA	AA	NC	AA	AA	AA	NC	NC	AA	AA	AA	AA	AA	AA	AA	NC	AA	NC	NC	NC	AA	AA	AA	AA	AA	AA	AA	AA	AA	AA	AA	NC	AA	AA
A01	7834033	2428	Bn-A01-p7702471	AB	AB	AB	AA	AA	NC	AA	AA	AA	AA	AA	AA	AA	AA	NC	AA	AA	AA	NC	NC	AA	AA	AA	AA	AA	AA	AA	NC	AA	NC	NC	NC	AA	AA	AA	AA	AA	AA	AA	AA	AA	AA	AA	NC	BB	BB
A01	7848854	2429	Bn-A01-p7714470	AA	AA	AA	AA	AA	NC	AA	AA	AA	AA	AA	AA	AA	AA	NC	AA	AA	AA	NC	AA	AA	AA	AA	AA	AA	AA	AA	NC	AA	NC	NC	NC	AA	AA	AA	AA	AA	AA	AA	AA	AA	AA	AA	NC	AA	AA
A01	7857666	2431	Bn-A01-p7721497	AA	AA	AA	AA	AA	NC	NC	AA	NC	AA	NC	NC	AA	AA	AA	AA	AA	AA	AA	NC	AA	AA	AA	AA	AA	AA	AA	NC	AA	NC	NC	NC	AA	AA	AA	AA	AA	AA	AA	AA	AA	AA	AA	AB	AA	AA
A01	7861021	2432	Bn-A01-p7724859	AA	AA	AA	AA	AA	AA	AA	AA	AA	AA	AA	AA	AA	AA	AA	AA	AA	AA	AA	NC	AA	AA	AA	AA	AA	AA	AA	AA	AA	AA	AA	AA	AA	AA	AA	AA	AA	AA	AA	AA	AA	AA	AA	AA	NC	AB
A01	7882184	41950	Bn-scaff_18636_1-p11498	AB	NC	NC	AA	AA	AA	AA	AA	AA	AA	AA	AA	AA	AA	AA	AA	AA	AA	AA	AA	AA	AA	AA	AA	AA	AA	AA	AA	AA	AA	AA	AA	AA	AA	AA	AA	AA	AA	AA	AA	AA	AA	AA	AA	NC	AB
A01	7896580	2433	Bn-A01-p7745080	AB	AB	AB	BB	BB	NC	NC	BB	BB	BB	BB	BB	BB	BB	NC	BB	BB	BB	NC	BB	BB	BB	BB	BB	BB	BB	BB	NC	BB	NC	NC	NC	BB	BB	BB	BB	BB	BB	BB	BB	BB	BB	BB	NC	AA	AA
A01	7919209	2434	Bn-A01-p7768351	AB	AB	AB	AA	AA	NC	NC	AA	AA	AA	AA	AA	AA	AA	NC	AA	AA	AA	NC	AA	AA	AA	AA	AA	AA	AA	AA	NC	AA	NC	NC	NC	AA	AA	AA	AA	AA	AA	AA	AA	AA	AA	AA	NC	BB	BB
A01	7926231	2436	Bn-A01-p7771617	AB	AB	AA	AA	AA	BB	NC	AA	AA	AA	AA	NC	AA	AA	BB	AA	AA	AA	BB	AA	AA	AA	AA	AA	AA	AA	AA	BB	AA	BB	BB	BB	AA	AA	AA	AA	AA	AA	AA	AA	AA	AA	AA	BB	BB	BB
A01	7927062	2437	Bn-A01-p7772345	NC	AA	AA	AB	AB	AA	AA	NC	NC	AB	NC	NC	NC	NC	AA	NC	NC	NC	AA	AA	NC	AB	NC	NC	NC	BB	AB	NC	BB	NC	AA	NC	BB	NC	NC	BB	NC	AB	AB	AB	AB	AB	AB	AA	AA	AA
A01	7931254	2439	Bn-A01-p7787153	NC	NC	NC	NC	NC	NC	NC	NC	NC	NC	NC	NC	NC	NC	NC	NC	NC	NC	NC	NC	NC	NC	NC	NC	NC	NC	NC	NC	NC	NC	NC	NC	NC	NC	NC	NC	NC	NC	NC	NC	NC	NC	NC	NC	NC	NC
A01	7937230	2447	Bn-A01-p7861283	AB	AB	AB	NC	AB	NC	AA	AA	AA	AA	AA	AA	AA	AA	NC	AA	AA	AA	NC	AA	AA	AA	AA	AA	AA	AA	AA	NC	AA	NC	NC	NC	AA	AA	AA	AA	AA	AA	AA	AA	AA	AA	AA	BB	BB	BB
A01	7951349	2448	Bn-A01-p7875358	NC	NC	NC	NC	NC	NC	NC	NC	NC	NC	NC	NC	NC	NC	NC	NC	NC	NC	NC	NC	NC	NC	NC	NC	NC	NC	NC	NC	NC	NC	NC	NC	NC	NC	NC	NC	NC	NC	NC	NC	NC	NC	NC	NC	NC	NC
A01	7964391	2449	Bn-A01-p7889385	AB	AB	AB	AA	AA	NC	AA	AA	AA	AA	AA	AA	AA	AA	NC	AA	AA	AA	NC	NC	AA	AA	AA	AA	AA	AA	AA	NC	AA	NC	NC	NC	AA	AA	AA	AA	AA	AA	AA	AA	AA	AA	AA	NC	BB	BB
A01	7965080	2450	Bn-A01-p7890174	AA	AA	AA	AA	NC	BB	AA	AA	AA	AA	AA	AA	AA	AA	BB	AA	AA	AA	BB	AA	AA	AA	AA	AA	AA	AA	AA	BB	AA	BB	BB	BB	AA	AA	AA	AA	AA	AA	AA	AA	AA	AA	AA	BB	NC	NC
A01	7969786	2451	Bn-A01-p7897804	NC	NC	NC	NC	NC	NC	NC	NC	NC	NC	NC	NC	NC	NC	NC	NC	NC	NC	NC	NC	NC	NC	NC	NC	NC	NC	NC	NC	NC	NC	NC	NC	NC	NC	NC	NC	NC	NC	NC	NC	NC	NC	NC	NC	NC	NC
A01	7969887	2452	Bn-A01-p7897805	AB	AB	AB	BB	BB	BB	BB	BB	NC	BB	NC	NC	BB	BB	BB	BB	BB	BB	NC	NC	BB	BB	BB	BB	BB	BB	BB	BB	BB	BB	BB	BB	BB	BB	BB	BB	BB	BB	BB	BB	BB	BB	BB	BB	AB	AB
A01	7984857	2453	Bn-A01-p7926287	BB	NC	BB	BB	AB	AA	AA	NC	BB	NC	AB	AB	NC	NC	AA	NC	AB	NC	AA	AB	NC	NC	NC	NC	NC	AB	AB	AA	BB	NC	AA	AA	AB	AB	BB	AB	AB	BB	BB	BB	BB	AB	AB	NC	AB	AB
A01	8000581	2454	Bn-A01-p7942548	AB	AB	AB	AB	AA	AA	AA	AA	AA	AA	AA	AA	AA	AA	AA	AA	AA	AA	NC	AA	AA	AA	AA	AA	AA	AA	AA	AA	AA	AA	AA	AA	AA	AA	AA	AA	AA	AA	AA	AA	AA	AA	AA	AA	BB	BB
A01	8010282	2455	Bn-A01-p7953001	BB	BB	BB	BB	BB	AA	BB	BB	BB	BB	BB	BB	BB	BB	AA	BB	BB	BB	AA	BB	BB	BB	BB	BB	BB	BB	BB	AA	BB	AA	AA	AA	BB	BB	BB	BB	BB	BB	BB	BB	BB	BB	BB	AA	BB	BB
A01	8018957	2457	Bn-A01-p7961620	BB	BB	BB	BB	BB	AA	NC	BB	NC	AB	NC	NC	AB	AB	AA	AB	BB	NC	AA	NC	AB	BB	AB	AB	AB	NC	NC	AA	BB	AA	AA	AA	AB	AB	BB	AB	BB	BB	NC	BB	BB	AB	AB	AA	AB	AB
A01	8037995	2458	Bn-A01-p7973418	AA	AA	AA	AA	NC	NC	AA	NC	AA	NC	AA	AA	NC	NC	NC	NC	AA	NC	NC	AA	NC	NC	NC	NC	NC	NC	NC	NC	NC	NC	NC	NC	NC	NC	NC	NC	NC	NC	NC	NC	NC	NC	NC	NC	AA	AA
A01	8039129	2459	Bn-A01-p7974551	BB	BB	BB	BB	BB	BB	BB	BB	BB	BB	BB	BB	BB	BB	BB	BB	BB	BB	BB	BB	BB	BB	BB	BB	BB	BB	BB	BB	BB	BB	BB	BB	BB	BB	BB	BB	BB	BB	BB	BB	BB	BB	BB	BB	BB	BB
A01	8045269	2461	Bn-A01-p7979458	NC	NC	NC	AB	BB	AA	NC	BB	BB	AB	NC	BB	AB	AB	AA	AB	BB	AB	AA	NC	AB	BB	AB	AB	AB	AB	AB	NC	BB	NC	AA	NC	AB	AB	BB	AB	BB	BB	BB	BB	BB	AB	AB	AB	AA	AA
A01	8048054	2462	Bn-A01-p7982220	AB	AB	AB	AB	AA	NC	AA	AA	NC	AA	AA	AA	AA	AA	NC	AA	AA	AA	NC	NC	AA	AA	AA	AA	AA	AA	AA	NC	AA	NC	NC	NC	AA	AA	AA	AA	AA	AA	AA	AA	AA	AA	AA	NC	BB	BB
A01	8049044	2463	Bn-A01-p7983241	NC	AA	NC	NC	BB	BB	NC	BB	BB	BB	NC	NC	BB	BB	BB	BB	BB	BB	BB	BB	BB	BB	BB	BB	BB	BB	BB	BB	BB	BB	BB	BB	BB	BB	BB	BB	BB	BB	BB	BB	BB	BB	BB	BB	NC	NC
A01	8054441	2464	Bn-A01-p7987687	NC	AB	NC	NC	AA	NC	AA	AA	NC	AA	NC	NC	AA	AA	NC	AA	AA	AA	NC	NC	AA	AA	AA	AA	AA	AA	AA	NC	AA	NC	NC	NC	AA	AA	AA	AA	AA	AA	AA	AA	AA	AA	AA	NC	BB	BB
A01	8078460	2465	Bn-A01-p8014995	BB	BB	BB	BB	BB	NC	NC	BB	BB	BB	BB	BB	BB	BB	NC	BB	BB	BB	NC	BB	BB	BB	BB	BB	BB	BB	BB	NC	BB	NC	NC	NC	BB	BB	BB	BB	BB	BB	BB	BB	BB	BB	BB	NC	BB	BB
A01	8079792	2466	Bn-A01-p8016433	NC	NC	NC	NC	NC	NC	NC	NC	NC	NC	NC	NC	NC	NC	NC	NC	NC	NC	NC	NC	NC	NC	NC	NC	NC	NC	NC	NC	NC	NC	NC	NC	NC	NC	NC	NC	NC	NC	NC	NC	NC	NC	NC	NC	NC	NC
A01	8080739	2467	Bn-A01-p8017380	AB	AB	AB	AB	AA	NC	AA	AA	AA	AA	AA	AA	AA	AA	NC	AA	AA	AA	NC	NC	AA	AA	AA	AA	AA	AA	AA	NC	AA	NC	NC	NC	AA	AA	AA	AA	AA	AA	AA	AA	AA	AA	AA	NC	BB	BB
A01	8101878	2469	Bn-A01-p8043776	AA	AA	AA	AA	NC	BB	NC	AA	NC	NC	AA	AA	NC	NC	BB	NC	AA	NC	BB	NC	NC	AA	NC	NC	NC	NC	NC	BB	AA	BB	BB	BB	NC	NC	AA	NC	NC	AA	AA	AA	AA	NC	NC	BB	NC	NC
A01	8103962	2470	Bn-A01-p8045760	AA	AA	AA	AA	AA	NC	AA	AA	AA	AA	AA	AA	AA	AA	NC	AA	AA	AA	NC	AA	AA	AA	AA	AA	AA	AA	AA	NC	AA	NC	NC	NC	AA	AA	AA	AA	AA	AA	AA	AA	AA	AA	AA	NC	AA	AA
A01	8104244	2471	Bn-A01-p8046142	AA	AA	AA	AA	AA	NC	AA	AA	AA	AA	AA	AA	AA	AA	NC	AA	AA	AA	NC	NC	AA	AA	AA	AA	AA	AA	AA	NC	AA	NC	NC	NC	AA	AA	AA	AA	AA	AA	AA	AA	AA	AA	AA	NC	AA	AA
A01	8120813	2474	Bn-A01-p8058255	AB	AB	AB	AB	BB	NC	BB	BB	BB	BB	BB	BB	BB	BB	NC	BB	BB	BB	NC	BB	BB	BB	BB	BB	BB	BB	BB	NC	BB	NC	NC	NC	BB	BB	BB	BB	BB	BB	BB	BB	BB	BB	BB	NC	AA	AA
A01	8120932	2475	Bn-A01-p8058475	AB	AB	AB	AB	BB	NC	NC	BB	BB	BB	NC	NC	BB	BB	NC	BB	BB	NC	NC	NC	BB	BB	NC	NC	BB	BB	BB	NC	BB	NC	NC	NC	BB	BB	BB	BB	BB	BB	BB	BB	BB	NC	BB	NC	AA	AA
A01	8125052	2476	Bn-A01-p8063652	AB	AB	AB	AB	AA	NC	AA	AA	AA	AA	AA	AA	AA	AA	NC	AA	AA	AA	NC	AA	AA	AA	AA	AA	AA	AA	AA	NC	AA	NC	NC	NC	AA	AA	AA	AA	AA	AA	AA	AA	AA	AA	AA	NC	BB	BB
A01	8128306	37215	Bn-scaff_17369_1-p841344	NC	NC	NC	NC	NC	NC	NC	NC	NC	NC	NC	NC	NC	NC	NC	NC	NC	NC	NC	NC	NC	NC	NC	NC	NC	NC	NC	NC	NC	NC	NC	NC	NC	NC	NC	NC	NC	NC	NC	NC	NC	NC	NC	NC	NC	NC
A01	8137589	2477	Bn-A01-p8076080	NC	NC	NC	NC	NC	NC	NC	NC	NC	NC	NC	NC	NC	NC	NC	NC	NC	NC	NC	NC	NC	NC	NC	NC	NC	NC	NC	NC	NC	NC	NC	NC	NC	NC	NC	NC	NC	NC	NC	NC	NC	NC	NC	NC	NC	NC
A01	8141910	2478	Bn-A01-p8080531	AB	AB	AB	AB	NC	BB	AA	AA	AA	AA	AA	AA	AA	AA	BB	AA	AA	AA	NC	AA	AA	AA	AA	AA	AA	AA	AA	BB	AA	BB	BB	BB	AA	AA	AA	AA	AA	AA	AA	AA	AA	AA	AA	BB	BB	BB
A01	8143780	37210	Bn-scaff_17369_1-p810038	NC	NC	NC	NC	NC	AA	AA	NC	NC	AA	NC	NC	AA	AA	AA	AA	NC	AA	NC	NC	AA	NC	AA	AA	AA	AA	AA	AA	NC	AA	AA	AA	AA	AA	NC	AA	AA	NC	NC	NC	NC	AA	AA	AA	AA	AA
A01	8166127	2479	Bn-A01-p8108178	AA	AA	AA	AA	AA	NC	AA	AA	AA	AA	AA	AA	AA	AA	NC	AA	AA	AA	NC	AA	AA	AA	AA	AA	AA	AA	AA	NC	AA	NC	NC	NC	AA	AA	AA	AA	AA	AA	AA	AA	AA	AA	AA	NC	AA	AA
A01	8169047	2480	Bn-A01-p8111196	AA	AB	AB	AB	AA	NC	NC	AA	AA	AA	AA	AA	AA	AA	NC	AA	AA	AA	NC	AA	AA	AA	AA	AA	AA	AA	AA	NC	AA	NC	NC	NC	AA	AA	AA	AA	AA	AA	AA	AA	AA	AA	AA	NC	BB	BB
A01	8170676	2481	Bn-A01-p8115849	BB	BB	BB	BB	BB	NC	NC	BB	BB	BB	BB	BB	BB	BB	NC	BB	BB	BB	NC	BB	BB	BB	BB	BB	BB	BB	BB	NC	BB	NC	NC	NC	BB	BB	BB	BB	BB	BB	BB	BB	BB	BB	BB	NC	BB	BB
A01	8171018	2482	Bn-A01-p8116314	NC	NC	AB	AB	NC	AA	NC	NC	NC	AB	NC	NC	AB	AB	AA	AB	NC	AB	AA	NC	AB	NC	NC	BB	AB	AB	AB	AA	NC	AA	AA	AA	AB	NC	BB	NC	AB	BB	BB	BB	BB	AB	AB	AA	AA	AA
A01	8176675	2483	Bn-A01-p8121877	NC	NC	NC	NC	NC	NC	NC	NC	NC	NC	NC	NC	NC	NC	NC	NC	NC	NC	NC	NC	NC	NC	NC	NC	NC	NC	NC	NC	NC	NC	NC	NC	NC	NC	NC	NC	NC	NC	NC	NC	NC	NC	NC	NC	NC	NC
A01	8177479	2484	Bn-A01-p8122779	BB	AB	AB	AB	BB	NC	BB	BB	BB	BB	BB	BB	BB	BB	NC	BB	BB	BB	NC	BB	BB	BB	BB	BB	BB	BB	BB	NC	BB	NC	NC	NC	BB	BB	BB	BB	BB	BB	BB	BB	BB	BB	BB	NC	AA	AA
A01	8185624	2485	Bn-A01-p8129876	AA	AB	AB	AB	AA	NC	AA	AA	AA	AA	AA	AA	AA	AA	NC	AA	AA	AA	NC	NC	AA	AA	AA	AA	AA	AA	AA	NC	AA	NC	NC	NC	AA	AA	AA	AA	AA	AA	AA	AA	AA	AA	AA	NC	BB	BB
A01	8215836	2486	Bn-A01-p8150111	NC	NC	NC	NC	NC	NC	NC	NC	NC	NC	NC	NC	NC	NC	NC	NC	NC	NC	NC	NC	NC	NC	NC	NC	NC	NC	NC	NC	NC	NC	NC	NC	NC	NC	NC	NC	NC	NC	NC	NC	NC	NC	NC	NC	NC	NC
A01	8219275	38201	Bn-scaff_17592_1-p546118	NC	NC	NC	NC	NC	NC	NC	NC	NC	NC	NC	NC	NC	NC	NC	NC	NC	NC	NC	NC	NC	NC	NC	NC	NC	NC	NC	NC	NC	NC	NC	NC	NC	NC	NC	NC	NC	NC	NC	NC	NC	NC	NC	NC	NC	NC
A01	8225342	2417	Bn-A01-p7603030	AA	AA	AA	AA	AA	NC	AA	AA	NC	AA	NC	NC	AA	AA	AA	AA	AA	AA	NC	NC	AA	AA	AA	AA	AA	AA	AA	NC	AA	NC	NC	NC	AA	AA	AA	AA	AA	AA	AA	AA	AA	AA	AA	NC	AA	AA
A01	8226332	38199	Bn-scaff_17592_1-p535173	AA	AA	AA	AA	AA	AA	NC	AA	NC	AA	NC	NC	NC	AA	AA	AA	AA	NC	NC	NC	AA	AA	AA	AA	AA	AA	AA	NC	AA	AA	AA	AA	AA	AA	AA	AA	AA	AA	AA	AA	AA	AA	AA	AA	AA	AA
A01	8232364	2416	Bn-A01-p7594170	NC	NC	NC	NC	NC	NC	NC	NC	NC	NC	NC	NC	NC	NC	NC	NC	NC	NC	NC	NC	NC	NC	NC	NC	NC	NC	NC	NC	NC	NC	NC	NC	NC	NC	NC	NC	NC	NC	NC	NC	NC	NC	NC	NC	NC	NC
A01	8233360	2415	Bn-A01-p7593180	AB	AB	AB	BB	BB	NC	NC	BB	NC	BB	BB	NC	BB	BB	NC	BB	BB	BB	NC	AB	BB	BB	BB	BB	BB	BB	BB	NC	BB	NC	NC	NC	BB	BB	BB	BB	BB	BB	BB	BB	BB	BB	BB	NC	NC	NC
A01	8238226	7189	Bn-A03-p28873781	AA	AA	AA	AA	NC	NC	NC	NC	NC	NC	NC	NC	NC	NC	NC	NC	NC	NC	NC	NC	NC	NC	NC	NC	NC	NC	NC	NC	NC	NC	NC	NC	NC	NC	NC	NC	NC	NC	NC	NC	NC	NC	NC	NC	AA	AA
A01	8247066	2487	Bn-A01-p8154524	NC	NC	NC	NC	NC	NC	NC	NC	NC	NC	NC	NC	NC	NC	NC	NC	NC	NC	NC	NC	NC	NC	NC	NC	NC	NC	NC	NC	NC	NC	NC	NC	NC	NC	NC	NC	NC	NC	NC	NC	NC	NC	NC	NC	NC	NC
A01	8295348	2497	Bn-A01-p8221245	AA	AA	AA	AA	AA	NC	AA	AA	AA	AA	AA	AA	AA	AA	NC	AA	AA	AA	NC	AA	AA	AA	AA	AA	AA	AA	AA	NC	AA	NC	NC	NC	AA	AA	AA	AA	AA	AA	AA	AA	AA	AA	AA	NC	AA	AA
A01	8306470	2498	Bn-A01-p8240363	BB	AB	AB	AB	BB	NC	NC	BB	BB	BB	BB	BB	BB	BB	NC	BB	BB	BB	NC	NC	BB	BB	BB	BB	BB	BB	BB	NC	BB	NC	NC	NC	BB	BB	BB	BB	BB	BB	BB	BB	BB	BB	BB	NC	AA	AA
A01	8315848	2499	Bn-A01-p8242690	AA	AA	AA	AA	AA	AA	NC	AA	NC	AA	NC	NC	AA	AA	AA	AA	AA	NC	NC	NC	AA	AA	AA	AA	AA	AA	AA	AA	AA	AA	AA	AA	AA	AA	AA	AA	AA	AA	AA	AA	AA	AA	AA	AA	AA	AA
A01	8329467	2500	Bn-A01-p8246641	BB	AB	AB	AB	BB	NC	BB	BB	BB	BB	BB	BB	BB	BB	NC	BB	BB	BB	NC	BB	BB	BB	BB	BB	BB	BB	BB	NC	BB	NC	NC	NC	BB	BB	BB	BB	BB	BB	BB	BB	BB	BB	BB	NC	AA	AA
A01	8359616	2506	Bn-A01-p8335308	BB	NC	NC	NC	NC	NC	NC	NC	NC	NC	NC	NC	NC	NC	AA	AA	NC	NC	NC	NC	AB	NC	NC	NC	AB	BB	BB	BB	BB	NC	BB	BB	BB	NC	BB	BB	AB	BB	BB	BB	BB	NC	BB	AA	AA	AA
A01	8379831	2507	Bn-A01-p8353426	BB	AB	AB	AB	BB	AA	AB	NC	AB	AB	AB	AB	AB	AB	AA	AB	NC	AB	AA	NC	AB	NC	AB	AB	AB	NC	AB	AA	BB	AA	AA	AA	NC	AB	BB	BB	BB	BB	BB	BB	BB	AB	NC	AA	AA	AA
A01	8380602	2508	Bn-A01-p8354196	NC	AA	AA	AA	NC	AA	AA	AA	AA	AA	AA	AA	AA	AA	AA	AA	AA	AA	AA	AA	AA	AA	AA	AA	AA	AA	AA	AA	AA	AA	AA	AA	AA	AA	AA	AA	AA	AA	AA	AA	AA	AA	AA	AA	AA	AA
A01	8402496	2509	Bn-A01-p8378967	BB	AB	AB	AB	BB	NC	BB	BB	BB	BB	BB	BB	BB	BB	NC	BB	BB	BB	NC	BB	BB	BB	BB	BB	BB	BB	BB	NC	BB	NC	NC	NC	BB	BB	BB	BB	BB	BB	BB	BB	BB	BB	BB	NC	AA	AA
A01	8425626	2510	Bn-A01-p8402568	AA	AB	AB	AB	AA	NC	AA	AA	NC	AA	NC	NC	AA	AA	NC	AA	AA	AA	NC	NC	AA	AA	AA	AA	AA	AA	AA	NC	AA	NC	NC	NC	AA	AA	AA	AA	AA	AA	AA	AA	AA	AA	AA	NC	BB	BB
A01	8427534	2511	Bn-A01-p8404588	BB	AB	AB	AB	BB	NC	BB	BB	BB	BB	NC	BB	BB	BB	NC	BB	BB	BB	NC	BB	BB	BB	BB	BB	BB	BB	BB	NC	BB	NC	NC	NC	BB	BB	BB	BB	BB	BB	BB	BB	BB	BB	BB	NC	AA	AA
A01	8439234	2512	Bn-A01-p8417520	AA	AB	AB	AB	AA	NC	AA	AA	NC	AA	NC	NC	AA	AA	NC	AA	AA	AA	NC	NC	AA	AA	AA	AA	AA	AA	AA	NC	AA	NC	NC	NC	AA	AA	AA	AA	AA	AA	AA	AA	AA	AA	AA	NC	BB	BB
A01	8439816	2513	Bn-A01-p8418102	AA	AB	AB	AB	AA	NC	NC	AA	NC	AA	NC	NC	AA	AA	NC	AA	AA	AA	NC	NC	AA	AA	AA	AA	AA	AA	AA	NC	AA	NC	NC	NC	AA	AA	AA	AA	AA	AA	AA	AA	AA	AA	AA	NC	BB	BB
A01	8523174	2517	Bn-A01-p8452366	BB	BB	BB	BB	BB	NC	NC	BB	BB	BB	NC	NC	BB	BB	NC	BB	BB	BB	NC	NC	BB	BB	BB	BB	BB	BB	BB	NC	BB	NC	NC	NC	BB	BB	BB	BB	BB	BB	BB	BB	BB	BB	BB	NC	BB	BB
A01	8523383	2518	Bn-A01-p8452493	NC	NC	NC	NC	NC	NC	NC	NC	NC	NC	NC	NC	NC	NC	NC	NC	NC	NC	NC	NC	NC	NC	NC	NC	NC	NC	NC	NC	NC	NC	NC	NC	NC	NC	NC	NC	NC	NC	NC	NC	NC	NC	NC	NC	NC	NC
A01	8524741	2519	Bn-A01-p8452981	NC	BB	BB	BB	NC	NC	NC	NC	NC	NC	NC	NC	NC	NC	NC	NC	NC	NC	NC	NC	NC	NC	NC	NC	NC	NC	NC	NC	NC	NC	NC	NC	NC	NC	NC	NC	NC	NC	NC	NC	NC	NC	NC	NC	BB	BB
A01	8543260	2521	Bn-A01-p8470314	BB	AB	BB	NC	BB	AA	NC	BB	NC	NC	NC	NC	NC	NC	AA	NC	NC	NC	NC	NC	NC	BB	NC	NC	NC	BB	NC	AA	BB	AA	AA	AA	NC	NC	BB	BB	NC	BB	BB	BB	BB	NC	BB	AA	AA	AA
A01	8576335	2523	Bn-A01-p8501753	AA	AB	AB	AB	AA	NC	AA	AA	NC	AA	NC	NC	AA	AA	NC	AA	AA	AA	NC	NC	AA	AA	AA	AA	AA	AA	AA	NC	AA	NC	NC	NC	AA	AA	AA	AA	AA	AA	AA	AA	AA	AA	AA	NC	BB	BB
A01	8578723	2524	Bn-A01-p8504134	NC	NC	NC	NC	NC	NC	NC	NC	NC	NC	NC	NC	NC	NC	NC	NC	NC	NC	NC	NC	NC	NC	NC	NC	NC	NC	NC	NC	NC	NC	NC	NC	NC	NC	NC	NC	NC	NC	NC	NC	NC	NC	NC	NC	NC	NC
A01	8598612	2525	Bn-A01-p8515129	AA	AB	AB	AB	AA	NC	NC	AA	AA	AA	AA	AA	AA	AA	NC	AA	AA	AA	NC	AA	AA	AA	AA	AA	AA	AA	AA	NC	AA	NC	NC	NC	AA	AA	AA	AA	AA	AA	AA	AA	AA	AA	AA	NC	BB	BB
A01	8617494	2526	Bn-A01-p8543512	NC	AB	AB	AB	AB	BB	NC	AB	NC	AB	NC	NC	AB	AB	NC	AB	AB	AB	BB	NC	AB	AB	AB	AB	AB	AB	AB	BB	AB	BB	BB	BB	AB	AB	AB	AB	AB	AB	AB	NC	AB	AB	AB	BB	BB	BB
A01	8636572	2527	Bn-A01-p8564149	AA	NC	BB	AB	AA	AA	AA	AA	AA	AA	AA	AA	AA	AA	AA	AA	AA	AA	AA	AA	AA	AA	AA	AA	AA	AA	AA	AA	AA	AA	AA	AA	AA	AA	AA	AA	AA	AA	AA	AA	AA	AA	AA	AA	BB	BB
A01	8744317	2538	Bn-A01-p8675601	AA	AB	AB	AB	AA	AA	AA	AA	AA	AA	AA	AA	AA	AA	AA	AA	AA	AA	AA	AA	AA	AA	AA	AA	AA	AA	AA	AA	AA	AA	AA	AA	AA	AA	AA	AA	AA	AA	AA	AA	AA	AA	AA	AA	AB	AB
A01	8744769	2539	Bn-A01-p8675930	BB	AB	NC	AB	BB	NC	NC	BB	BB	BB	NC	NC	NC	BB	NC	BB	BB	NC	NC	NC	BB	BB	BB	BB	BB	BB	BB	NC	BB	NC	NC	NC	BB	BB	BB	BB	BB	BB	BB	BB	BB	BB	BB	NC	AA	AA
A01	8744963	2540	Bn-A01-p8676024	BB	AB	AB	AB	BB	NC	NC	BB	NC	BB	NC	NC	NC	BB	NC	BB	BB	NC	NC	NC	BB	BB	BB	BB	BB	BB	BB	NC	BB	NC	NC	NC	BB	BB	BB	BB	BB	BB	BB	BB	BB	BB	BB	NC	NC	NC
A01	8744983	2541	Bn-A01-p8676144	AA	AB	AB	AB	AA	NC	NC	AA	NC	NC	NC	NC	NC	NC	NC	NC	AA	NC	NC	NC	NC	AA	NC	AA	NC	AA	AA	NC	AA	NC	NC	NC	AA	AA	AA	AA	AA	AA	NC	AA	AA	AA	AA	NC	BB	BB
A01	8747176	2543	Bn-A01-p8681556	AA	AB	AB	AB	AA	NC	NC	AA	AA	AA	AA	AA	AA	NC	NC	AA	AA	NC	NC	AA	AA	AA	AA	AA	AA	AA	AA	NC	AA	NC	NC	NC	AA	AA	AA	AA	AA	AA	AA	AA	AA	AA	AA	NC	BB	BB
A01	8747378	2544	Bn-A01-p8681757	BB	AB	AB	AB	BB	NC	NC	BB	NC	BB	NC	NC	BB	BB	NC	NC	BB	NC	NC	NC	BB	BB	BB	BB	BB	BB	BB	NC	BB	NC	NC	NC	BB	BB	BB	BB	BB	BB	BB	BB	BB	BB	BB	NC	AA	AA
A01	8749002	2545	Bn-A01-p8683487	NC	NC	NC	NC	NC	NC	NC	NC	NC	NC	NC	NC	NC	NC	NC	NC	NC	NC	NC	NC	NC	NC	NC	NC	NC	NC	NC	NC	NC	NC	NC	NC	NC	NC	NC	NC	NC	NC	NC	NC	NC	NC	NC	NC	NC	NC
A01	8759144	2591	Bn-A01-p9170858	AA	AB	NC	NC	AA	BB	NC	AA	AA	NC	AA	AA	NC	NC	BB	NC	AA	NC	BB	AA	NC	AA	NC	AA	NC	AA	AA	BB	AA	BB	BB	BB	NC	NC	AA	NC	AA	AA	AA	AA	AA	NC	AA	BB	BB	BB
A01	8768981	2592	Bn-A01-p9176104	NC	NC	NC	NC	NC	NC	NC	NC	NC	NC	NC	NC	NC	NC	NC	NC	NC	NC	NC	NC	NC	NC	NC	NC	NC	NC	NC	NC	NC	NC	NC	NC	NC	NC	NC	NC	NC	NC	NC	NC	NC	NC	NC	NC	NC	NC
A01	8782558	2595	Bn-A01-p9203096	AA	AA	AA	AA	AA	AA	AA	AA	AA	AA	AA	AA	AA	AA	AA	AA	AA	AA	AA	AA	AA	AA	AA	AA	AA	AA	AA	AA	AA	AA	AA	AA	AA	AA	AA	AA	AA	AA	AA	AA	AA	AA	AA	AA	AA	AA
A01	8797857	2596	Bn-A01-p9220977	AA	AA	AA	AA	AA	NC	AA	AA	AA	AA	AA	AA	AA	AA	NC	AA	AA	AA	NC	AA	AA	AA	AA	AA	AA	AA	AA	NC	AA	NC	NC	NC	AA	AA	AA	AA	AA	AA	AA	AA	AA	AA	AA	NC	AA	AA
A01	8800507	2597	Bn-A01-p9223420	AA	AA	AA	AA	AA	NC	NC	AA	AA	AA	AA	AA	AA	AA	NC	AA	AA	AA	NC	AA	AA	AA	AA	AA	AA	AA	AA	NC	AA	NC	NC	NC	AA	AA	AA	AA	AA	AA	AA	AA	AA	AA	AA	NC	AA	AA
A01	8804196	2598	Bn-A01-p9227229	BB	BB	BB	BB	BB	NC	BB	BB	BB	BB	BB	BB	BB	BB	NC	BB	BB	BB	NC	BB	BB	BB	BB	BB	BB	BB	BB	NC	BB	NC	NC	NC	BB	BB	BB	BB	BB	BB	BB	BB	BB	BB	BB	NC	BB	BB
A01	8821174	2600	Bn-A01-p9254925	NC	AA	NC	NC	NC	NC	NC	NC	NC	NC	NC	NC	NC	NC	NC	NC	NC	NC	NC	NC	NC	NC	NC	NC	NC	NC	NC	NC	NC	NC	NC	NC	NC	NC	NC	NC	NC	NC	NC	NC	NC	NC	NC	NC	NC	NC
A01	8822260	2601	Bn-A01-p9256011	BB	NC	AA	AB	BB	BB	BB	BB	BB	BB	BB	BB	BB	BB	BB	BB	BB	BB	BB	NC	BB	BB	BB	BB	BB	BB	BB	BB	BB	BB	BB	BB	BB	BB	BB	BB	BB	BB	BB	BB	BB	BB	BB	BB	AB	AB
A01	8831004	2602	Bn-A01-p9258144	AA	AB	NC	AB	AA	AA	AA	AA	AA	AA	AA	AA	AA	AA	AA	AA	AA	AA	AA	AA	AA	AA	AA	AA	AA	AA	AA	AA	AA	AA	AA	AA	AA	AA	AA	AA	AA	AA	AA	AA	AA	AA	AA	AA	BB	NC
A01	8832452	2603	Bn-A01-p9259611	AA	AB	AB	AB	AA	NC	AA	AA	AA	AA	AA	AA	AA	AA	NC	AA	AA	AA	NC	AA	AA	AA	AA	AA	AA	AA	AA	NC	AA	NC	NC	NC	AA	AA	AA	AA	AA	AA	AA	AA	AA	AA	AA	NC	BB	BB
A01	8832914	2604	Bn-A01-p9260073	AA	AB	AB	AB	AA	NC	NC	AA	AA	AA	AA	AA	AA	AA	NC	AA	AA	AA	NC	AA	AA	AA	AA	AA	AA	AA	AA	NC	AA	NC	NC	NC	AA	AA	AA	AA	AA	AA	AA	AA	AA	AA	AA	NC	BB	BB
A01	8836660	2605	Bn-A01-p9264081	BB	AB	AB	AB	NC	AA	AB	AB	NC	AB	NC	NC	AB	AB	AA	AB	AB	AB	AA	AB	AB	AB	AB	NC	AB	AB	AB	AA	AB	AA	NC	AA	AB	AB	AB	NC	NC	NC	NC	AB	AB	AB	AB	AA	AA	AA
A01	8853383	2606	Bn-A01-p9269627	BB	BB	BB	BB	BB	NC	BB	BB	BB	BB	BB	BB	BB	BB	NC	BB	BB	BB	NC	BB	BB	BB	BB	BB	BB	BB	BB	NC	BB	NC	NC	NC	BB	BB	BB	BB	BB	BB	BB	BB	BB	BB	BB	NC	BB	BB
A01	8876775	2607	Bn-A01-p9303710	AA	AA	AA	AA	NC	BB	NC	AA	AA	AB	AA	AA	NC	NC	BB	AB	AA	NC	BB	NC	AB	AA	NC	AA	NC	AB	NC	BB	AA	BB	BB	BB	AB	NC	AA	AB	NC	AA	NC	AA	AA	NC	NC	BB	AB	NC
A01	8892176	2608	Bn-A01-p9325719	BB	BB	BB	BB	BB	BB	NC	BB	BB	BB	BB	BB	BB	BB	BB	BB	BB	BB	NC	NC	BB	BB	BB	BB	BB	BB	BB	BB	BB	BB	BB	BB	BB	BB	BB	BB	BB	BB	BB	BB	BB	BB	BB	BB	BB	BB
A01	8893032	2609	Bn-A01-p9326695	AA	AA	AA	AA	AA	NC	NC	AA	NC	AA	NC	NC	AA	AA	NC	AA	AA	NC	NC	NC	AA	AA	AA	AA	AA	AA	AA	NC	AA	NC	NC	NC	AA	AA	AA	AA	AA	AA	AA	AA	AA	AA	AA	NC	AA	AA
A01	8897899	2610	Bn-A01-p9331463	BB	AA	NC	NC	BB	NC	AB	AB	BB	NC	AB	AB	NC	NC	NC	AB	AB	BB	NC	AB	NC	AB	AB	BB	BB	AB	NC	NC	NC	NC	BB	NC	NC	BB	NC	NC	NC	NC	NC	NC	NC	NC	NC	NC	AA	NC
A01	8898906	2611	Bn-A01-p9333956	NC	AA	AA	AA	NC	NC	NC	NC	NC	NC	NC	NC	NC	NC	NC	NC	NC	NC	NC	NC	NC	NC	NC	NC	NC	NC	NC	NC	NC	NC	NC	NC	NC	NC	NC	NC	NC	NC	NC	NC	NC	NC	NC	NC	AA	AA
A01	8948319	34224	Bn-scaff_16691_1-p1107994	NC	NC	NC	NC	NC	NC	NC	NC	NC	NC	NC	NC	NC	NC	NC	NC	NC	NC	NC	NC	NC	NC	NC	NC	NC	NC	NC	NC	NC	NC	NC	NC	NC	NC	NC	NC	NC	NC	NC	NC	NC	NC	NC	NC	NC	NC
A01	8948866	34222	Bn-scaff_16691_1-p1107640	BB	BB	BB	BB	BB	BB	BB	BB	BB	BB	BB	BB	BB	BB	BB	BB	BB	BB	BB	BB	BB	BB	BB	BB	BB	BB	BB	BB	BB	BB	BB	BB	BB	BB	BB	BB	BB	BB	BB	BB	BB	BB	BB	BB	BB	BB
A01	8949045	34221	Bn-scaff_16691_1-p1107361	NC	NC	NC	NC	NC	NC	NC	NC	NC	NC	NC	NC	NC	NC	NC	NC	NC	NC	NC	NC	NC	NC	NC	NC	NC	NC	NC	NC	NC	NC	NC	NC	NC	NC	NC	NC	NC	NC	NC	NC	NC	NC	NC	NC	NC	NC
A01	8949777	34220	Bn-scaff_16691_1-p1106629	AA	AA	AA	AA	AA	AA	NC	AA	NC	AA	NC	AA	AA	AA	AA	AA	AA	AA	AA	NC	AA	AA	AA	AA	AA	AA	AA	AA	AA	AA	AA	AA	AA	AA	AA	AA	AA	AA	AA	AA	AA	AA	AA	AA	AA	AA
A01	8962852	2621	Bn-A01-p9408018	NC	AB	AB	AB	AB	AB	NC	AB	NC	AB	NC	NC	AB	AB	AB	AB	AB	AB	AB	NC	AB	AB	AB	AB	AB	AB	AB	AB	AB	AB	AB	AB	AB	AB	AB	AB	AB	AB	AB	AB	AB	AB	AB	AB	BB	NC
A01	8997063	2623	Bn-A01-p9436886	NC	NC	NC	NC	NC	NC	NC	NC	NC	NC	NC	NC	NC	NC	NC	NC	NC	NC	NC	NC	NC	NC	NC	NC	NC	NC	NC	NC	NC	NC	NC	NC	NC	NC	NC	NC	NC	NC	NC	NC	NC	NC	NC	NC	NC	NC
A01	9001545	2624	Bn-A01-p9442471	AA	AA	AA	AA	AA	NC	NC	AA	AA	AA	NC	NC	NC	NC	NC	AA	AA	AA	NC	AA	AA	AA	AA	AA	AA	AA	AA	NC	AA	NC	NC	NC	AA	AA	AA	AA	AA	AA	AA	AA	AA	AA	AA	NC	NC	NC
A01	9001632	2625	Bn-A01-p9443863	NC	NC	NC	NC	NC	NC	NC	NC	NC	NC	NC	NC	NC	NC	NC	NC	NC	NC	NC	NC	NC	NC	NC	NC	NC	NC	NC	NC	NC	NC	NC	NC	NC	NC	NC	NC	NC	NC	NC	NC	NC	NC	NC	NC	NC	NC
A01	9003576	2626	Bn-A01-p9445754	BB	AB	AB	AB	BB	BB	BB	BB	BB	BB	BB	BB	BB	BB	BB	BB	BB	BB	BB	NC	BB	BB	BB	BB	BB	BB	BB	BB	BB	BB	BB	BB	BB	BB	BB	BB	BB	BB	BB	BB	BB	BB	BB	BB	AB	AB
A01	9012741	2627	Bn-A01-p9469933	BB	NC	AB	AB	BB	BB	NC	BB	NC	BB	NC	NC	BB	BB	BB	BB	BB	BB	BB	NC	BB	BB	BB	BB	BB	BB	BB	BB	BB	BB	BB	BB	BB	BB	BB	BB	BB	BB	BB	BB	BB	BB	BB	BB	NC	AB
A01	9019428	2628	Bn-A01-p9476520	NC	NC	NC	NC	NC	NC	NC	NC	NC	NC	NC	NC	NC	NC	NC	NC	NC	NC	NC	NC	NC	NC	NC	NC	NC	NC	NC	NC	NC	NC	NC	NC	NC	NC	NC	NC	NC	NC	NC	NC	NC	NC	NC	NC	NC	NC
A01	9041384	2629	Bn-A01-p9499100	AA	AB	AB	AB	AA	AA	AA	AA	AA	AA	AA	AA	AA	AA	NC	AA	AA	AA	NC	AA	AA	AA	AA	AA	AA	AA	AA	AA	AA	AA	AA	AA	AA	AA	AA	AA	AA	AA	AA	AA	AA	AA	AA	NC	BB	BB
A01	9065015	2632	Bn-A01-p9519478	BB	BB	BB	BB	BB	NC	BB	BB	NC	BB	NC	BB	BB	NC	NC	BB	BB	BB	NC	NC	BB	BB	BB	BB	BB	BB	BB	NC	BB	NC	NC	NC	BB	BB	BB	BB	BB	BB	BB	BB	BB	BB	BB	NC	BB	BB
A01	9065192	2633	Bn-A01-p9519660	BB	BB	BB	BB	BB	NC	BB	BB	BB	BB	BB	BB	BB	NC	NC	BB	BB	BB	NC	BB	BB	BB	BB	BB	BB	BB	BB	NC	BB	NC	NC	NC	BB	BB	BB	BB	BB	BB	BB	BB	BB	BB	BB	NC	NC	NC
A01	9066135	2634	Bn-A01-p9520409	NC	NC	NC	NC	NC	NC	NC	NC	NC	NC	NC	NC	NC	NC	NC	NC	NC	NC	NC	NC	NC	NC	NC	NC	NC	NC	NC	NC	NC	NC	NC	NC	NC	NC	NC	NC	NC	NC	NC	NC	NC	NC	NC	NC	NC	NC
A01	9069169	2635	Bn-A01-p9523572	BB	BB	BB	BB	BB	BB	BB	BB	BB	BB	NC	NC	BB	BB	BB	BB	BB	BB	NC	BB	BB	BB	BB	BB	BB	BB	BB	NC	BB	NC	NC	NC	BB	BB	BB	BB	BB	BB	BB	BB	BB	BB	BB	NC	BB	BB
A01	9095395	2636	Bn-A01-p9551341	AA	AA	AA	AA	AA	NC	NC	AA	AA	AA	NC	AA	AA	NC	NC	AA	AA	AA	NC	AA	AA	AA	AA	AA	AA	AA	AA	NC	AA	NC	NC	NC	AA	AA	AA	AA	AA	AA	AA	AA	AA	AA	AA	NC	AA	AA
A01	9098296	2637	Bn-A01-p9565360	BB	AB	AB	AB	BB	NC	BB	BB	BB	BB	BB	BB	BB	NC	NC	BB	BB	BB	NC	BB	BB	BB	BB	BB	BB	BB	BB	NC	BB	NC	NC	NC	BB	BB	BB	BB	BB	BB	BB	BB	BB	BB	BB	NC	AA	AA
A01	9098740	2638	Bn-A01-p9565804	AA	AB	AB	NC	NC	BB	NC	NC	NC	AB	NC	NC	AB	BB	BB	AB	AA	NC	NC	NC	AB	NC	NC	NC	AB	AA	NC	BB	AA	BB	BB	BB	NC	NC	NC	NC	NC	AA	AA	AA	AA	NC	NC	BB	BB	BB
A01	9101724	2639	Bn-A01-p9568888	AA	AB	AB	AB	AA	NC	AA	AA	NC	AA	AA	NC	AA	NC	NC	AA	AA	AA	NC	NC	AA	AA	AA	AA	AA	AA	AA	NC	AA	NC	NC	NC	AA	AA	AA	AA	AA	AA	AA	AA	AA	AA	AA	NC	BB	BB
A01	9123921	2641	Bn-A01-p9599644	NC	NC	NC	NC	NC	NC	NC	NC	NC	NC	NC	NC	NC	NC	NC	NC	NC	NC	NC	NC	NC	NC	NC	NC	NC	NC	NC	NC	NC	NC	NC	NC	NC	NC	NC	NC	NC	NC	NC	NC	NC	NC	NC	NC	NC	NC
A01	9136424	2642	Bn-A01-p9614730	BB	BB	BB	BB	BB	NC	BB	BB	BB	BB	BB	BB	BB	NC	NC	BB	BB	BB	NC	BB	BB	BB	BB	BB	BB	BB	BB	NC	BB	NC	NC	NC	BB	BB	BB	BB	BB	BB	BB	BB	BB	BB	BB	NC	BB	BB
A01	9141788	2643	Bn-A01-p9619932	BB	BB	BB	BB	BB	BB	BB	BB	BB	BB	BB	BB	BB	BB	BB	BB	BB	BB	BB	BB	BB	BB	BB	BB	BB	BB	BB	BB	BB	BB	BB	BB	BB	BB	BB	BB	BB	BB	BB	BB	BB	BB	BB	BB	BB	BB
A01	9143391	2644	Bn-A01-p9621623	BB	BB	BB	BB	BB	NC	BB	BB	BB	BB	BB	BB	BB	NC	NC	BB	BB	BB	NC	BB	BB	BB	BB	BB	BB	BB	BB	NC	BB	NC	NC	NC	BB	BB	BB	BB	BB	BB	BB	BB	BB	BB	BB	NC	BB	BB
A01	9147869	44241	Bn-scaff_19614_1-p300765	NC	NC	NC	NC	NC	NC	NC	NC	NC	NC	NC	NC	NC	NC	NC	NC	NC	NC	NC	NC	NC	NC	NC	NC	NC	NC	NC	NC	NC	NC	NC	NC	NC	NC	NC	NC	NC	NC	NC	NC	NC	NC	NC	NC	NC	NC
A01	9153499	17500	Bn-A07-p9516564	NC	NC	NC	NC	NC	NC	NC	NC	NC	NC	NC	NC	NC	NC	NC	NC	NC	NC	NC	NC	NC	NC	NC	NC	NC	NC	NC	NC	NC	NC	NC	NC	NC	NC	NC	NC	NC	NC	NC	NC	NC	NC	NC	NC	NC	NC
A01	9225284	2647	Bn-A01-p9699152	BB	AB	AB	AB	BB	NC	BB	BB	BB	BB	BB	BB	BB	NC	NC	BB	BB	BB	NC	BB	BB	BB	BB	BB	BB	BB	BB	NC	BB	NC	NC	NC	BB	BB	BB	BB	BB	BB	BB	BB	BB	BB	BB	NC	AA	AA
A01	9243445	2649	Bn-A01-p9711809	AA	AB	AB	AB	AA	NC	NC	AA	NC	NC	NC	NC	NC	NC	NC	NC	AA	NC	NC	NC	AA	AA	NC	AA	NC	AA	AA	NC	AA	NC	NC	NC	AA	AA	AA	AA	AA	AA	NC	AA	AA	AA	AA	NC	BB	BB
A01	9244288	2650	Bn-A01-p9712591	NC	AA	NC	NC	NC	NC	NC	NC	NC	NC	NC	NC	NC	NC	NC	NC	NC	NC	NC	NC	NC	NC	NC	NC	NC	NC	NC	NC	NC	NC	NC	NC	NC	NC	NC	NC	NC	NC	NC	NC	NC	NC	NC	NC	AA	NC
A01	9341854	44229	Bn-scaff_19614_1-p106170	NC	NC	NC	NC	NC	NC	NC	NC	NC	NC	NC	NC	NC	NC	NC	NC	NC	NC	NC	NC	NC	NC	NC	NC	NC	NC	NC	NC	NC	NC	NC	NC	NC	NC	NC	NC	NC	NC	NC	NC	NC	NC	NC	NC	NC	NC
A01	9341870	2658	Bn-A01-p9810552	NC	NC	NC	NC	NC	NC	NC	NC	NC	NC	NC	NC	NC	NC	NC	NC	NC	NC	NC	NC	NC	NC	NC	NC	NC	NC	NC	NC	NC	NC	NC	NC	NC	NC	NC	NC	NC	NC	NC	NC	NC	NC	NC	NC	NC	NC
A01	9389210	2659	Bn-A01-p9853365	AA	AB	NC	AB	AA	BB	NC	AA	NC	AA	NC	NC	AA	BB	BB	AA	AA	AA	NC	NC	AA	AA	AA	AA	AA	AA	AA	BB	AA	BB	BB	BB	NC	AA	AA	NC	AA	AA	AA	AA	AA	AA	AA	BB	BB	BB
A01	9397673	2660	Bn-A01-p9863114	NC	NC	NC	NC	NC	NC	NC	NC	NC	NC	NC	NC	NC	NC	NC	NC	NC	NC	NC	NC	NC	NC	NC	NC	NC	NC	NC	NC	NC	NC	NC	NC	NC	NC	NC	NC	NC	NC	NC	NC	NC	NC	NC	NC	NC	NC
A01	9401027	2661	Bn-A01-p9866468	BB	BB	BB	BB	BB	NC	NC	BB	BB	BB	NC	BB	BB	NC	NC	BB	BB	BB	NC	NC	BB	BB	BB	BB	BB	BB	BB	NC	BB	NC	NC	NC	BB	BB	BB	BB	BB	BB	BB	BB	BB	BB	BB	NC	BB	BB
A01	9420310	2662	Bn-A01-p9884449	NC	AA	AA	AA	NC	NC	NC	NC	NC	NC	NC	NC	NC	NC	NC	NC	NC	NC	NC	NC	NC	NC	NC	NC	NC	NC	NC	NC	NC	NC	NC	NC	NC	NC	NC	NC	NC	NC	NC	NC	NC	NC	NC	NC	AA	AA
A01	9462469	2663	Bn-A01-p9922741	BB	AB	AB	AB	BB	AA	AB	BB	NC	AB	NC	BB	AB	AA	AA	AB	BB	AB	NC	BB	AB	BB	AB	BB	AB	BB	BB	NC	BB	NC	NC	NC	BB	BB	BB	BB	BB	BB	BB	BB	BB	BB	BB	AA	AA	AA
A01	9500748	2665	Bn-A01-p9951633	AA	AA	AA	AA	AA	NC	AA	AA	AA	AA	NC	AA	AA	NC	NC	AA	AA	AA	NC	AA	AA	AA	AA	AA	AA	AA	AA	NC	AA	NC	NC	NC	AA	AA	AA	AA	AA	AA	AA	AA	AA	AA	AA	NC	AA	AA
A01	9598559	16	Bn-A01-p10105499	AA	AA	AA	AA	AA	BB	NC	AA	AB	NC	AB	AA	AB	BB	BB	NC	AA	AA	BB	AA	AA	AA	AA	AA	AA	AA	AA	BB	AA	BB	BB	BB	AA	AA	AA	NC	AA	AA	AA	AA	AA	AA	AA	BB	NC	AB
A01	9635656	37842	Bn-scaff_17521_1-p1350620	NC	NC	NC	NC	NC	NC	NC	NC	NC	NC	NC	NC	NC	NC	NC	NC	NC	NC	NC	NC	NC	NC	NC	NC	NC	NC	NC	NC	NC	NC	NC	NC	NC	NC	NC	NC	NC	NC	NC	NC	NC	NC	NC	NC	NC	NC
A01	9692092	21	Bn-A01-p10181972	AB	AB	AB	AB	AB	BB	AB	AB	AB	AB	AB	AB	AB	BB	BB	AB	AB	AB	BB	NC	AB	AB	AB	AB	AB	AB	AB	BB	AB	BB	BB	BB	AB	AB	AB	AB	AB	AB	AB	AB	AB	AB	AB	BB	BB	BB
A01	9737093	27	Bn-A01-p10231780	BB	AB	AB	AB	BB	NC	NC	BB	BB	BB	BB	BB	BB	NC	NC	BB	BB	BB	NC	BB	BB	BB	BB	BB	BB	BB	BB	NC	BB	NC	NC	NC	BB	BB	BB	BB	BB	BB	BB	BB	BB	BB	BB	NC	AA	AA
A01	9739464	28	Bn-A01-p10234366	NC	NC	NC	NC	NC	NC	NC	NC	NC	NC	NC	NC	NC	NC	NC	NC	NC	NC	NC	NC	NC	NC	NC	NC	NC	NC	NC	NC	NC	NC	NC	NC	NC	NC	NC	NC	NC	NC	NC	NC	NC	NC	NC	NC	NC	NC
A01	9749351	30	Bn-A01-p10242217	BB	AB	AB	AB	BB	NC	NC	NC	NC	NC	NC	NC	NC	NC	NC	NC	NC	NC	NC	NC	BB	NC	NC	BB	BB	NC	NC	NC	NC	NC	NC	NC	NC	BB	NC	BB	BB	BB	BB	NC	NC	NC	NC	NC	AA	NC
A01	9758010	32	Bn-A01-p10246312	AA	AA	AA	AA	AA	NC	AA	AA	AA	AA	AA	AA	AA	NC	NC	AA	AA	AA	NC	NC	AA	AA	AA	AA	AA	AA	AA	NC	AA	NC	NC	NC	AA	AA	AA	AA	AA	AA	AA	AA	AA	AA	AA	NC	AA	AA
A01	9761356	33	Bn-A01-p10249225	NC	NC	NC	NC	NC	NC	NC	NC	NC	NC	NC	NC	NC	NC	NC	NC	NC	NC	NC	NC	NC	NC	NC	NC	NC	NC	NC	NC	NC	NC	NC	NC	NC	NC	NC	NC	NC	NC	NC	NC	NC	NC	NC	NC	NC	NC
A01	9762385	34	Bn-A01-p10250255	AA	AB	AB	AB	AA	AA	AA	AA	AA	AA	AA	AA	AA	AA	AA	AA	NC	AA	NC	NC	AA	AA	AA	AA	AA	AA	AA	AA	AA	AA	NC	AA	AA	AA	AA	AA	AA	AA	AA	AA	AA	AA	AA	AA	AB	AB
A01	9763182	35	Bn-A01-p10251052	BB	AB	AB	AB	BB	NC	BB	BB	BB	BB	BB	BB	BB	NC	NC	BB	BB	BB	NC	BB	BB	BB	BB	BB	BB	BB	BB	NC	BB	NC	NC	NC	BB	BB	BB	BB	BB	BB	BB	BB	BB	BB	BB	NC	AA	AA
A01	9770505	36	Bn-A01-p10257919	BB	NC	AA	NC	BB	BB	NC	BB	BB	BB	NC	NC	BB	BB	BB	BB	NC	NC	BB	NC	BB	BB	BB	BB	BB	BB	BB	BB	BB	BB	BB	BB	BB	BB	BB	BB	BB	BB	BB	BB	BB	BB	BB	NC	AA	NC
A01	9813082	39	Bn-A01-p10278752	BB	NC	AB	AB	BB	BB	BB	BB	BB	BB	BB	BB	BB	BB	BB	BB	BB	BB	BB	BB	BB	BB	BB	BB	BB	BB	BB	BB	BB	BB	BB	BB	BB	BB	BB	BB	BB	BB	BB	BB	BB	BB	BB	BB	AB	NC
A01	9819867	40	Bn-A01-p10285074	BB	AB	AB	AB	BB	BB	BB	BB	BB	BB	BB	BB	BB	BB	BB	BB	BB	BB	NC	BB	BB	BB	BB	BB	BB	BB	BB	NC	BB	NC	NC	NC	BB	BB	BB	BB	BB	BB	BB	BB	BB	BB	BB	NC	NC	NC
A01	9838311	43	Bn-A01-p10297732	AA	AA	AA	AA	AA	BB	AB	AA	NC	NC	NC	AA	BB	BB	BB	AA	AA	AA	BB	AA	AA	AA	AA	AA	AA	AA	AA	BB	AA	BB	BB	BB	AA	AA	AA	NC	AA	AA	AA	AA	AA	AA	AA	BB	NC	AB
A01	9839782	44	Bn-A01-p10299187	BB	BB	BB	BB	BB	NC	BB	BB	BB	BB	BB	BB	NC	NC	NC	BB	BB	BB	NC	BB	BB	BB	BB	BB	BB	BB	BB	NC	BB	NC	NC	NC	BB	BB	BB	BB	BB	BB	BB	BB	BB	BB	BB	NC	BB	BB
A01	9866745	2536	Bn-A01-p8647625	NC	NC	NC	NC	NC	NC	NC	NC	NC	NC	NC	NC	NC	NC	NC	NC	NC	NC	NC	NC	NC	NC	NC	NC	NC	NC	NC	NC	NC	NC	NC	NC	NC	NC	NC	NC	NC	NC	NC	NC	NC	NC	NC	NC	NC	NC
A01	9871506	2614	Bn-A01-p9360043	BB	AB	BB	AB	BB	NC	BB	BB	BB	BB	BB	BB	BB	BB	NC	BB	BB	BB	NC	BB	BB	BB	BB	BB	BB	BB	BB	NC	BB	NC	NC	NC	BB	BB	BB	BB	BB	BB	BB	BB	BB	BB	BB	AA	AA	AA
A01	9872434	2616	Bn-A01-p9360971	BB	BB	BB	BB	BB	NC	BB	BB	BB	BB	BB	BB	BB	BB	NC	BB	BB	BB	NC	BB	BB	BB	BB	BB	BB	BB	BB	NC	BB	NC	NC	NC	BB	BB	BB	BB	BB	BB	BB	BB	BB	BB	BB	NC	BB	BB
A01	9876073	35375	Bn-scaff_16874_2-p157688	NC	NC	NC	NC	NC	NC	NC	NC	NC	NC	NC	NC	NC	NC	NC	NC	NC	NC	NC	NC	NC	NC	NC	NC	NC	NC	NC	NC	NC	NC	NC	NC	NC	NC	NC	NC	NC	NC	NC	NC	NC	NC	NC	NC	NC	NC
A01	9877381	2593	Bn-A01-p9180340	AA	AB	AB	AB	AA	AA	AA	AA	AA	AA	AA	AA	AA	AA	AA	AA	AA	AA	AA	AA	AA	AA	AA	AA	AA	AA	AA	AA	AA	AA	AA	AA	AA	AA	AA	AA	AA	AA	AA	AA	AA	AA	AA	AA	NC	AB
A01	9877871	2594	Bn-A01-p9180828	AA	AB	AB	AB	AA	NC	AA	AA	NC	AA	NC	NC	AA	AA	NC	AA	AA	AA	NC	NC	AA	AA	AA	AA	AA	AA	AA	NC	AA	NC	NC	NC	AA	AA	AA	AA	AA	AA	AA	AA	AA	AA	AA	NC	BB	BB
A01	9912557	2504	Bn-A01-p8278925	AA	AA	AA	AA	AA	AA	AA	AA	AA	AA	AA	AA	AA	AA	AA	AA	AA	AA	AA	NC	AA	AA	AA	AA	AA	AA	AA	AA	AA	AA	AA	AA	AA	AA	AA	AA	AA	AA	AA	AA	AA	AA	AA	AA	AA	AA
A01	9915026	2503	Bn-A01-p8276922	NC	NC	NC	NC	NC	NC	NC	NC	NC	NC	NC	NC	NC	NC	NC	NC	NC	NC	NC	NC	NC	NC	NC	NC	NC	NC	NC	NC	NC	NC	NC	NC	NC	NC	NC	NC	NC	NC	NC	NC	NC	NC	NC	NC	NC	NC
A01	9915255	2502	Bn-A01-p8276793	AA	AA	AA	AA	AA	AA	AA	AA	NC	AA	AA	AA	AA	AA	AA	AA	AA	AA	AA	NC	AA	AA	AA	AA	AA	AA	AA	AA	AA	AA	AA	AA	AA	AA	AA	AA	AA	AA	AA	AA	AA	AA	AA	AA	AA	AA
A01	9936453	2501	Bn-A01-p8263964	BB	BB	BB	BB	BB	NC	BB	BB	BB	BB	BB	BB	BB	BB	NC	BB	BB	BB	NC	BB	BB	BB	BB	BB	BB	BB	BB	NC	BB	NC	NC	NC	BB	BB	BB	BB	BB	BB	BB	BB	BB	BB	BB	NC	BB	BB
A01	9952917	58	Bn-A01-p10415035	NC	NC	NC	NC	NC	NC	NC	NC	NC	NC	NC	NC	NC	NC	NC	NC	NC	NC	NC	NC	NC	NC	NC	NC	NC	NC	NC	NC	NC	NC	NC	NC	NC	NC	NC	NC	NC	NC	NC	NC	NC	NC	NC	NC	NC	NC
A01	9958061	2147	Bn-A01-p5593317	NC	NC	NC	NC	NC	NC	NC	NC	NC	NC	NC	NC	NC	NC	NC	NC	NC	NC	NC	NC	NC	NC	NC	NC	NC	NC	NC	NC	NC	NC	NC	NC	NC	NC	NC	NC	NC	NC	NC	NC	NC	NC	NC	NC	NC	NC
A01	9958109	2148	Bn-A01-p5593369	NC	NC	NC	NC	NC	NC	NC	NC	NC	NC	NC	NC	NC	NC	NC	NC	NC	NC	NC	NC	NC	NC	NC	NC	NC	NC	NC	NC	NC	NC	NC	NC	NC	NC	NC	NC	NC	NC	NC	NC	NC	NC	NC	NC	NC	NC
A01	9981298	2612	Bn-A01-p9337252	BB	AB	AB	AB	BB	NC	NC	BB	BB	BB	BB	BB	BB	BB	NC	BB	BB	BB	NC	NC	BB	BB	BB	BB	BB	BB	BB	NC	BB	NC	NC	NC	BB	BB	BB	BB	BB	BB	BB	BB	BB	BB	BB	NC	AA	AA
A01	10011185	2514	Bn-A01-p8439363	AA	AB	AB	AB	AA	BB	NC	NC	NC	NC	NC	NC	NC	NC	NC	NC	AA	NC	NC	NC	AA	AA	AA	AA	AA	AA	AA	BB	AA	BB	BB	BB	AA	NC	AA	AA	AA	AA	AA	AA	AA	AA	AA	BB	BB	BB
A01	10025211	52	Bn-A01-p10354645	BB	BB	BB	BB	BB	BB	NC	BB	BB	BB	BB	BB	BB	BB	BB	BB	BB	BB	BB	BB	BB	BB	BB	BB	BB	BB	BB	BB	BB	BB	NC	BB	BB	BB	BB	BB	BB	BB	BB	BB	BB	BB	BB	BB	BB	BB
A01	10053956	25497	Bn-scaff_15747_1-p649424	NC	NC	NC	NC	NC	NC	NC	NC	NC	NC	NC	NC	NC	NC	NC	NC	NC	NC	NC	NC	NC	NC	NC	NC	NC	NC	NC	NC	NC	NC	NC	NC	NC	NC	NC	NC	NC	NC	NC	NC	NC	NC	NC	NC	NC	NC
A01	10054341	25496	Bn-scaff_15747_1-p649039	NC	NC	NC	NC	NC	NC	NC	NC	NC	NC	NC	NC	NC	NC	NC	NC	NC	NC	NC	NC	NC	NC	NC	NC	NC	NC	NC	NC	NC	NC	NC	NC	NC	NC	NC	NC	NC	NC	NC	NC	NC	NC	NC	NC	NC	NC
A01	10058270	56	Bn-A01-p10406165	NC	NC	NC	NC	NC	NC	NC	NC	NC	NC	NC	NC	NC	NC	NC	NC	NC	NC	NC	NC	NC	NC	NC	NC	NC	NC	NC	NC	NC	NC	NC	NC	NC	NC	NC	NC	NC	NC	NC	NC	NC	NC	NC	NC	NC	NC
A01	10066120	55	Bn-A01-p10399077	NC	NC	NC	NC	NC	NC	NC	NC	NC	NC	NC	NC	NC	NC	NC	NC	NC	NC	NC	NC	NC	NC	NC	NC	NC	NC	NC	NC	NC	NC	NC	NC	NC	NC	NC	NC	NC	NC	NC	NC	NC	NC	NC	NC	NC	NC
A01	10066159	54	Bn-A01-p10398937	AA	AB	AB	AB	AA	AA	AA	AA	AA	AA	AA	AA	NC	AA	NC	AA	AA	AA	AA	AA	AA	AA	AA	AA	AA	AA	AA	AA	AA	AA	NC	NC	AA	AA	AA	AA	AA	AA	AA	AA	AA	AA	AA	AA	NC	NC
A01	10071007	53	Bn-A01-p10392909	NC	NC	NC	NC	NC	NC	NC	NC	NC	NC	NC	NC	NC	NC	NC	NC	NC	NC	NC	NC	NC	NC	NC	NC	NC	NC	NC	NC	NC	NC	NC	NC	NC	NC	NC	NC	NC	NC	NC	NC	NC	NC	NC	NC	NC	NC
A01	10106689	5	Bn-A01-p10026020	NC	NC	NC	NC	NC	NC	NC	NC	NC	NC	NC	NC	NC	NC	NC	NC	NC	NC	NC	NC	NC	NC	NC	NC	NC	NC	NC	NC	NC	NC	NC	NC	NC	NC	NC	NC	NC	NC	NC	NC	NC	NC	NC	NC	NC	NC
A01	10108097	6	Bn-A01-p10027328	BB	NC	AB	AB	BB	NC	BB	BB	BB	BB	BB	BB	BB	NC	NC	BB	BB	BB	NC	BB	BB	BB	BB	BB	BB	BB	BB	NC	BB	NC	NC	NC	BB	BB	BB	BB	BB	BB	BB	BB	BB	BB	BB	NC	AA	AA
A01	10112189	7	Bn-A01-p10031169	NC	NC	NC	NC	NC	NC	NC	NC	NC	NC	NC	NC	NC	NC	NC	NC	NC	NC	NC	NC	NC	NC	NC	NC	NC	NC	NC	NC	NC	NC	NC	NC	NC	NC	NC	NC	NC	NC	NC	NC	NC	NC	NC	NC	NC	NC
A01	10118598	8	Bn-A01-p10036602	AA	AA	AA	AA	AA	NC	AA	AA	AA	AA	AA	AA	AA	NC	NC	AA	AA	AA	NC	AA	AA	AA	AA	AA	AA	AA	AA	NC	AA	NC	NC	NC	AA	AA	AA	AA	AA	AA	AA	AA	AA	AA	AA	NC	AA	AA
A01	10150378	13	Bn-A01-p10071456	AA	AA	AA	AA	AA	NC	AA	AA	AA	AA	AA	AA	AA	NC	NC	AA	AA	AA	NC	AA	AA	AA	AA	AA	AA	AA	AA	NC	AA	NC	NC	NC	AA	AA	AA	AA	AA	AA	AA	AA	AA	AA	AA	NC	AA	AA
A01	10150824	14	Bn-A01-p10071903	AA	AA	AA	AA	AA	NC	AA	AA	AA	AA	AA	AA	AA	NC	NC	AA	AA	AA	NC	AA	AA	AA	AA	AA	AA	AA	AA	NC	AA	NC	NC	NC	AA	AA	AA	AA	AA	AA	AA	AA	AA	AA	AA	NC	AA	AA
A01	10179014	50457	Bn-scaff_27129_1-p179619	BB	BB	BB	BB	BB	BB	NC	BB	BB	BB	NC	NC	BB	BB	BB	BB	BB	BB	BB	NC	BB	BB	BB	BB	BB	BB	BB	BB	BB	BB	BB	BB	BB	BB	BB	BB	BB	BB	BB	BB	BB	BB	BB	BB	BB	BB
A01	10187930	2668	Bn-A01-p9982115	NC	NC	NC	NC	NC	NC	NC	NC	NC	NC	NC	NC	NC	NC	NC	NC	NC	NC	NC	NC	NC	NC	NC	NC	NC	NC	NC	NC	NC	NC	NC	NC	NC	NC	NC	NC	NC	NC	NC	NC	NC	NC	NC	NC	NC	NC
A01	10195144	2669	Bn-A01-p9989240	AA	AB	AB	AB	AA	NC	AA	AA	AA	AA	AA	AA	AA	NC	NC	AA	AA	AA	NC	AA	AA	AA	AA	AA	AA	AA	AA	NC	AA	NC	NC	NC	AA	AA	AA	AA	AA	AA	AA	AA	AA	AA	AA	NC	BB	BB
A01	10206533	2670	Bn-A01-p9996240	BB	AB	AB	AB	BB	NC	NC	BB	BB	BB	BB	BB	BB	NC	NC	BB	BB	BB	NC	BB	BB	BB	BB	BB	BB	BB	BB	NC	BB	NC	NC	NC	BB	BB	BB	BB	BB	BB	BB	BB	BB	BB	BB	NC	AA	AA
A01	10206651	2671	Bn-A01-p9996458	AA	AB	AB	AB	AA	NC	NC	AA	AA	AA	NC	NC	AA	NC	NC	AA	AA	AA	NC	NC	AA	AA	AA	AA	AA	AA	AA	NC	AA	NC	NC	NC	AA	AA	AA	AA	AA	AA	AA	AA	AA	AA	AA	NC	BB	BB
A01	10220559	2672	Bn-A01-p9999485	BB	AB	BB	NC	BB	AA	AB	BB	AB	NC	NC	BB	NC	AA	AA	NC	BB	NC	AA	BB	BB	BB	NC	BB	NC	BB	BB	AA	BB	AA	NC	AA	BB	BB	BB	BB	BB	BB	BB	BB	BB	BB	BB	AA	AA	AA
A01	10221308	1	Bn-A01-p10000230	NC	NC	NC	NC	NC	NC	NC	NC	NC	NC	NC	NC	NC	NC	NC	NC	NC	NC	NC	NC	NC	NC	NC	NC	NC	NC	NC	NC	NC	NC	NC	NC	NC	NC	NC	NC	NC	NC	NC	NC	NC	NC	NC	NC	NC	NC
A01	10270229	105	Bn-A01-p10889788	AA	AA	AA	AA	AA	AA	AA	AA	AA	AA	AA	AA	AA	AA	AA	AA	AA	AA	AA	NC	AA	AA	AA	AA	AA	AA	AA	AA	AA	AA	AA	AA	AA	AA	AA	AA	AA	AA	AA	AA	AA	AA	AA	AA	AA	AA
A01	10300334	103	Bn-A01-p10859527	AA	AA	AA	AA	AA	NC	AA	AA	AA	AA	AA	AA	NC	NC	NC	AA	AA	AA	NC	AA	AA	AA	AA	AA	AA	AA	AA	NC	AA	NC	NC	AA	AA	AA	AA	AA	AA	AA	AA	AA	AA	AA	AA	NC	AA	AA
A01	10323838	109	Bn-A01-p10926129	AA	AB	AA	NC	AA	BB	NC	AA	AA	AA	NC	NC	BB	BB	BB	AA	AA	AA	NC	AA	AA	AA	AA	AA	AA	AA	AA	BB	AA	BB	BB	AA	AA	AA	AA	AA	AA	AA	AA	AA	AA	AA	AA	BB	BB	BB
A01	10329833	110	Bn-A01-p10933947	NC	NC	NC	NC	NC	NC	NC	NC	NC	NC	NC	NC	NC	NC	NC	NC	NC	NC	NC	NC	NC	NC	NC	NC	NC	NC	NC	NC	NC	NC	NC	NC	NC	NC	NC	NC	NC	NC	NC	NC	NC	NC	NC	NC	NC	NC
A01	10330363	111	Bn-A01-p10934377	BB	AB	AB	AB	BB	NC	BB	BB	BB	BB	BB	BB	NC	NC	NC	BB	BB	BB	NC	BB	BB	BB	BB	BB	BB	BB	BB	NC	BB	NC	NC	BB	BB	BB	BB	BB	BB	BB	BB	BB	BB	BB	BB	NC	AA	AA
A01	10334769	112	Bn-A01-p10938883	AA	AB	AB	AB	AA	NC	NC	AA	AA	AA	NC	AA	NC	NC	NC	AA	AA	AA	NC	AA	AA	AA	AA	AA	AA	AA	AA	NC	AA	NC	NC	AA	AA	AA	AA	NC	AA	AA	AA	AA	AA	AA	AA	NC	BB	BB
A01	10335126	113	Bn-A01-p10939144	BB	AB	AB	AB	BB	BB	BB	BB	BB	BB	BB	BB	BB	BB	BB	BB	BB	BB	NC	BB	BB	BB	BB	BB	BB	BB	BB	BB	BB	BB	BB	BB	BB	BB	BB	BB	BB	BB	BB	BB	BB	BB	BB	BB	AB	AB
A01	10338057	114	Bn-A01-p10945930	BB	AA	AA	AB	BB	BB	BB	BB	BB	BB	BB	BB	BB	BB	BB	BB	BB	BB	BB	BB	BB	BB	BB	BB	BB	BB	BB	BB	BB	BB	BB	BB	BB	BB	BB	BB	BB	BB	BB	BB	BB	BB	BB	BB	AA	NC
A01	10364981	116	Bn-A01-p10963536	AA	AA	AA	AA	AA	NC	NC	AA	AA	AA	NC	AA	NC	NC	NC	AA	AA	NC	NC	AA	AA	AA	AA	AA	AA	AA	AA	NC	AA	NC	NC	AA	AA	AA	AA	AA	AA	AA	AA	AA	AA	AA	AA	NC	AA	AA
A01	10385543	117	Bn-A01-p10991782	AA	AB	AB	AB	AA	NC	NC	AA	NC	NC	NC	NC	NC	NC	NC	NC	AA	NC	NC	NC	NC	AA	NC	AA	NC	AA	AA	NC	AA	NC	NC	AA	AA	AA	AA	AA	AA	AA	AA	AA	AA	AA	AA	NC	BB	BB
A01	10425909	118	Bn-A01-p11011196	BB	AB	AB	AB	BB	NC	BB	BB	BB	BB	BB	BB	NC	NC	NC	BB	BB	BB	NC	BB	BB	BB	BB	BB	BB	BB	BB	NC	BB	NC	NC	BB	BB	BB	BB	BB	BB	BB	BB	BB	BB	BB	BB	NC	AA	AA
A01	10458723	120	Bn-A01-p11052248	BB	BB	BB	BB	BB	NC	NC	BB	NC	BB	NC	NC	NC	NC	NC	BB	BB	NC	NC	NC	BB	BB	BB	BB	BB	BB	BB	NC	BB	NC	NC	BB	BB	BB	BB	BB	BB	BB	BB	BB	BB	BB	BB	NC	BB	BB
A01	10464646	121	Bn-A01-p11054015	BB	AB	AB	AB	BB	AA	AA	AB	AB	AB	NC	AB	AA	AA	AA	AB	AB	AB	AA	AB	AB	AB	AB	AB	AB	BB	BB	NC	NC	NC	NC	BB	BB	BB	NC	BB	BB	BB	NC	NC	NC	NC	NC	NC	AA	AA
A01	10471857	122	Bn-A01-p11077627	BB	AB	AB	AB	BB	NC	NC	BB	BB	BB	BB	BB	NC	NC	NC	BB	BB	BB	NC	BB	BB	BB	BB	BB	BB	BB	BB	NC	BB	NC	NC	BB	BB	BB	BB	BB	BB	BB	BB	BB	BB	BB	BB	NC	AA	AA
A01	10472435	123	Bn-A01-p11078406	AA	AA	AA	AA	AA	NC	NC	AA	NC	NC	NC	NC	NC	NC	NC	NC	AA	NC	NC	NC	AA	AA	NC	AA	NC	AA	AA	NC	AA	NC	NC	AA	AA	AA	AA	AA	AA	AA	NC	AA	AA	AA	AA	NC	AA	NC
A01	10475596	124	Bn-A01-p11091663	BB	AB	NC	AB	BB	AA	AB	NC	AB	NC	AB	BB	AA	AA	AA	NC	BB	NC	AA	BB	NC	BB	NC	BB	NC	BB	BB	NC	BB	NC	NC	BB	BB	BB	BB	BB	BB	BB	BB	BB	BB	BB	BB	AA	AA	AA
A01	10475649	125	Bn-A01-p11091816	AA	AA	AA	AA	AA	AA	NC	AA	NC	AA	NC	NC	AA	AA	AA	AA	AA	NC	NC	NC	AA	AA	AA	AA	AA	AA	AA	AA	AA	AA	AA	AA	AA	AA	AA	AA	AA	AA	AA	AA	AA	AA	AA	AA	AA	AA
A01	10492266	126	Bn-A01-p11108443	NC	NC	NC	NC	NC	NC	NC	NC	NC	NC	NC	NC	NC	NC	NC	NC	NC	NC	NC	NC	NC	NC	NC	NC	NC	NC	NC	NC	NC	NC	NC	NC	NC	NC	NC	NC	NC	NC	NC	NC	NC	NC	NC	NC	NC	NC
A01	10497891	128	Bn-A01-p11120400	BB	BB	BB	BB	BB	BB	BB	BB	BB	BB	BB	BB	BB	BB	BB	BB	BB	BB	NC	BB	BB	BB	BB	BB	BB	BB	BB	NC	BB	NC	NC	BB	BB	BB	BB	BB	BB	BB	BB	BB	BB	BB	BB	NC	BB	BB
A01	10508128	130	Bn-A01-p11137395	NC	NC	NC	NC	NC	NC	NC	NC	NC	NC	NC	NC	NC	NC	NC	NC	NC	NC	NC	NC	NC	NC	NC	NC	NC	NC	NC	NC	NC	NC	NC	NC	NC	NC	NC	NC	NC	NC	NC	NC	NC	NC	NC	NC	NC	NC
A01	10509942	131	Bn-A01-p11142752	BB	AB	AB	AB	BB	NC	BB	BB	BB	BB	BB	BB	NC	NC	NC	BB	BB	BB	NC	BB	BB	BB	BB	BB	BB	BB	BB	NC	BB	NC	NC	BB	BB	BB	BB	BB	BB	BB	BB	BB	BB	BB	BB	NC	AA	AA
A01	10524661	132	Bn-A01-p11163785	NC	NC	NC	NC	NC	NC	NC	NC	NC	NC	NC	NC	NC	NC	NC	NC	NC	NC	NC	NC	NC	NC	NC	NC	NC	NC	NC	NC	NC	NC	NC	NC	NC	NC	NC	NC	NC	NC	NC	NC	NC	NC	NC	NC	NC	NC
A01	10524956	133	Bn-A01-p11163980	AA	AA	AA	AA	AA	BB	AA	AA	AA	AA	AA	AA	BB	BB	BB	AA	AA	AA	BB	NC	AA	AA	AA	AA	AA	AA	AA	BB	AA	BB	BB	AA	AA	AA	AA	AA	AA	AA	AA	AA	AA	AA	AA	BB	AA	AA
A01	10565669	136	Bn-A01-p11206467	BB	NC	NC	NC	BB	BB	NC	BB	BB	BB	NC	BB	BB	BB	BB	BB	BB	BB	BB	BB	BB	BB	BB	BB	BB	BB	BB	BB	BB	BB	BB	BB	BB	BB	BB	BB	BB	BB	BB	BB	BB	BB	BB	BB	NC	NC
A01	10589072	137	Bn-A01-p11233207	AA	AB	AB	AB	AA	NC	AA	AA	AA	AA	AA	AA	NC	NC	NC	AA	AA	AA	NC	AA	AA	AA	AA	AA	AA	AA	AA	NC	AA	NC	NC	AA	AA	AA	AA	AA	AA	AA	AA	AA	AA	AA	AA	NC	BB	BB
A01	10590011	138	Bn-A01-p11234159	NC	NC	NC	NC	NC	NC	NC	NC	NC	NC	NC	NC	NC	NC	NC	NC	NC	NC	NC	NC	NC	NC	NC	NC	NC	NC	NC	NC	NC	NC	NC	NC	NC	NC	NC	NC	NC	NC	NC	NC	NC	NC	NC	NC	NC	NC
A01	10603989	140	Bn-A01-p11249993	AB	AB	BB	AB	AB	AA	NC	AB	NC	AB	NC	NC	AA	AA	AA	AB	NC	AB	AA	NC	AB	NC	AB	NC	AB	AB	AB	AA	BB	AA	AA	AB	AB	AB	AB	BB	AB	BB	BB	AB	AB	AB	AB	AA	AB	AB
A01	10608658	141	Bn-A01-p11253272	AA	AA	AA	AA	AA	BB	AB	AB	AB	AB	NC	AB	BB	BB	BB	AB	NC	NC	NC	AA	NC	NC	AB	NC	NC	AA	AA	NC	AA	NC	NC	AA	AA	AA	AA	AA	AA	AA	AA	AA	NC	NC	AA	NC	AA	AA
A01	10632179	144	Bn-A01-p11273927	BB	BB	BB	BB	BB	AA	NC	AB	NC	NC	NC	BB	NC	AA	AA	AB	BB	NC	NC	NC	NC	BB	AB	BB	NC	NC	BB	AA	BB	AA	NC	BB	NC	NC	BB	BB	BB	BB	BB	BB	BB	BB	BB	AA	NC	BB
A01	10654090	145	Bn-A01-p11284636	AA	AA	AA	AA	AA	NC	AA	AA	AA	AA	AA	AA	NC	NC	NC	AA	AA	AA	NC	AA	AA	AA	AA	AA	AA	AA	AA	NC	AA	NC	NC	AA	AA	AA	AA	AA	AA	AA	AA	AA	AA	AA	AA	NC	AA	AA
A01	10680684	146	Bn-A01-p11302783	AA	AB	AB	AB	AA	AA	AA	AA	AA	AA	AA	AA	AA	AA	AA	AA	AA	AA	AA	AA	AA	AA	AA	AA	AA	AA	AA	AA	AA	AA	AA	AA	AA	AA	AA	AA	AA	AA	AA	AA	AA	AA	AA	AA	BB	NC
A01	10684288	147	Bn-A01-p11306490	BB	BB	BB	BB	BB	BB	NC	BB	BB	BB	BB	BB	BB	BB	BB	BB	BB	BB	BB	BB	BB	BB	BB	BB	BB	BB	BB	BB	BB	BB	BB	BB	BB	BB	BB	BB	BB	BB	BB	BB	BB	BB	BB	BB	BB	BB
A01	10687084	148	Bn-A01-p11309186	NC	NC	NC	NC	NC	NC	NC	NC	NC	NC	NC	NC	NC	NC	NC	NC	NC	NC	NC	NC	NC	NC	NC	NC	NC	NC	NC	NC	NC	NC	NC	NC	NC	NC	NC	NC	NC	NC	NC	NC	NC	NC	NC	NC	NC	NC
A01	10697287	149	Bn-A01-p11324370	NC	NC	NC	NC	NC	NC	NC	NC	NC	NC	NC	NC	NC	NC	NC	NC	NC	NC	NC	NC	NC	NC	NC	NC	NC	NC	NC	NC	NC	NC	NC	NC	NC	NC	NC	NC	NC	NC	NC	NC	NC	NC	NC	NC	NC	NC
A01	10704811	30461	Bn-scaff_16217_1-p143344	AA	AB	AB	AB	AA	NC	AA	AA	NC	AA	NC	AA	NC	NC	NC	AA	AA	AA	NC	AA	AA	AA	AA	AA	AA	AA	AA	NC	AA	NC	NC	NC	AA	AA	AA	AA	AA	AA	AA	AA	AA	AA	AA	NC	BB	BB
A01	10728115	63	Bn-A01-p10457944	BB	BB	BB	BB	BB	BB	NC	BB	BB	BB	BB	BB	BB	BB	BB	BB	BB	BB	NC	NC	BB	BB	BB	BB	BB	BB	BB	BB	BB	BB	BB	BB	BB	BB	BB	BB	BB	BB	BB	BB	BB	BB	BB	BB	BB	BB
A01	10762771	26357	Bn-scaff_15803_1-p811739	NC	NC	NC	NC	NC	NC	NC	NC	NC	NC	NC	NC	NC	NC	NC	NC	NC	NC	NC	NC	NC	NC	NC	NC	NC	NC	NC	NC	NC	NC	NC	NC	NC	NC	NC	NC	NC	NC	NC	NC	NC	NC	NC	NC	NC	NC
A01	10762869	65	Bn-A01-p10493092	NC	NC	NC	NC	NC	NC	NC	NC	NC	NC	NC	NC	NC	NC	NC	NC	NC	NC	NC	NC	NC	NC	NC	NC	NC	NC	NC	NC	NC	NC	NC	NC	NC	NC	NC	NC	NC	NC	NC	NC	NC	NC	NC	NC	NC	NC
A01	10776167	66	Bn-A01-p10499882	BB	NC	AB	NC	BB	AA	NC	AB	AB	AB	NC	AB	AA	AA	AA	NC	AB	AB	AA	AB	AB	AB	NC	NC	AB	NC	NC	AA	BB	AA	AA	AA	BB	BB	BB	BB	NC	BB	BB	BB	BB	NC	BB	AA	AA	AA
A01	10802568	81	Bn-A01-p10590357	NC	BB	BB	BB	NC	NC	NC	NC	NC	NC	NC	NC	NC	NC	NC	NC	NC	NC	NC	NC	NC	NC	NC	NC	NC	NC	NC	NC	NC	NC	NC	NC	NC	NC	NC	NC	NC	NC	NC	NC	NC	NC	NC	NC	BB	BB
A01	10841138	84	Bn-A01-p10636637	BB	AB	AB	AB	BB	NC	NC	NC	NC	NC	NC	BB	NC	NC	NC	NC	BB	NC	NC	BB	NC	BB	NC	BB	NC	BB	BB	NC	BB	NC	NC	NC	BB	BB	BB	BB	BB	BB	BB	BB	NC	BB	BB	NC	AA	AA
A01	10841494	85	Bn-A01-p10636994	NC	NC	NC	NC	NC	NC	NC	NC	NC	NC	NC	NC	NC	NC	NC	NC	NC	NC	NC	NC	NC	NC	NC	NC	NC	NC	NC	NC	NC	NC	NC	NC	NC	NC	NC	NC	NC	NC	NC	NC	NC	NC	NC	NC	NC	NC
A01	10843334	86	Bn-A01-p10638747	NC	NC	NC	NC	NC	NC	NC	NC	NC	NC	NC	NC	NC	NC	NC	NC	NC	NC	NC	NC	NC	NC	NC	NC	NC	NC	NC	NC	NC	NC	NC	NC	NC	NC	NC	NC	NC	NC	NC	NC	NC	NC	NC	NC	NC	NC
A01	10844005	87	Bn-A01-p10639421	NC	NC	NC	NC	NC	NC	NC	NC	NC	NC	NC	NC	NC	NC	NC	NC	NC	NC	NC	NC	NC	NC	NC	NC	NC	NC	NC	NC	NC	NC	NC	NC	NC	NC	NC	NC	NC	NC	NC	NC	NC	NC	NC	NC	NC	NC
A01	10845540	89	Bn-A01-p10640881	BB	BB	BB	BB	BB	BB	NC	BB	NC	BB	NC	NC	BB	BB	BB	BB	BB	BB	NC	NC	BB	BB	BB	BB	BB	BB	BB	BB	BB	BB	BB	BB	BB	BB	BB	BB	BB	BB	NC	BB	BB	BB	BB	BB	BB	BB
A01	10846315	90	Bn-A01-p10641656	BB	NC	AB	AB	BB	AA	NC	NC	AB	NC	NC	NC	AA	AA	AA	NC	BB	AB	AA	BB	NC	BB	NC	BB	NC	BB	BB	AA	BB	AA	NC	AA	BB	BB	BB	BB	BB	BB	BB	BB	BB	BB	BB	AA	AA	AA
A01	10900750	92	Bn-A01-p10693617	BB	BB	BB	BB	BB	BB	BB	BB	BB	BB	BB	BB	BB	BB	BB	BB	BB	BB	BB	BB	BB	BB	BB	BB	BB	BB	BB	BB	BB	BB	BB	BB	BB	BB	BB	BB	BB	BB	BB	BB	BB	BB	BB	BB	BB	BB
A01	10900856	93	Bn-A01-p10693623	AA	AA	AA	AA	AA	AA	AA	AA	AA	AA	AA	AA	AA	AA	AA	AA	AA	AA	AA	AA	AA	AA	AA	AA	AA	AA	AA	AA	AA	AA	AA	AA	AA	AA	AA	AA	AA	AA	AA	AA	AA	AA	AA	AA	AA	AA
A01	10925321	94	Bn-A01-p10720611	AA	AA	NC	AA	AA	NC	NC	AA	NC	NC	NC	NC	NC	NC	NC	AA	AA	AA	NC	NC	AA	AA	NC	AA	AA	AA	AA	NC	AA	NC	NC	NC	AA	AA	AA	NC	AA	AA	NC	AA	AA	AA	AA	NC	NC	NC
A01	10945459	96	Bn-A01-p10740084	BB	BB	BB	BB	BB	NC	BB	BB	BB	BB	BB	BB	NC	NC	NC	BB	BB	BB	NC	BB	BB	BB	BB	BB	BB	BB	BB	NC	BB	NC	NC	NC	BB	BB	BB	BB	BB	BB	BB	BB	BB	BB	BB	NC	BB	BB
A01	10972692	154	Bn-A01-p11347791	BB	BB	BB	BB	BB	BB	NC	BB	BB	BB	BB	BB	BB	BB	BB	BB	BB	BB	NC	BB	BB	BB	BB	BB	BB	BB	BB	BB	BB	BB	BB	BB	BB	BB	BB	BB	BB	BB	BB	BB	BB	BB	BB	BB	BB	BB
A01	11015706	29496	Bn-scaff_16130_1-p516049	NC	NC	NC	NC	NC	NC	NC	NC	NC	NC	NC	NC	NC	NC	NC	NC	NC	NC	NC	NC	NC	NC	NC	NC	NC	NC	NC	NC	NC	NC	NC	NC	NC	NC	NC	NC	NC	NC	NC	NC	NC	NC	NC	NC	NC	NC
A01	11042964	156	Bn-A01-p11407167	AA	AA	AA	AA	AA	NC	NC	AA	NC	AA	NC	NC	NC	NC	NC	AA	AA	AA	NC	NC	AA	AA	AA	AA	AA	AA	AA	NC	AA	NC	NC	AA	AA	AA	AA	AA	AA	AA	AA	AA	AA	AA	AA	NC	AA	AA
A01	11079442	157	Bn-A01-p11434769	AA	AA	AA	AA	AA	NC	AA	AA	AA	AA	AA	AA	NC	NC	NC	AA	AA	AA	NC	AA	AA	AA	AA	AA	AA	AA	AA	NC	AA	NC	NC	AA	AA	AA	AA	AA	AA	AA	AA	AA	AA	AA	AA	NC	AA	AA
A01	11085619	158	Bn-A01-p11441851	BB	BB	BB	BB	BB	NC	BB	BB	BB	BB	BB	BB	NC	NC	NC	BB	BB	BB	NC	BB	BB	BB	BB	BB	BB	BB	BB	NC	BB	NC	NC	BB	BB	BB	BB	BB	BB	BB	BB	BB	BB	BB	BB	NC	BB	BB
A01	11088513	159	Bn-A01-p11444689	BB	BB	BB	BB	BB	NC	BB	BB	BB	BB	BB	BB	NC	NC	NC	BB	BB	BB	NC	BB	BB	BB	BB	BB	BB	BB	BB	NC	BB	NC	NC	BB	BB	BB	BB	BB	BB	BB	BB	BB	BB	BB	BB	NC	BB	BB
A01	11098439	161	Bn-A01-p11459295	NC	NC	NC	NC	NC	NC	NC	NC	NC	NC	NC	NC	NC	NC	NC	NC	NC	NC	NC	NC	NC	NC	NC	NC	NC	NC	NC	NC	NC	NC	NC	NC	NC	NC	NC	NC	NC	NC	NC	NC	NC	NC	NC	NC	NC	NC
A01	11101602	162	Bn-A01-p11462315	NC	NC	NC	NC	NC	NC	NC	NC	NC	NC	NC	NC	NC	NC	NC	NC	NC	NC	NC	NC	NC	NC	NC	NC	NC	NC	NC	NC	NC	NC	NC	NC	NC	NC	NC	NC	NC	NC	NC	NC	NC	NC	NC	NC	NC	NC
A01	11108784	163	Bn-A01-p11469596	BB	AB	AB	AB	BB	NC	NC	BB	BB	BB	NC	BB	NC	NC	NC	BB	BB	BB	NC	BB	BB	BB	BB	BB	BB	BB	BB	NC	BB	NC	NC	BB	BB	BB	BB	BB	BB	BB	BB	BB	BB	BB	BB	NC	AA	AA
A01	11109280	164	Bn-A01-p11469992	BB	AA	AA	NC	BB	NC	NC	BB	BB	BB	NC	BB	NC	NC	NC	BB	BB	BB	NC	BB	BB	BB	BB	BB	BB	BB	BB	NC	BB	NC	NC	BB	BB	BB	BB	BB	BB	BB	BB	BB	BB	BB	BB	NC	AA	AA
A01	11110891	165	Bn-A01-p11471489	AA	NC	BB	AB	AA	AA	NC	AA	AA	AA	AA	AA	AA	AA	AA	AA	AA	AA	AA	NC	AA	AA	AA	AA	AA	AA	AA	AA	AA	AA	AA	AA	AA	AA	AA	AA	AA	AA	AA	AA	AA	AA	AA	AA	AB	AB
A01	11118362	166	Bn-A01-p11479565	AA	AA	AA	AA	AA	BB	NC	AA	NC	AA	NC	NC	BB	BB	BB	AA	AA	AA	BB	NC	AA	AA	AA	AA	AA	AA	AA	BB	AA	BB	BB	AA	NC	AA	AA	AA	AA	AA	AA	AA	AA	AA	AA	BB	AA	NC
A01	11123297	167	Bn-A01-p11480814	AA	AA	AA	AA	AA	AA	AA	AA	AA	AA	AA	AA	AA	AA	AA	AA	AA	AA	AA	AA	AA	AA	AA	AA	AA	AA	AA	AA	AA	AA	AA	AA	AA	AA	AA	AA	AA	AA	AA	AA	AA	AA	AA	AA	AA	AA
A01	11139348	43110	Bn-scaff_19170_1-p469711	AA	BB	BB	NC	BB	BB	BB	BB	BB	NC	BB	BB	BB	BB	NC	BB	BB	NC	NC	AB	BB	BB	BB	NC	BB	BB	NC	BB	BB	BB	NC	BB	BB	NC	BB	BB	BB	BB	BB	BB	BB	BB	BB	AB	AA	BB
A01	11143289	170	Bn-A01-p11492050	NC	NC	NC	NC	NC	NC	NC	NC	NC	NC	NC	NC	NC	NC	NC	NC	NC	NC	NC	NC	NC	NC	NC	NC	NC	NC	NC	NC	NC	NC	NC	NC	NC	NC	NC	NC	NC	NC	NC	NC	NC	NC	NC	NC	NC	NC
A01	11276260	195	Bn-A01-p11702957	BB	AB	AB	AB	BB	NC	BB	BB	BB	BB	BB	BB	NC	NC	NC	BB	BB	BB	NC	BB	BB	BB	BB	BB	BB	BB	BB	NC	BB	NC	NC	BB	BB	BB	BB	BB	BB	BB	BB	BB	BB	BB	BB	NC	AA	AA
A01	11328962	11760	Bn-A05-p22669409	AB	NC	NC	AA	NC	AA	NC	AA	NC	NC	NC	NC	NC	AA	NC	AA	NC	NC	NC	NC	AA	AA	NC	NC	NC	NC	AA	AA	AA	AA	NC	AA	AA	AA	AA	NC	NC	AA	NC	AA	AA	NC	AA	BB	BB	BB
A01	11412535	201	Bn-A01-p11807124	BB	BB	BB	BB	BB	NC	NC	BB	NC	BB	NC	NC	NC	NC	NC	BB	BB	BB	NC	NC	BB	BB	BB	BB	BB	BB	BB	NC	BB	NC	NC	BB	BB	BB	BB	BB	BB	BB	BB	BB	BB	BB	BB	NC	BB	BB
A01	11413638	202	Bn-A01-p11808121	BB	BB	BB	BB	BB	NC	NC	BB	BB	BB	NC	NC	NC	NC	NC	BB	BB	BB	NC	AB	BB	BB	BB	BB	BB	BB	BB	NC	BB	NC	NC	BB	BB	BB	BB	BB	BB	BB	BB	BB	BB	BB	BB	NC	BB	BB
A01	11423205	203	Bn-A01-p11817698	BB	BB	BB	BB	BB	NC	AB	BB	AB	NC	AB	AB	NC	NC	NC	NC	BB	NC	NC	AB	BB	BB	NC	BB	NC	BB	BB	NC	BB	NC	NC	BB	BB	BB	BB	BB	BB	BB	BB	BB	BB	BB	BB	NC	BB	BB
A01	11424307	204	Bn-A01-p11818901	BB	BB	BB	BB	BB	NC	NC	BB	NC	BB	NC	BB	NC	NC	NC	BB	BB	BB	NC	BB	BB	BB	BB	BB	BB	BB	BB	NC	BB	NC	NC	BB	BB	BB	BB	BB	BB	BB	BB	BB	BB	BB	BB	NC	BB	BB
A01	11428920	205	Bn-A01-p11825880	AA	AA	AA	AA	AA	NC	NC	AA	NC	NC	NC	NC	NC	NC	NC	AA	AA	AA	NC	AA	AA	AA	AA	AA	AA	AA	AA	NC	AA	NC	NC	AA	AA	AA	AA	AA	AA	AA	NC	AA	AA	AA	AA	NC	AA	AA
A01	11433963	206	Bn-A01-p11830957	AA	AA	AA	AA	AA	AA	AA	AA	AA	AA	AA	AA	AA	AA	AA	AA	AA	AA	AA	AA	AA	AA	AA	AA	AA	AA	AA	AA	AA	AA	AA	AA	AA	AA	AA	AA	AA	AA	AA	AA	AA	AA	AA	AA	AA	AA
A01	11540997	51830	Bn-Scaffold000444-p344	AA	AA	AA	AA	NC	NC	AB	NC	AB	AB	AB	AB	NC	NC	NC	AB	AA	AB	NC	AB	AB	AA	AB	NC	NC	NC	NC	NC	AA	NC	NC	NC	NC	NC	NC	AB	AB	AA	AB	AB	AB	AB	NC	NC	AA	AA
A01	11546329	51831	Bn-Scaffold000444-p5763	BB	AB	AB	AB	BB	NC	NC	BB	BB	BB	NC	BB	NC	NC	NC	BB	BB	BB	NC	NC	BB	BB	BB	BB	BB	BB	BB	NC	BB	NC	NC	BB	BB	BB	BB	BB	BB	BB	BB	BB	BB	BB	BB	NC	AA	NC
A01	11562542	213	Bn-A01-p11938379	BB	AB	AB	AB	BB	NC	NC	BB	BB	BB	NC	BB	NC	NC	NC	BB	BB	BB	NC	BB	BB	BB	BB	BB	BB	BB	BB	NC	BB	NC	NC	BB	BB	BB	BB	BB	BB	BB	BB	BB	BB	BB	BB	NC	AA	AA
A01	11563901	214	Bn-A01-p11939834	NC	NC	NC	NC	NC	NC	NC	NC	NC	NC	NC	NC	NC	NC	NC	NC	NC	NC	NC	NC	NC	NC	NC	NC	NC	NC	NC	NC	NC	NC	NC	NC	NC	NC	NC	NC	NC	NC	NC	NC	NC	NC	NC	NC	NC	NC
A01	11572549	216	Bn-A01-p11947255	AA	AA	AA	AA	AA	NC	AA	AA	AA	AA	AA	AA	NC	NC	NC	AA	AA	AA	NC	AA	AA	AA	AA	AA	AA	AA	AA	NC	AA	NC	NC	AA	AA	AA	AA	AA	AA	AA	AA	AA	AA	AA	AA	NC	AA	AA
A01	11581699	217	Bn-A01-p11951605	AA	AA	AA	AA	AA	NC	NC	AA	NC	AA	NC	NC	NC	NC	NC	AA	AA	AA	NC	AA	AA	AA	AA	AA	AA	AA	AA	NC	AA	NC	NC	AA	AA	AA	AA	AA	AA	AA	AA	AA	AA	AA	AA	NC	AA	AA
A01	11585738	219	Bn-A01-p11955645	AA	AA	AA	AA	AA	NC	NC	AA	NC	NC	NC	NC	NC	NC	NC	AA	AA	NC	NC	AA	AA	AA	AA	AA	AA	AA	AA	NC	AA	NC	NC	AA	AA	AA	AA	AA	AA	AA	AA	AA	AA	AA	AA	NC	AA	AA
A01	11599184	220	Bn-A01-p11965733	NC	NC	NC	NC	NC	NC	NC	NC	NC	NC	NC	NC	NC	NC	NC	NC	NC	NC	NC	NC	NC	NC	NC	NC	NC	NC	NC	NC	NC	NC	NC	NC	NC	NC	NC	NC	NC	NC	NC	NC	NC	NC	NC	NC	NC	NC
A01	11626962	234	Bn-A01-p12138089	AA	AB	NC	AB	AA	NC	NC	NC	NC	NC	NC	NC	NC	NC	NC	NC	AA	NC	NC	NC	NC	AA	NC	AA	AA	AA	AA	NC	AA	NC	NC	AA	AA	AA	AA	AA	AA	AA	NC	AA	AA	AA	AA	NC	BB	BB
A01	11643404	235	Bn-A01-p12145148	BB	BB	BB	BB	BB	BB	BB	BB	BB	BB	BB	BB	BB	BB	BB	BB	BB	BB	BB	BB	BB	BB	BB	BB	BB	BB	BB	BB	BB	BB	BB	BB	BB	BB	BB	BB	BB	BB	BB	BB	BB	BB	BB	BB	BB	BB
A01	11680090	237	Bn-A01-p12178646	BB	BB	BB	BB	BB	AA	NC	AB	NC	AB	AB	BB	AA	AA	AA	AB	NC	BB	AA	NC	AB	BB	AB	BB	BB	AB	BB	AA	BB	AA	AA	BB	AB	NC	BB	BB	NC	BB	BB	NC	NC	AB	NC	AA	NC	AB
A01	11681126	238	Bn-A01-p12179784	BB	AB	AB	AB	BB	BB	BB	BB	BB	BB	BB	BB	BB	BB	BB	BB	BB	BB	BB	BB	BB	BB	BB	BB	BB	BB	BB	BB	BB	BB	BB	BB	BB	BB	BB	BB	BB	BB	BB	BB	BB	BB	BB	BB	AB	AB
A01	11690670	239	Bn-A01-p12192020	BB	BB	BB	BB	BB	NC	NC	BB	NC	BB	NC	NC	NC	NC	NC	BB	BB	BB	NC	NC	BB	BB	BB	BB	BB	BB	BB	NC	BB	NC	NC	BB	BB	BB	BB	BB	BB	BB	NC	BB	BB	BB	BB	NC	BB	BB
A01	11695814	240	Bn-A01-p12206449	AA	AA	NC	AA	NC	NC	NC	AA	NC	NC	NC	NC	NC	NC	NC	NC	NC	NC	NC	NC	NC	AA	NC	NC	NC	NC	AA	NC	AA	NC	NC	AA	AA	AA	AA	AA	NC	AA	NC	NC	AA	AA	AA	NC	NC	NC
A01	11698207	242	Bn-A01-p12221698	BB	BB	BB	BB	BB	NC	NC	BB	BB	BB	NC	BB	NC	NC	NC	BB	BB	BB	NC	NC	BB	BB	BB	BB	BB	BB	BB	NC	BB	NC	NC	BB	BB	BB	BB	BB	BB	BB	BB	BB	BB	BB	BB	NC	BB	BB
A01	11698703	243	Bn-A01-p12222100	AA	AA	AA	AA	AA	NC	AA	AA	AA	AA	AA	AA	NC	NC	NC	AA	AA	AA	NC	AA	AA	AA	AA	AA	AA	AA	AA	NC	AA	NC	NC	AA	AA	AA	AA	AA	AA	AA	AA	AA	AA	AA	AA	NC	AA	AA
A01	11699351	245	Bn-A01-p12222806	AA	AA	AA	AA	AA	NC	NC	AA	NC	NC	NC	NC	NC	NC	NC	AA	AA	NC	NC	NC	NC	AA	NC	AA	AA	AA	AA	NC	AA	NC	NC	AA	AA	AA	AA	AA	AA	AA	NC	AA	AA	AA	AA	NC	AA	NC
A01	11699373	244	Bn-A01-p12222728	BB	BB	BB	BB	BB	NC	NC	BB	NC	BB	NC	NC	NC	NC	NC	BB	BB	BB	NC	NC	BB	BB	BB	BB	BB	BB	BB	NC	BB	NC	NC	BB	BB	BB	BB	BB	BB	BB	BB	BB	BB	BB	BB	NC	BB	BB
A01	11701363	246	Bn-A01-p12224872	BB	BB	BB	BB	BB	NC	BB	BB	BB	BB	BB	BB	NC	NC	NC	BB	BB	BB	NC	BB	BB	BB	BB	BB	BB	BB	BB	NC	BB	NC	NC	BB	BB	BB	BB	BB	BB	BB	BB	BB	BB	BB	BB	NC	BB	BB
A01	11708946	247	Bn-A01-p12233209	BB	BB	BB	BB	BB	NC	NC	BB	BB	BB	BB	BB	NC	NC	NC	BB	BB	BB	NC	BB	BB	BB	BB	BB	BB	BB	BB	NC	BB	NC	NC	BB	BB	BB	BB	BB	BB	BB	BB	BB	BB	BB	BB	NC	BB	BB
A01	11713252	248	Bn-A01-p12237534	BB	BB	BB	BB	BB	NC	BB	BB	BB	BB	BB	BB	NC	NC	NC	BB	BB	BB	NC	BB	BB	BB	BB	BB	BB	BB	BB	AB	BB	AB	AB	BB	BB	BB	BB	BB	BB	BB	BB	BB	BB	BB	BB	AB	BB	BB
A01	11738023	249	Bn-A01-p12257699	BB	BB	BB	BB	BB	BB	BB	BB	BB	BB	BB	BB	BB	BB	BB	BB	BB	BB	BB	BB	BB	BB	BB	BB	BB	BB	BB	BB	BB	BB	BB	BB	BB	BB	BB	BB	BB	BB	BB	BB	BB	BB	BB	BB	BB	BB
A01	11742694	250	Bn-A01-p12262504	NC	NC	NC	NC	NC	NC	NC	NC	NC	NC	NC	NC	NC	NC	NC	NC	NC	NC	NC	NC	NC	NC	NC	NC	NC	NC	NC	NC	NC	NC	NC	NC	NC	NC	NC	NC	NC	NC	NC	NC	NC	NC	NC	NC	NC	NC
A01	11779360	254	Bn-A01-p12302708	AA	NC	NC	AB	AA	NC	NC	AA	NC	AA	NC	NC	NC	NC	NC	AA	AA	AA	NC	AA	AA	AA	AA	AA	AA	AA	AA	NC	AA	NC	NC	AA	AA	AA	AA	AA	AA	AA	AA	AA	AA	AA	AA	NC	BB	BB
A01	11779529	255	Bn-A01-p12302861	NC	NC	NC	NC	NC	NC	NC	BB	NC	NC	NC	NC	NC	NC	NC	BB	BB	NC	NC	NC	NC	BB	NC	BB	NC	NC	NC	NC	BB	NC	NC	NC	BB	BB	BB	NC	NC	BB	NC	NC	NC	NC	NC	NC	AA	NC
A01	11781068	256	Bn-A01-p12305025	AA	AB	AB	AB	AA	NC	NC	AA	AA	AA	NC	NC	NC	NC	NC	AA	AA	AA	NC	NC	AA	AA	AA	AA	AA	AA	AA	NC	AA	NC	NC	AA	AA	AA	AA	AA	AA	AA	AA	AA	AA	AA	AA	NC	BB	BB
A01	11781773	257	Bn-A01-p12305828	NC	NC	NC	NC	NC	NC	NC	NC	NC	NC	NC	NC	NC	NC	NC	NC	NC	NC	NC	NC	NC	NC	NC	NC	NC	NC	NC	NC	NC	NC	NC	NC	NC	NC	NC	NC	NC	NC	NC	NC	NC	NC	NC	NC	NC	NC
A01	11782137	258	Bn-A01-p12306195	AA	AB	AB	AB	AA	NC	NC	AA	AA	AA	NC	AA	NC	NC	NC	AA	AA	AA	NC	AA	AA	AA	AA	AA	AA	AA	AA	NC	AA	NC	NC	AA	AA	AA	AA	AA	AA	AA	AA	AA	AA	AA	AA	NC	BB	BB
A01	11783854	259	Bn-A01-p12308897	BB	AB	AB	AB	BB	NC	BB	BB	BB	BB	BB	BB	NC	NC	NC	BB	BB	BB	NC	BB	BB	BB	BB	BB	BB	BB	BB	NC	BB	NC	NC	BB	BB	BB	BB	BB	BB	BB	BB	BB	BB	BB	BB	NC	AA	AA
A01	11784813	260	Bn-A01-p12309767	BB	AB	AB	AB	BB	NC	NC	BB	NC	BB	NC	NC	NC	NC	NC	BB	BB	NC	NC	NC	BB	BB	BB	BB	BB	BB	BB	NC	BB	NC	NC	BB	BB	BB	BB	BB	BB	BB	BB	BB	BB	BB	BB	NC	AA	NC
A01	11790387	261	Bn-A01-p12314813	BB	NC	NC	NC	BB	NC	NC	NC	NC	NC	NC	NC	NC	NC	NC	NC	BB	NC	NC	NC	NC	BB	NC	BB	NC	BB	BB	NC	BB	NC	NC	BB	BB	BB	BB	BB	BB	BB	BB	BB	BB	BB	BB	NC	AA	AA
A01	11829016	263	Bn-A01-p12350104	AA	AB	AB	AB	AA	NC	NC	AA	NC	AA	NC	NC	NC	NC	NC	AA	AA	NC	NC	NC	AA	AA	AA	AA	AA	AA	AA	NC	AA	NC	NC	AA	AA	AA	AA	AA	AA	AA	AA	AA	AA	AA	AA	NC	BB	BB
A01	11831332	264	Bn-A01-p12352518	AA	AB	AB	AB	AA	BB	NC	AB	NC	NC	NC	NC	BB	BB	BB	AB	NC	NC	BB	NC	AB	AB	AB	NC	AB	NC	NC	BB	NC	BB	NC	NC	NC	NC	NC	AA	AA	NC	NC	NC	NC	NC	NC	BB	BB	BB
A01	11861316	267	Bn-A01-p12380936	AB	AB	AB	AB	AB	BB	AB	AB	AB	AB	AB	AB	BB	BB	BB	AB	AB	AB	BB	AB	AB	AB	AB	AB	AB	AB	AB	BB	AB	BB	BB	AB	AB	AB	AB	AB	AB	AB	AB	AB	AB	AB	AB	BB	BB	BB
A01	11875532	268	Bn-A01-p12387882	NC	AB	AB	AB	NC	NC	NC	AB	NC	AB	NC	NC	AB	NC	NC	AB	AB	AB	NC	AA	AB	AB	AB	AB	AB	NC	AB	NC	AB	NC	NC	NC	NC	AB	AB	NC	NC	NC	NC	NC	AB	AB	NC	NC	NC	NC
A01	11878796	269	Bn-A01-p12391243	BB	AB	AB	AB	BB	NC	BB	BB	BB	BB	BB	BB	NC	NC	NC	BB	BB	BB	NC	BB	BB	BB	BB	BB	BB	BB	BB	NC	BB	NC	NC	BB	BB	BB	BB	BB	BB	BB	BB	BB	BB	BB	BB	NC	AA	AA
A01	11896971	270	Bn-A01-p12399796	AA	AB	AB	AB	AA	NC	AA	AA	AA	AA	AA	AA	NC	NC	NC	AA	AA	AA	NC	AA	AA	AA	AA	AA	AA	AA	AA	NC	AA	NC	NC	AA	AA	AA	AA	AA	AA	AA	AA	AA	AA	AA	AA	NC	BB	BB
A01	11897751	271	Bn-A01-p12400477	AA	AB	AB	AB	AA	NC	AA	NC	NC	NC	NC	AA	NC	NC	NC	NC	AA	NC	NC	AA	NC	AA	AA	AA	NC	AA	AA	NC	AA	NC	NC	AA	AA	AA	NC	AA	AA	AA	AA	AA	AA	AA	AA	NC	BB	BB
A01	11925278	272	Bn-A01-p12427149	AA	AB	AB	AB	AA	AA	NC	AA	NC	AA	NC	NC	AA	AA	AA	AA	AA	NC	NC	NC	AA	AA	AA	AA	AA	AA	AA	AA	AA	AA	AA	AA	AA	AA	AA	AA	AA	AA	AA	AA	AA	AA	AA	AA	AB	AB
A01	11954004	273	Bn-A01-p12454306	BB	BB	BB	BB	BB	NC	BB	BB	BB	BB	BB	BB	NC	NC	NC	BB	BB	BB	NC	BB	BB	BB	BB	BB	BB	BB	BB	NC	BB	NC	NC	BB	BB	BB	BB	BB	BB	BB	BB	BB	BB	BB	BB	NC	BB	BB
A01	11958004	274	Bn-A01-p12456089	AA	AA	AA	AA	AA	NC	NC	AA	NC	NC	NC	NC	NC	NC	NC	NC	AA	NC	NC	NC	NC	AA	NC	NC	NC	AA	AA	NC	AA	NC	NC	AA	AA	AA	AA	AA	AA	AA	AA	AA	AA	AA	AA	NC	AA	AA
A01	11970932	35657	Bn-scaff_16888_1-p428653	NC	NC	NC	NC	NC	NC	NC	NC	NC	NC	NC	NC	NC	NC	NC	NC	NC	NC	NC	NC	NC	NC	NC	NC	NC	NC	NC	NC	NC	NC	NC	NC	NC	NC	NC	NC	NC	NC	NC	NC	NC	NC	NC	NC	NC	NC
A01	11982415	282	Bn-A01-p12516944	AB	AB	AB	AB	AB	NC	NC	AB	NC	AB	NC	NC	NC	NC	NC	AB	NC	AB	NC	NC	AB	AB	AB	NC	AB	AB	AB	NC	AB	NC	NC	AB	AB	AB	AB	AB	AB	AB	AB	AB	AB	AB	AB	NC	BB	BB
A01	11983535	277	Bn-A01-p12484368	AA	AA	AA	AA	AA	BB	AA	AA	AA	AA	AA	AA	BB	BB	BB	AA	AA	AA	BB	NC	AA	AA	AA	AA	AA	AA	AA	NC	AA	NC	NC	AA	AA	AA	AA	AA	AA	AA	AA	AA	AA	AA	AA	NC	AA	AA
A01	12016725	280	Bn-A01-p12510328	AA	AA	AA	AA	AA	NC	NC	AA	NC	AA	NC	AA	NC	NC	NC	AA	AA	AA	NC	AA	AA	AA	AA	AA	AA	AA	AA	NC	AA	NC	NC	AA	AA	AA	AA	AA	NC	AA	AA	AA	AA	AA	AA	NC	AA	NC
A01	12016963	281	Bn-A01-p12510566	AA	AA	AA	AA	AA	BB	AA	NC	NC	NC	AB	AA	BB	BB	BB	NC	AA	NC	BB	AA	NC	AA	NC	AA	NC	AA	AA	BB	AA	BB	BB	AA	NC	AA	AA	AA	AA	AA	AA	NC	NC	NC	AA	BB	NC	NC
A01	12032432	283	Bn-A01-p12522369	BB	BB	BB	BB	BB	BB	BB	BB	BB	BB	BB	BB	BB	BB	BB	BB	BB	BB	NC	BB	BB	BB	BB	BB	BB	BB	BB	BB	BB	BB	BB	BB	BB	BB	BB	BB	BB	BB	BB	BB	BB	BB	BB	BB	BB	BB
A01	12035353	51957	Bn-Scaffold003507-p142	AA	AA	AA	AA	AA	NC	AA	AA	AA	AA	AA	AA	NC	NC	NC	AA	AA	AA	NC	AA	AA	AA	AA	AA	AA	AA	AA	AA	AA	AA	AA	AA	AA	AA	AA	AA	AA	AA	NC	AA	AA	AA	AA	NC	AA	AA
A01	12035961	285	Bn-A01-p12533991	NC	BB	BB	BB	NC	NC	NC	NC	NC	NC	NC	NC	NC	NC	NC	NC	NC	NC	NC	NC	NC	NC	NC	NC	NC	NC	NC	NC	NC	NC	NC	NC	NC	NC	NC	NC	NC	NC	NC	NC	NC	NC	NC	NC	BB	BB
A01	12037434	286	Bn-A01-p12535269	BB	BB	BB	BB	BB	BB	BB	BB	BB	BB	BB	BB	BB	BB	BB	BB	BB	BB	BB	NC	BB	BB	BB	BB	BB	BB	BB	BB	BB	BB	BB	BB	BB	BB	BB	BB	BB	BB	BB	BB	BB	BB	BB	BB	BB	BB
A01	12037781	287	Bn-A01-p12535612	BB	BB	BB	BB	BB	BB	BB	BB	BB	BB	BB	BB	BB	BB	BB	BB	BB	BB	NC	NC	BB	BB	BB	BB	BB	BB	BB	BB	BB	BB	NC	BB	BB	BB	BB	BB	BB	BB	BB	BB	BB	BB	BB	BB	BB	BB
A01	12042445	288	Bn-A01-p12539479	BB	BB	BB	BB	BB	AA	NC	BB	NC	BB	NC	NC	AA	AA	AA	BB	BB	BB	NC	NC	BB	BB	BB	BB	BB	BB	BB	AA	BB	AA	AA	BB	NC	NC	BB	BB	BB	BB	BB	BB	BB	BB	BB	AA	BB	BB
A01	12042624	289	Bn-A01-p12539655	AA	AB	AB	AB	AA	NC	NC	AA	NC	AA	NC	AA	NC	NC	NC	AA	AA	AA	NC	AA	AA	AA	AA	AA	AA	AA	AA	NC	AA	NC	NC	AA	AA	AA	AA	AA	AA	AA	AA	AA	AA	AA	AA	NC	BB	BB
A01	12042922	290	Bn-A01-p12539953	AA	AB	NC	AB	NC	NC	AA	AA	AA	AA	AA	AA	AA	NC	NC	AA	AA	AA	AA	AA	AA	AA	AA	AA	AA	AA	AA	NC	AA	NC	NC	AA	AA	AA	AA	AA	AA	AA	AA	AA	AA	AA	AA	NC	NC	NC
A01	12046987	291	Bn-A01-p12543678	BB	BB	BB	BB	BB	BB	BB	BB	BB	BB	BB	BB	BB	BB	BB	BB	BB	BB	BB	BB	BB	BB	BB	BB	BB	BB	BB	BB	BB	BB	BB	BB	BB	BB	BB	BB	BB	BB	BB	BB	BB	BB	BB	BB	BB	BB
A01	12047476	292	Bn-A01-p12544054	BB	BB	BB	BB	BB	NC	NC	BB	BB	BB	BB	BB	NC	NC	NC	BB	BB	BB	NC	NC	BB	BB	BB	BB	BB	BB	BB	NC	BB	NC	NC	BB	BB	BB	BB	BB	BB	BB	BB	BB	BB	BB	BB	NC	BB	BB
A01	12060882	294	Bn-A01-p12560952	AA	AA	AA	AA	AA	AA	AA	AA	AA	AA	AA	AA	AA	AA	AA	AA	AA	AA	AA	AA	AA	AA	AA	AA	AA	AA	AA	AA	AA	AA	AA	AA	NC	NC	AA	AA	AA	NC	AA	AA	AA	AA	AA	AA	AA	AA
A01	12069959	295	Bn-A01-p12577268	AA	AA	AA	AA	AA	NC	AA	AA	AA	AA	AA	AA	NC	NC	NC	AA	AA	AA	NC	AA	AA	AA	AA	AA	AA	AA	AA	NC	AA	NC	NC	AA	AA	AA	AA	AA	AA	AA	AA	AA	AA	AA	AA	NC	AA	AA
A01	12073552	25136	Bn-scaff_15712_8-p145303	BB	BB	BB	NC	BB	AA	AA	AA	AA	NC	AA	AA	AA	AA	NC	AA	NC	NC	NC	NC	NC	AA	NC	NC	NC	NC	NC	NC	AA	AA	NC	AA	AA	NC	NC	NC	AA	NC	AA	AA	AA	NC	AA	AA	AB	BB
A01	12080946	296	Bn-A01-p12580778	AA	AA	AA	AA	NC	BB	AA	AB	NC	AB	NC	AA	BB	BB	BB	AB	AA	AB	BB	NC	NC	AA	NC	AA	NC	NC	NC	BB	AA	BB	BB	NC	NC	NC	NC	AA	NC	AA	AA	NC	NC	NC	NC	BB	NC	NC
A01	12105122	297	Bn-A01-p12591168	BB	BB	BB	BB	BB	NC	NC	BB	NC	NC	NC	NC	NC	NC	NC	NC	BB	NC	NC	NC	NC	BB	NC	BB	BB	BB	BB	NC	BB	NC	NC	BB	BB	BB	BB	BB	BB	BB	BB	BB	BB	BB	BB	NC	NC	NC
A01	12107106	298	Bn-A01-p12593173	AA	AA	AA	AA	AA	AA	AA	AA	AA	AA	AA	AA	AA	AA	AA	AA	AA	AA	AA	NC	AA	AA	AA	AA	AA	AA	AA	NC	AA	AA	AA	AA	AA	AA	AA	AA	AA	AA	AA	AA	AA	AA	AA	NC	AA	AA
A01	12138929	2380	Bn-A01-p7405147	BB	BB	BB	BB	BB	NC	NC	BB	BB	BB	BB	BB	BB	BB	NC	BB	BB	BB	NC	BB	BB	BB	BB	BB	BB	BB	BB	NC	BB	NC	NC	NC	BB	BB	BB	BB	BB	BB	BB	BB	BB	BB	BB	NC	BB	BB
A01	12155748	9727	Bn-A04-p3923982	NC	NC	NC	NC	NC	NC	NC	NC	NC	NC	NC	NC	NC	NC	NC	NC	NC	NC	NC	NC	NC	NC	NC	NC	NC	NC	NC	NC	NC	NC	NC	NC	NC	NC	NC	NC	NC	NC	NC	NC	NC	NC	NC	NC	NC	NC
A01	12408477	51739	Bn-Scaffold000300-p15526	AA	AA	AA	AA	AA	AA	AA	AA	AA	AA	AA	AA	AA	AA	AA	AA	AA	AA	AA	AA	AA	AA	AA	AA	AA	AA	AA	AA	AA	AA	AA	AA	AA	AA	AA	AA	AA	AA	AA	AA	AA	AA	AA	AA	AA	AA
A01	12409975	51740	Bn-Scaffold000300-p17011	AA	AA	AA	AA	AA	NC	AA	AA	AA	AA	AA	AA	NC	NC	NC	AA	AA	AA	NC	AA	AA	AA	AA	AA	AA	AA	AA	NC	AA	NC	NC	AA	AA	AA	AA	AA	AA	AA	AA	AA	AA	AA	AA	NC	AA	AA
A01	12413188	51741	Bn-Scaffold000300-p20118	BB	BB	BB	BB	BB	NC	NC	BB	BB	BB	NC	NC	NC	NC	NC	BB	BB	BB	NC	BB	BB	BB	BB	BB	BB	BB	BB	NC	BB	NC	NC	BB	BB	BB	BB	BB	BB	BB	BB	BB	BB	BB	BB	NC	BB	BB
A01	12425720	51742	Bn-Scaffold000300-p29536	NC	AA	NC	AA	NC	NC	AB	AA	AB	NC	AB	AB	AB	NC	NC	NC	NC	NC	AB	NC	NC	AA	NC	NC	NC	AA	AA	NC	AA	NC	NC	AA	AA	AA	AA	AA	AA	AA	NC	AA	AA	NC	AA	AB	NC	NC
A01	12446050	301	Bn-A01-p12618357	AA	AA	AA	AA	AA	AA	NC	AA	AA	AA	AA	AA	AA	AA	AA	AA	AA	AA	AA	AA	AA	AA	AA	AA	AA	AA	AA	AA	AA	AA	AA	AA	AA	AA	AA	AA	AA	AA	AA	AA	AA	AA	AA	AA	AA	AA
A01	12449947	302	Bn-A01-p12622123	BB	BB	BB	BB	BB	NC	NC	BB	NC	BB	NC	NC	NC	NC	NC	BB	BB	BB	NC	NC	BB	BB	BB	BB	BB	BB	BB	NC	BB	NC	NC	BB	BB	BB	BB	BB	BB	BB	BB	BB	BB	BB	BB	NC	BB	BB
A01	12453932	303	Bn-A01-p12625892	AA	AB	AB	AB	AA	NC	AA	AA	AA	AA	AA	AA	NC	NC	NC	AA	AA	AA	NC	NC	AA	AA	AA	AA	AA	AA	AA	NC	AA	NC	NC	AA	AA	AA	AA	AA	AA	AA	AA	AA	AA	AA	AA	NC	BB	BB
A01	12477775	17864	Bn-A08-p14644041	NC	NC	NC	NC	NC	NC	NC	NC	NC	NC	NC	NC	NC	NC	NC	NC	NC	NC	NC	NC	NC	NC	NC	NC	NC	NC	NC	NC	NC	NC	NC	NC	NC	NC	NC	NC	NC	NC	NC	NC	NC	NC	NC	NC	NC	NC
A01	12482424	304	Bn-A01-p12653338	BB	AB	NC	AB	BB	AA	BB	BB	NC	BB	BB	BB	AA	AA	AA	BB	BB	NC	AA	BB	NC	BB	NC	BB	NC	BB	BB	AA	BB	AA	AA	BB	BB	BB	BB	BB	BB	BB	BB	BB	BB	BB	BB	AA	AA	AA
A01	12495934	305	Bn-A01-p12665045	AA	AB	AB	AB	AA	NC	AA	AA	AA	AA	AA	AA	NC	NC	NC	AA	AA	AA	NC	AA	AA	AA	AA	AA	AA	AA	AA	NC	AA	NC	NC	AA	AA	AA	AA	AA	AA	AA	AA	AA	AA	AA	AA	NC	BB	BB
A01	12496139	306	Bn-A01-p12665250	BB	AB	AB	AB	NC	AA	AB	AB	AB	AB	AB	NC	AA	AA	AA	AB	AB	AB	AA	AB	AB	NC	AB	AB	AB	AB	AB	AA	NC	AA	NC	NC	AB	AB	NC	NC	NC	NC	NC	AB	NC	AB	AB	AA	AA	AA
A01	12506782	307	Bn-A01-p12672899	BB	AA	AA	NC	BB	BB	NC	BB	BB	BB	NC	NC	BB	BB	BB	BB	BB	BB	BB	NC	BB	BB	BB	BB	BB	BB	BB	BB	BB	BB	BB	BB	BB	BB	BB	BB	BB	BB	BB	BB	BB	BB	BB	BB	NC	AA
A01	12571070	308	Bn-A01-p12734805	BB	BB	BB	BB	BB	NC	BB	BB	BB	BB	BB	BB	NC	NC	NC	BB	BB	BB	NC	BB	BB	BB	BB	BB	BB	BB	BB	NC	BB	NC	NC	BB	BB	BB	BB	BB	BB	BB	BB	BB	BB	BB	BB	NC	BB	BB
A01	12578400	44856	Bn-scaff_20250_1-p424693	NC	NC	NC	NC	NC	NC	NC	NC	NC	NC	NC	NC	NC	NC	NC	NC	NC	NC	NC	NC	NC	NC	NC	NC	NC	NC	NC	NC	NC	NC	NC	NC	NC	NC	NC	NC	NC	NC	NC	NC	NC	NC	NC	NC	NC	NC
A01	12619997	312	Bn-A01-p12774270	AA	AA	AA	AA	AA	AA	AA	AA	AA	AA	AA	AA	AA	AA	AA	AA	AA	AA	AA	AA	AA	AA	AA	AA	AA	AA	AA	AA	AA	AA	AA	AA	AA	AA	AA	AA	AA	AA	AA	AA	AA	AA	AA	AA	AA	AA
A01	12646953	313	Bn-A01-p12823550	BB	BB	BB	BB	BB	BB	BB	BB	BB	BB	BB	BB	BB	BB	BB	BB	BB	BB	BB	BB	BB	BB	BB	BB	BB	BB	BB	BB	BB	BB	BB	BB	BB	BB	BB	BB	BB	BB	BB	BB	BB	BB	BB	BB	BB	BB
A01	12769586	314	Bn-A01-p12926196	BB	NC	NC	NC	BB	BB	BB	BB	BB	BB	BB	BB	BB	BB	BB	BB	BB	BB	BB	BB	BB	BB	BB	BB	BB	BB	BB	BB	BB	BB	BB	BB	BB	BB	BB	BB	BB	BB	BB	BB	BB	BB	BB	BB	NC	NC
A01	12857018	1062	Bn-A01-p20282705	AA	BB	NC	NC	NC	NC	NC	NC	NC	NC	NC	NC	NC	NC	NC	NC	NC	NC	NC	NC	NC	AA	NC	AA	NC	NC	AA	NC	AA	NC	NC	NC	AA	AA	NC	NC	NC	AA	NC	NC	NC	NC	NC	NC	BB	BB
A01	12886171	6240	Bn-A03-p20848887	NC	NC	NC	NC	NC	NC	NC	NC	NC	NC	NC	NC	NC	NC	NC	NC	NC	NC	NC	NC	NC	NC	NC	NC	NC	NC	NC	NC	NC	NC	NC	NC	NC	NC	NC	NC	NC	NC	NC	NC	NC	NC	NC	NC	NC	NC
A01	12892783	379	Bn-A01-p14210994	BB	NC	BB	BB	NC	AB	NC	AB	NC	AB	NC	NC	BB	NC	NC	AB	BB	NC	AA	NC	AB	AB	AB	AB	AB	NC	AB	NC	NC	AA	NC	NC	BB	BB	AB	BB	BB	NC	NC	NC	AB	AB	NC	NC	BB	BB
A01	13192345	1603	Bn-A01-p26010353	BB	AB	AB	AB	BB	NC	BB	BB	BB	BB	BB	BB	NC	NC	NC	BB	BB	BB	NC	BB	BB	BB	BB	BB	BB	BB	BB	NC	BB	NC	NC	BB	BB	BB	BB	BB	BB	BB	BB	BB	BB	BB	BB	NC	AA	AA
A01	13309153	322	Bn-A01-p13709801	NC	AB	AB	AB	AB	AA	AB	AB	AB	AB	AB	NC	AA	AA	AA	AB	NC	AB	AA	AB	AB	NC	AB	NC	AB	AB	AB	AA	NC	AA	AA	AB	AB	AB	AB	NC	AB	NC	NC	AB	AB	AB	AB	AA	AA	AA
A01	13365114	330	Bn-A01-p13775817	AA	AB	AB	AB	AA	NC	NC	AA	AA	AA	AA	NC	NC	NC	NC	AA	AA	AA	NC	NC	AA	AA	AA	AA	AA	AA	AA	NC	AA	NC	NC	AA	AA	AA	AA	AA	AA	AA	AA	AA	AA	AA	AA	NC	BB	BB
A01	13463099	342	Bn-A01-p13893020	BB	AB	AB	AB	BB	NC	NC	BB	NC	BB	NC	BB	NC	NC	NC	BB	BB	NC	NC	NC	BB	BB	BB	BB	BB	BB	BB	NC	BB	NC	NC	BB	BB	BB	BB	BB	BB	BB	BB	BB	BB	BB	BB	NC	AA	AA
A01	13471209	39477	Bn-scaff_17959_1-p571681	BB	BB	NC	BB	BB	AA	NC	AA	NC	AA	NC	NC	AA	AA	AA	AA	NC	AA	AA	NC	AA	NC	AA	NC	AA	AA	AA	AA	NC	AA	AA	AA	AA	AA	AA	NC	AA	NC	NC	AA	AA	AA	AA	AB	AA	AB
A01	13602227	343	Bn-A01-p14001039	BB	BB	BB	BB	BB	BB	BB	BB	BB	BB	BB	BB	BB	BB	BB	BB	BB	BB	BB	BB	BB	BB	BB	BB	BB	BB	BB	BB	BB	BB	BB	BB	BB	BB	BB	BB	BB	BB	BB	BB	BB	BB	BB	BB	BB	BB
A01	13649061	344	Bn-A01-p14022855	AA	AB	AB	AB	AA	NC	NC	AA	AA	AA	NC	AA	NC	NC	NC	AA	AA	AA	NC	AA	AA	AA	AA	AA	AA	AA	AA	NC	AA	NC	NC	AA	AA	AA	AA	AA	AA	AA	AA	AA	AA	AA	AA	NC	BB	BB
A01	13674791	345	Bn-A01-p14046733	AA	AB	NC	NC	AA	BB	NC	AB	NC	NC	NC	NC	BB	BB	BB	AB	AA	NC	BB	NC	AB	AA	NC	AA	NC	NC	NC	BB	AA	BB	BB	NC	NC	NC	NC	AA	NC	AA	AA	NC	NC	NC	NC	BB	BB	BB
A01	13691294	346	Bn-A01-p14057073	NC	NC	NC	NC	NC	NC	NC	NC	NC	NC	NC	NC	NC	NC	NC	NC	NC	NC	NC	NC	NC	NC	NC	NC	NC	NC	NC	NC	NC	NC	NC	NC	NC	NC	NC	NC	NC	NC	NC	NC	NC	NC	NC	NC	NC	NC
A01	13697676	348	Bn-A01-p14071237	BB	AB	AB	AB	BB	NC	BB	BB	BB	BB	BB	BB	NC	NC	NC	BB	BB	BB	NC	BB	BB	BB	BB	BB	BB	BB	BB	NC	BB	NC	NC	BB	BB	BB	BB	BB	BB	BB	BB	BB	BB	BB	BB	NC	AA	AA
A01	13697718	347	Bn-A01-p14071179	AA	AB	AB	AB	AA	NC	AA	AA	AA	AA	AA	AA	NC	NC	NC	AA	AA	AA	NC	AA	AA	AA	AA	AA	AA	AA	AA	NC	AA	NC	NC	AA	AA	AA	AA	AA	AA	AA	AA	AA	AA	AA	AA	NC	BB	BB
A01	13700531	349	Bn-A01-p14074100	AA	AB	AB	AB	AA	NC	NC	AA	AA	AA	AA	NC	NC	NC	NC	AA	AA	AA	NC	NC	AA	AA	AA	AA	AA	AA	AA	NC	AA	NC	NC	AA	AA	AA	AA	AA	AA	AA	AA	AA	AA	AA	AA	NC	BB	BB
A01	13700701	350	Bn-A01-p14074268	AA	AA	AA	AA	AA	NC	AA	AA	AA	AA	AA	NC	NC	NC	NC	AA	AA	AA	NC	NC	AA	AA	AA	AA	AA	AA	AA	NC	AA	NC	NC	AA	AA	AA	AA	AA	AA	AA	AA	AA	AA	AA	AA	NC	AA	AA
A01	13700924	351	Bn-A01-p14074391	AA	AB	AB	AB	AA	NC	AA	AA	AA	AA	AA	AA	NC	NC	NC	AA	AA	AA	NC	NC	AA	AA	AA	AA	AA	AA	AA	NC	AA	NC	NC	AA	AA	AA	AA	AA	AA	AA	AA	AA	AA	AA	AA	NC	BB	NC
A01	13703176	352	Bn-A01-p14076641	AB	AB	AB	AB	AB	AA	AB	AB	AB	AB	AB	AB	AA	AA	AA	AB	AB	AB	AA	AB	AB	AB	AB	AB	AB	AB	AB	AA	AB	AA	AA	AB	AB	AB	AB	AB	AB	AB	AB	AB	AB	AB	AB	AA	AA	AA
A01	13705586	353	Bn-A01-p14079006	BB	AB	AB	AB	BB	NC	BB	BB	BB	BB	BB	BB	NC	NC	NC	BB	BB	BB	NC	BB	BB	BB	BB	BB	BB	BB	BB	NC	BB	NC	NC	BB	BB	BB	BB	BB	BB	BB	BB	BB	BB	BB	BB	NC	AA	AA
A01	13712018	354	Bn-A01-p14084579	BB	AA	NC	NC	BB	BB	BB	BB	BB	BB	BB	BB	BB	BB	BB	BB	BB	BB	BB	BB	BB	BB	BB	BB	BB	BB	BB	BB	BB	BB	BB	BB	BB	BB	BB	BB	BB	BB	BB	BB	BB	BB	BB	BB	AA	AA
A01	13747255	364	Bn-A01-p14134232	AA	AA	AA	AA	AA	NC	NC	AA	NC	NC	NC	NC	NC	NC	NC	AA	AA	NC	NC	NC	AA	AA	AA	AA	AA	AA	AA	NC	AA	NC	NC	AA	AA	AA	AA	AA	AA	AA	AA	AA	AA	AA	AA	NC	AA	AA
A01	13749614	365	Bn-A01-p14138072	BB	BB	BB	BB	BB	NC	BB	BB	NC	BB	NC	BB	NC	NC	NC	BB	BB	NC	NC	NC	BB	BB	BB	BB	BB	BB	BB	NC	BB	NC	NC	BB	BB	BB	BB	BB	BB	BB	BB	BB	BB	BB	BB	NC	BB	BB
A01	13760168	367	Bn-A01-p14148071	BB	BB	BB	BB	BB	NC	BB	BB	BB	BB	BB	BB	NC	NC	NC	BB	BB	BB	NC	BB	BB	BB	BB	BB	BB	BB	BB	NC	BB	NC	NC	BB	BB	BB	BB	BB	BB	BB	BB	BB	BB	BB	BB	NC	BB	BB
A01	13763013	50145	Bn-scaff_26101_1-p76106	BB	BB	BB	BB	BB	BB	NC	BB	NC	NC	NC	NC	NC	BB	BB	BB	BB	NC	NC	NC	BB	BB	BB	BB	BB	BB	BB	BB	BB	BB	BB	BB	BB	BB	BB	BB	BB	BB	BB	BB	BB	BB	BB	BB	BB	BB
A01	13772779	368	Bn-A01-p14167866	BB	AB	AB	AB	BB	NC	AB	BB	NC	BB	NC	NC	NC	NC	NC	BB	BB	NC	NC	NC	BB	BB	BB	BB	BB	BB	BB	NC	BB	NC	NC	BB	BB	BB	BB	BB	BB	BB	BB	BB	BB	BB	BB	NC	AA	AA
A01	13775721	369	Bn-A01-p14168802	BB	AB	AB	AB	BB	NC	NC	BB	NC	BB	NC	NC	NC	NC	NC	BB	BB	BB	NC	NC	BB	BB	BB	BB	BB	BB	BB	NC	BB	NC	NC	BB	BB	BB	BB	BB	BB	BB	BB	BB	BB	BB	BB	NC	AA	AA
A01	13776229	370	Bn-A01-p14169412	AA	AA	AA	AA	AA	NC	NC	AA	NC	NC	NC	NC	NC	NC	NC	AA	AA	AA	NC	NC	AA	AA	AA	AA	AA	AA	AA	NC	AA	NC	NC	AA	AA	AA	AA	AA	AA	AA	AA	AA	AA	AA	AA	NC	AA	AA
A01	13780553	371	Bn-A01-p14181463	AA	AA	AA	AA	AA	NC	AA	AA	AA	AA	AA	AA	NC	NC	NC	AA	AA	AA	NC	NC	AA	AA	AA	AA	AA	AA	AA	NC	AA	NC	NC	AA	AA	AA	AA	AA	AA	AA	AA	AA	AA	AA	AA	NC	AA	AA
A01	13780741	372	Bn-A01-p14181651	BB	BB	BB	BB	BB	NC	BB	BB	BB	BB	BB	BB	NC	NC	NC	BB	BB	BB	NC	BB	BB	BB	BB	BB	BB	BB	BB	NC	BB	NC	NC	BB	BB	BB	BB	BB	BB	BB	BB	BB	BB	BB	BB	NC	BB	BB
A01	13780822	373	Bn-A01-p14181829	AA	AA	AA	AA	AA	NC	AA	AA	AA	AA	AA	AA	NC	NC	NC	AA	AA	AA	NC	AA	AA	AA	AA	AA	AA	AA	AA	NC	AA	NC	NC	AA	AA	AA	AA	AA	AA	AA	AA	AA	AA	AA	AA	NC	AA	AA
A01	13813085	375	Bn-A01-p14197545	AA	AA	AA	AA	AA	AA	AA	AA	AA	AA	AA	AA	AA	AA	AA	AA	AA	AA	AA	AA	AA	AA	AA	AA	AA	AA	AA	AA	AA	AA	AA	AA	AA	AA	AA	AA	AA	AA	AA	AA	AA	AA	AA	AA	AA	AA
A01	13817130	376	Bn-A01-p14200714	AA	AB	AB	AB	AA	NC	AA	AA	AA	AA	AA	AA	NC	NC	NC	AA	AA	AA	NC	AA	AA	AA	AA	AA	AA	AA	AA	NC	AA	NC	NC	AA	AA	AA	AA	AA	AA	AA	AA	AA	AA	AA	AA	NC	BB	BB
A01	13817303	377	Bn-A01-p14200787	BB	BB	BB	BB	BB	NC	BB	BB	BB	BB	BB	BB	NC	NC	NC	BB	BB	BB	NC	BB	BB	BB	BB	BB	BB	BB	BB	NC	BB	NC	NC	BB	BB	BB	BB	BB	BB	BB	BB	BB	BB	BB	BB	NC	BB	BB
A01	13817997	378	Bn-A01-p14201581	BB	AB	AB	AB	BB	NC	BB	BB	BB	BB	BB	BB	NC	NC	NC	BB	BB	BB	NC	BB	BB	BB	BB	BB	BB	BB	BB	NC	BB	NC	NC	BB	BB	BB	BB	BB	BB	BB	BB	BB	BB	BB	BB	NC	AA	AA
A01	13838312	380	Bn-A01-p14223709	AA	NC	AB	AB	AA	NC	AA	AA	NC	AA	NC	AA	NC	NC	NC	AA	AA	AA	NC	AA	AA	AA	AA	AA	AA	AA	AA	NC	AA	NC	NC	AA	AA	AA	AA	AA	AA	AA	AA	AA	AA	AA	AA	NC	BB	BB
A01	13843140	383	Bn-A01-p14232473	AA	AB	AB	AB	AA	NC	AA	AA	AA	AA	AA	AA	NC	NC	NC	AA	AA	AA	NC	AA	AA	AA	AA	AA	AA	AA	AA	NC	AA	NC	NC	AA	AA	AA	AA	AA	AA	AA	AA	AA	AA	AA	AA	NC	BB	BB
A01	13886249	384	Bn-A01-p14238948	NC	NC	AA	AA	NC	NC	NC	NC	NC	NC	NC	NC	NC	NC	NC	NC	NC	NC	NC	NC	NC	NC	NC	NC	NC	NC	NC	NC	NC	NC	NC	NC	NC	NC	NC	NC	NC	NC	NC	NC	NC	NC	NC	NC	AA	AA
A01	13893332	385	Bn-A01-p14241215	AA	AB	AB	AB	AA	NC	AA	AA	AA	AA	AA	AA	NC	NC	NC	AA	AA	AA	NC	AA	AA	AA	AA	AA	AA	AA	AA	NC	AA	NC	NC	AA	AA	AA	AA	AA	AA	AA	AA	AA	AA	AA	AA	NC	BB	BB
A01	13898847	386	Bn-A01-p14247718	AA	AB	AB	NC	AA	NC	AA	AA	AA	AA	AA	AA	NC	NC	NC	AA	AA	AA	NC	AA	AA	AA	AA	AA	AA	AA	AA	NC	AA	BB	BB	NC	AA	AA	NC	AA	AA	AA	AA	AA	AA	AA	AA	NC	BB	BB
A01	13901336	31496	Bn-scaff_16361_1-p300435	BB	AB	AB	AB	BB	BB	BB	BB	BB	BB	BB	BB	BB	BB	BB	BB	NC	BB	BB	NC	BB	BB	BB	BB	BB	BB	BB	BB	BB	BB	BB	BB	BB	BB	BB	BB	NC	BB	BB	BB	BB	BB	BB	NC	AA	AA
A01	13901413	31495	Bn-scaff_16361_1-p300265	AA	AA	AA	AA	AA	AA	NC	AA	NC	AA	NC	NC	AA	AA	AA	AA	NC	NC	NC	NC	AA	AA	AA	AA	AA	AA	AA	AA	AA	AA	AA	AA	AA	AA	AA	AA	NC	AA	AA	AA	AA	AA	AA	NC	AA	AA
A01	13919464	387	Bn-A01-p14256104	NC	NC	NC	NC	NC	NC	NC	NC	NC	NC	NC	NC	NC	NC	NC	NC	NC	NC	NC	NC	NC	NC	NC	NC	NC	NC	NC	NC	NC	NC	NC	NC	NC	NC	NC	NC	NC	NC	NC	NC	NC	NC	NC	NC	NC	NC
A01	14223302	389	Bn-A01-p14339825	NC	NC	NC	NC	NC	NC	NC	NC	NC	NC	NC	NC	NC	NC	NC	NC	NC	NC	NC	NC	NC	NC	NC	NC	NC	NC	NC	NC	NC	NC	NC	NC	NC	NC	NC	NC	NC	NC	NC	NC	NC	NC	NC	NC	NC	NC
A01	14233376	388	Bn-A01-p14328823	BB	BB	BB	BB	BB	NC	BB	BB	BB	BB	BB	BB	BB	NC	NC	BB	BB	BB	BB	BB	BB	BB	BB	BB	BB	BB	BB	BB	BB	BB	BB	BB	BB	BB	BB	BB	BB	BB	BB	BB	BB	BB	BB	NC	BB	BB
A01	14240466	408	Bn-A01-p14704844	AA	NC	NC	AB	AA	AA	NC	AA	AA	AA	NC	NC	AA	AA	AA	AA	AA	AA	AA	NC	AA	AA	AA	AA	AA	AA	AA	AA	AA	AA	AA	AA	AA	AA	AA	AA	AA	AA	AA	AA	AA	AA	AA	AA	NC	NC
A01	14265818	409	Bn-A01-p14723306	AA	AB	AB	AB	AA	BB	AA	AA	AA	AA	AA	AA	BB	BB	BB	AA	AA	AA	BB	AA	AA	AA	AA	AA	AA	AA	AA	BB	AA	BB	BB	AA	AA	AA	AA	AA	AA	AA	AA	AA	AA	AA	AA	BB	BB	BB
A01	14270311	410	Bn-A01-p14727717	BB	AB	AB	AB	BB	NC	BB	BB	BB	BB	BB	BB	NC	NC	NC	BB	BB	BB	NC	BB	BB	BB	BB	BB	BB	BB	BB	NC	BB	NC	NC	BB	BB	BB	BB	BB	BB	BB	BB	BB	BB	BB	BB	NC	AA	AA
A01	14345590	415	Bn-A01-p14802709	BB	NC	AB	AB	BB	NC	NC	BB	BB	BB	NC	BB	NC	NC	NC	BB	BB	BB	NC	NC	BB	BB	BB	BB	BB	BB	BB	NC	BB	NC	NC	BB	BB	BB	BB	BB	BB	BB	BB	BB	BB	BB	BB	BB	AA	AA
A01	14373132	416	Bn-A01-p14859839	BB	AB	AB	AB	BB	NC	NC	BB	BB	BB	BB	BB	NC	NC	NC	BB	BB	BB	NC	BB	BB	BB	BB	BB	BB	BB	BB	NC	BB	NC	NC	BB	BB	BB	BB	BB	BB	BB	BB	BB	BB	BB	BB	NC	AA	AA
A01	14379921	417	Bn-A01-p14865565	BB	AA	NC	NC	BB	BB	NC	BB	BB	BB	NC	NC	BB	BB	BB	BB	BB	BB	BB	BB	BB	BB	BB	BB	BB	BB	BB	BB	BB	BB	BB	BB	BB	BB	BB	BB	BB	BB	BB	BB	BB	BB	BB	BB	NC	NC
A01	14416433	418	Bn-A01-p14901403	BB	AB	AB	AB	BB	NC	NC	BB	BB	BB	BB	BB	NC	NC	NC	BB	BB	BB	NC	BB	BB	BB	BB	BB	BB	BB	BB	NC	BB	NC	NC	BB	BB	BB	BB	BB	BB	BB	BB	BB	BB	BB	BB	NC	AA	AA
A01	14421117	419	Bn-A01-p14905298	BB	BB	BB	BB	BB	NC	NC	BB	BB	BB	BB	BB	NC	NC	NC	BB	BB	BB	NC	BB	BB	BB	BB	BB	BB	BB	BB	NC	BB	NC	NC	BB	BB	BB	BB	BB	BB	BB	BB	BB	BB	BB	BB	NC	BB	BB
A01	14422517	420	Bn-A01-p14906403	BB	BB	BB	BB	NC	NC	AB	NC	AB	AB	AB	AB	NC	NC	NC	AB	NC	AB	NC	NC	NC	NC	NC	NC	NC	BB	BB	NC	BB	NC	NC	BB	BB	BB	BB	BB	BB	BB	BB	BB	BB	NC	BB	NC	BB	BB
A01	14422700	421	Bn-A01-p14906494	BB	NC	BB	BB	BB	NC	AB	NC	AB	AB	AB	AB	NC	NC	NC	NC	NC	AB	AA	AB	AB	NC	AB	AB	NC	BB	NC	NC	NC	NC	NC	NC	BB	NC	NC	BB	NC	BB	NC	NC	NC	AB	NC	NC	BB	BB
A01	14432311	422	Bn-A01-p14914475	BB	BB	BB	BB	BB	BB	BB	BB	BB	BB	BB	NC	BB	BB	BB	BB	BB	BB	NC	BB	BB	BB	BB	BB	BB	BB	BB	NC	BB	NC	NC	BB	BB	BB	BB	BB	BB	BB	BB	BB	BB	BB	BB	NC	BB	BB
A01	14436600	423	Bn-A01-p14917697	BB	BB	BB	BB	BB	NC	NC	BB	BB	BB	NC	BB	NC	NC	NC	BB	BB	BB	NC	NC	BB	BB	BB	BB	BB	BB	BB	NC	BB	NC	NC	BB	BB	BB	BB	BB	BB	BB	BB	BB	BB	BB	BB	NC	BB	BB
A01	14477958	425	Bn-A01-p14942681	BB	BB	BB	BB	BB	NC	BB	BB	BB	BB	BB	BB	NC	NC	NC	BB	BB	BB	NC	BB	BB	BB	BB	BB	BB	BB	BB	NC	BB	NC	NC	BB	BB	BB	BB	BB	BB	BB	BB	BB	BB	BB	BB	NC	BB	BB
A01	14478880	426	Bn-A01-p14943499	AA	AA	AA	AA	AA	NC	NC	NC	NC	NC	NC	NC	NC	NC	NC	NC	NC	NC	NC	NC	NC	AA	NC	NC	AA	AA	AA	AA	AA	AA	AA	AA	AA	AA	AA	AA	AA	AA	NC	AA	AA	AA	AA	AA	AA	AA
A01	14480676	427	Bn-A01-p14945302	NC	NC	NC	NC	NC	NC	NC	NC	NC	NC	NC	NC	NC	NC	NC	NC	NC	NC	NC	NC	NC	NC	NC	NC	NC	NC	NC	NC	NC	NC	NC	NC	NC	NC	NC	NC	NC	NC	NC	NC	NC	NC	NC	NC	NC	NC
A01	14482427	428	Bn-A01-p14947053	BB	BB	BB	BB	BB	NC	BB	BB	BB	BB	BB	BB	NC	NC	NC	BB	BB	BB	NC	BB	BB	BB	BB	BB	BB	BB	BB	NC	BB	NC	NC	BB	BB	BB	BB	BB	BB	BB	BB	BB	BB	BB	BB	NC	BB	BB
A01	14482792	429	Bn-A01-p14947418	BB	BB	BB	BB	BB	NC	BB	BB	BB	BB	BB	BB	NC	NC	NC	BB	BB	BB	NC	BB	BB	BB	BB	BB	BB	BB	BB	BB	BB	BB	NC	BB	BB	BB	BB	BB	BB	BB	BB	BB	BB	BB	BB	BB	BB	BB
A01	14483614	430	Bn-A01-p14948237	AA	AA	AA	AA	AA	NC	AB	AA	NC	NC	AB	NC	NC	NC	NC	AA	AA	NC	NC	AA	AA	AA	NC	AA	AA	AA	AA	NC	AA	NC	NC	AA	AA	AA	AA	AA	AA	AA	AA	AA	AA	NC	AA	NC	AA	AA
A01	14483656	431	Bn-A01-p14948379	BB	BB	BB	BB	BB	NC	BB	BB	BB	BB	BB	BB	NC	NC	NC	BB	BB	BB	NC	BB	BB	BB	BB	BB	BB	BB	BB	NC	BB	NC	NC	BB	BB	BB	BB	BB	BB	BB	BB	BB	BB	BB	BB	NC	BB	BB
A01	14483991	432	Bn-A01-p14948614	AA	AA	AA	AA	AA	NC	NC	AA	AA	AA	NC	NC	NC	NC	NC	AA	AA	AA	NC	NC	AA	AA	AA	AA	AA	AA	AA	NC	AA	NC	NC	AA	AA	AA	AA	AA	AA	AA	AA	AA	AA	AA	AA	NC	AA	AA
A01	14484125	433	Bn-A01-p14948748	BB	BB	BB	BB	BB	NC	BB	BB	BB	BB	BB	BB	NC	NC	NC	BB	BB	BB	NC	BB	BB	BB	BB	BB	BB	BB	BB	NC	BB	NC	NC	BB	BB	BB	BB	BB	BB	BB	BB	BB	BB	BB	BB	NC	BB	BB
A01	14484307	434	Bn-A01-p14949030	BB	BB	BB	BB	BB	NC	BB	BB	BB	BB	BB	BB	NC	NC	NC	BB	BB	BB	NC	BB	BB	BB	BB	BB	BB	BB	BB	NC	BB	NC	NC	BB	BB	BB	BB	BB	BB	BB	BB	BB	BB	BB	BB	NC	BB	BB
A01	14484398	435	Bn-A01-p14949121	BB	BB	BB	BB	BB	NC	BB	BB	BB	BB	BB	BB	NC	NC	NC	BB	BB	BB	NC	BB	BB	BB	BB	BB	BB	BB	BB	NC	BB	NC	NC	BB	BB	BB	BB	BB	BB	BB	BB	BB	BB	BB	BB	NC	BB	BB
A01	14484633	436	Bn-A01-p14949256	BB	BB	BB	BB	BB	NC	BB	BB	BB	BB	BB	BB	NC	NC	NC	BB	BB	BB	NC	BB	BB	BB	BB	BB	BB	BB	BB	NC	BB	NC	NC	BB	BB	BB	BB	BB	BB	BB	BB	BB	BB	BB	BB	NC	BB	BB
A01	14488660	437	Bn-A01-p14955594	AA	AA	AA	AA	AA	NC	AA	AA	NC	AA	NC	AA	NC	NC	NC	AA	AA	AA	NC	AA	AA	AA	AA	AA	AA	AA	AA	NC	AA	NC	NC	AA	AA	AA	AA	AA	AA	AA	AA	AA	AA	AA	AA	NC	AA	AA
A01	14492778	438	Bn-A01-p14959478	AA	AA	AA	AA	AA	NC	NC	AA	NC	NC	NC	NC	NC	NC	NC	AA	AA	NC	NC	NC	AA	AA	AA	AA	AA	AA	AA	NC	AA	NC	NC	AA	AA	AA	AA	AA	AA	AA	AA	AA	AA	AA	AA	NC	AA	AA
A01	14493635	439	Bn-A01-p14960233	AA	AA	AA	AA	AA	AB	NC	NC	NC	NC	NC	NC	NC	NC	NC	NC	NC	NC	NC	NC	AA	AB	NC	NC	NC	AB	AB	AB	AB	AA	AA	AA	AB	AB	AA	AB	AB	AA	AB	AB	AB	AB	AB	AB	AB	AB
A01	14504089	441	Bn-A01-p14965596	BB	NC	BB	BB	NC	AA	NC	AB	NC	AB	NC	NC	AA	AA	AA	AB	NC	NC	AA	NC	AB	NC	AB	NC	AB	AB	AB	AA	BB	AA	AA	AB	NC	AB	AB	BB	AB	BB	BB	AB	AB	AB	AB	AA	AB	NC
A01	14521725	443	Bn-A01-p15000468	BB	BB	BB	BB	BB	NC	NC	BB	BB	BB	BB	BB	NC	NC	NC	BB	BB	BB	NC	BB	BB	BB	BB	BB	BB	BB	BB	NC	BB	NC	NC	BB	BB	BB	BB	BB	BB	BB	BB	BB	BB	BB	BB	BB	BB	BB
A01	14627719	446	Bn-A01-p15086787	AA	AA	AA	AA	AA	NC	AA	AA	AA	AA	AA	AA	NC	NC	NC	AA	AA	AA	NC	NC	AA	AA	AA	AA	AA	AA	AA	NC	AA	NC	NC	AA	AA	AA	AA	AA	AA	AA	AA	AA	AA	AA	AA	NC	AA	AA
A01	14627977	447	Bn-A01-p15087045	NC	NC	NC	NC	NC	NC	NC	NC	NC	NC	NC	NC	NC	NC	NC	NC	NC	NC	NC	NC	NC	NC	NC	NC	NC	NC	NC	NC	NC	NC	NC	NC	NC	NC	NC	NC	NC	NC	NC	NC	NC	NC	NC	NC	NC	NC
A01	14628003	448	Bn-A01-p15087171	AB	AB	AB	AB	AB	BB	AB	AB	AB	AB	AB	AB	BB	BB	BB	AB	AB	AB	BB	AB	AB	AB	AB	AB	AB	AB	AB	BB	AB	BB	BB	AB	AB	AB	AB	AB	AB	AB	AB	AB	AB	AB	AB	BB	AB	AB
A01	14631310	449	Bn-A01-p15090383	BB	BB	BB	BB	BB	AA	AB	AB	NC	AB	AB	BB	AA	AA	AA	AB	BB	AB	AA	BB	AB	BB	AB	BB	AB	AB	AB	AA	BB	AA	AA	AB	AB	AB	AB	BB	AB	BB	BB	AB	AB	AB	AB	AA	AB	AB
A01	14633707	450	Bn-A01-p15092778	AA	AA	AA	AA	NC	BB	NC	NC	NC	NC	NC	AA	BB	BB	BB	NC	AA	AA	BB	AA	NC	AA	NC	AA	NC	AA	AA	BB	AA	BB	BB	AA	AA	AA	AA	AA	AA	AA	AA	NC	AA	NC	AA	BB	NC	NC
A01	14636045	451	Bn-A01-p15095213	BB	BB	BB	BB	BB	NC	BB	BB	BB	BB	BB	BB	NC	NC	NC	BB	BB	BB	NC	BB	BB	BB	BB	BB	BB	BB	BB	NC	BB	NC	NC	BB	BB	BB	BB	BB	BB	BB	BB	BB	BB	BB	BB	NC	BB	BB
A01	14636246	452	Bn-A01-p15095314	AA	AA	AA	AA	AA	NC	AA	AA	AA	AA	AA	AA	NC	NC	NC	AA	AA	AA	NC	NC	AA	AA	AA	AA	AA	AA	AA	NC	AA	NC	NC	AA	AA	AA	AA	AA	AA	AA	AA	AA	AA	AA	AA	BB	AA	AA
A01	14636422	453	Bn-A01-p15095524	AA	AA	AA	AA	AA	NC	AA	NC	NC	AB	NC	NC	NC	BB	BB	NC	AA	NC	NC	AA	NC	AA	NC	AA	NC	AA	AA	NC	AA	BB	NC	AA	AA	AA	NC	AA	AA	AA	AA	AA	AA	AA	AA	NC	AA	AA
A01	14655565	454	Bn-A01-p15114417	AA	AA	AA	AA	AA	AA	NC	AA	NC	AA	NC	NC	NC	AA	NC	AA	AA	AA	NC	NC	AA	AA	AA	AA	AA	AA	AA	AA	AA	AA	AA	AA	AA	AA	AA	AA	AA	AA	AA	AA	AA	AA	AA	AA	AA	AA
A01	14721954	456	Bn-A01-p15179106	BB	BB	BB	BB	BB	NC	NC	BB	NC	BB	NC	BB	NC	NC	NC	BB	BB	BB	NC	NC	BB	BB	BB	BB	BB	BB	BB	NC	BB	NC	NC	BB	BB	BB	BB	BB	BB	BB	BB	BB	BB	BB	BB	NC	BB	BB
A01	14725250	457	Bn-A01-p15182302	BB	BB	BB	BB	BB	AA	AB	AB	NC	NC	AB	BB	AA	AA	AA	NC	BB	NC	AA	BB	NC	BB	NC	BB	AB	AB	AB	AA	BB	AA	AA	AB	AB	AB	AB	BB	AB	BB	BB	AB	AB	AB	AB	AA	AB	AB
A01	14745972	458	Bn-A01-p15193510	NC	NC	NC	NC	NC	NC	NC	NC	NC	NC	NC	NC	NC	NC	NC	NC	NC	NC	NC	NC	NC	NC	NC	NC	NC	NC	NC	NC	NC	NC	NC	NC	NC	NC	NC	NC	NC	NC	NC	NC	NC	NC	NC	NC	NC	NC
A01	14868053	465	Bn-A01-p15401259	BB	AB	AB	AB	BB	NC	NC	BB	BB	BB	NC	BB	NC	NC	NC	BB	BB	BB	NC	BB	BB	BB	BB	BB	BB	BB	BB	NC	BB	NC	NC	BB	BB	BB	BB	BB	BB	BB	BB	BB	BB	BB	BB	NC	AA	AA
A01	14869216	466	Bn-A01-p15402291	AA	AA	AA	AA	AA	NC	NC	NC	NC	NC	NC	NC	NC	NC	NC	NC	AA	NC	NC	NC	NC	AA	NC	AA	NC	AA	AA	NC	AA	NC	NC	AA	AA	AA	AA	AA	AA	AA	AA	AA	AA	AA	AA	NC	AA	AA
A01	14874768	467	Bn-A01-p15407905	NC	NC	NC	NC	NC	NC	NC	NC	NC	NC	NC	NC	NC	NC	NC	NC	NC	NC	NC	NC	NC	NC	NC	NC	NC	NC	NC	NC	NC	NC	NC	NC	NC	NC	NC	NC	NC	NC	NC	NC	NC	NC	NC	NC	NC	NC
A01	14875684	468	Bn-A01-p15408721	AA	AB	AB	AB	AA	NC	AB	NC	NC	NC	NC	AA	NC	NC	NC	NC	AA	AA	NC	AA	AA	AA	AA	AA	AA	AA	AA	NC	AA	NC	NC	AA	AA	AA	AA	AA	AA	AA	AA	AA	AA	AA	AA	NC	BB	BB
A01	14880492	469	Bn-A01-p15413589	AA	AB	AB	AB	AA	NC	AA	AA	NC	AA	NC	AA	NC	NC	NC	AA	AA	AA	NC	AA	AA	AA	AA	AA	AA	AA	AA	NC	AA	NC	NC	AA	AA	AA	AA	AA	AA	AA	AA	AA	AA	AA	AA	NC	BB	BB
A01	14909307	470	Bn-A01-p15432406	BB	BB	BB	BB	BB	NC	NC	BB	NC	NC	NC	BB	NC	NC	NC	NC	BB	NC	NC	BB	BB	BB	NC	BB	NC	BB	BB	NC	BB	NC	NC	BB	BB	BB	BB	BB	BB	BB	BB	BB	BB	BB	BB	NC	BB	BB
A01	14917698	471	Bn-A01-p15441407	BB	BB	BB	BB	BB	NC	NC	BB	NC	BB	NC	NC	NC	NC	NC	BB	BB	NC	NC	NC	BB	BB	BB	BB	BB	BB	BB	NC	BB	NC	NC	BB	BB	BB	BB	BB	BB	BB	BB	BB	BB	BB	BB	NC	BB	BB
A01	14924802	472	Bn-A01-p15446864	BB	AB	NC	NC	BB	AA	AB	AB	AB	AB	AB	BB	AA	AA	AA	AB	BB	AB	AA	BB	NC	BB	AB	BB	AB	BB	BB	AA	BB	AA	NC	BB	BB	BB	BB	BB	BB	BB	BB	BB	BB	BB	BB	AA	AA	AA
A01	14947035	473	Bn-A01-p15468033	BB	BB	BB	BB	BB	BB	BB	BB	BB	BB	BB	BB	BB	BB	BB	BB	BB	BB	BB	BB	BB	BB	BB	BB	BB	BB	BB	BB	BB	BB	BB	BB	BB	BB	BB	BB	BB	BB	BB	BB	BB	BB	BB	BB	BB	BB
A01	14969043	482	Bn-A01-p15494260	AA	AA	AA	AA	AA	AA	AA	AA	AA	AA	AA	AA	AA	AA	AA	AA	AA	AA	AA	AA	AA	AA	AA	AA	AA	AA	AA	NC	AA	NC	NC	AA	AA	AA	AA	AA	AA	AA	AA	AA	AA	AA	AA	NC	AA	AA
A01	14969252	483	Bn-A01-p15494469	BB	BB	BB	BB	BB	AA	NC	AB	AB	AB	NC	AB	AA	AA	AA	AB	NC	AB	AA	AB	AB	BB	AB	NC	AB	BB	BB	AA	BB	AA	NC	BB	BB	BB	NC	BB	BB	BB	BB	BB	BB	NC	BB	AA	NC	BB
A01	14971707	484	Bn-A01-p15496639	AA	AA	AA	AA	AA	NC	AA	AA	AA	AA	AA	AA	NC	NC	NC	AA	AA	AA	NC	AA	AA	AA	AA	AA	AA	AA	AA	NC	AA	NC	NC	AA	AA	AA	AA	AA	AA	AA	AA	AA	AA	AA	AA	NC	AA	AA
A01	14971740	485	Bn-A01-p15496772	AA	AA	AA	AA	AA	NC	AA	AA	AA	AA	AA	AA	NC	NC	NC	AA	AA	AA	NC	AA	AA	AA	AA	AA	AA	AA	AA	NC	AA	NC	NC	AA	AA	AA	AA	AA	AA	AA	AA	AA	AA	AA	AA	NC	AA	AA
A01	14972157	486	Bn-A01-p15497190	BB	BB	BB	BB	BB	NC	BB	BB	BB	BB	BB	BB	NC	NC	NC	BB	BB	BB	NC	BB	BB	BB	BB	BB	BB	BB	BB	NC	BB	NC	NC	BB	BB	BB	BB	BB	BB	BB	BB	BB	BB	BB	BB	NC	BB	BB
A01	14973588	487	Bn-A01-p15502589	AA	AB	AB	AB	AA	NC	NC	AA	AA	AA	NC	AA	NC	NC	NC	AA	AA	AA	NC	AA	AA	AA	AA	AA	AA	AA	AA	NC	AA	NC	NC	AA	AA	AA	AA	AA	AA	AA	AA	AA	AA	AA	AA	NC	BB	BB
A01	14988227	490	Bn-A01-p15517260	AA	AA	NC	AA	NC	AB	NC	NC	NC	NC	NC	NC	NC	AB	AB	NC	AA	NC	AB	NC	NC	AA	NC	AA	NC	AB	AB	NC	AA	AB	NC	AB	AB	AB	AB	AA	AB	AA	NC	AB	AB	AB	AB	AB	AB	AB
A01	14990058	491	Bn-A01-p15519090	BB	BB	BB	BB	BB	BB	BB	BB	BB	BB	BB	BB	BB	BB	BB	BB	BB	BB	BB	BB	BB	BB	BB	BB	BB	BB	BB	BB	BB	BB	BB	BB	BB	BB	BB	BB	BB	BB	BB	BB	BB	BB	BB	BB	BB	BB
A01	15024160	494	Bn-A01-p15568028	AA	AA	AA	AA	AA	AA	AA	AA	AA	AA	AA	AA	AA	AA	AA	AA	AA	AA	AA	AA	AA	AA	AA	AA	AA	AA	AA	AA	AA	AA	AA	AA	AA	AA	AA	AA	AA	AA	AA	AA	AA	AA	AA	AA	AA	AA
A01	15097034	51945	Bn-Scaffold002854-p454	NC	NC	NC	NC	NC	NC	NC	NC	NC	NC	NC	NC	NC	NC	NC	NC	NC	NC	NC	NC	NC	NC	NC	NC	NC	NC	NC	NC	NC	NC	NC	NC	NC	NC	NC	NC	NC	NC	NC	NC	NC	NC	NC	NC	NC	NC
A01	15122358	9570	Bn-A04-p2906681	BB	BB	BB	BB	BB	NC	BB	BB	BB	BB	BB	BB	NC	NC	NC	BB	BB	BB	NC	BB	BB	BB	BB	BB	BB	BB	BB	NC	BB	NC	NC	BB	BB	BB	BB	BB	BB	BB	BB	BB	BB	BB	BB	NC	BB	BB
A01	15124918	9571	Bn-A04-p2909242	BB	BB	BB	BB	BB	NC	BB	BB	BB	BB	BB	BB	NC	NC	NC	BB	BB	BB	NC	BB	BB	BB	BB	BB	BB	BB	BB	NC	BB	NC	NC	BB	BB	BB	BB	BB	BB	BB	BB	BB	BB	BB	BB	NC	BB	BB
A01	15133206	495	Bn-A01-p15695152	BB	AB	AB	AB	BB	NC	NC	BB	NC	BB	NC	NC	NC	NC	NC	BB	BB	BB	NC	NC	BB	BB	BB	BB	BB	BB	BB	NC	BB	NC	NC	BB	BB	BB	BB	BB	BB	BB	NC	BB	BB	BB	BB	NC	AA	AA
A01	15178689	45139	Bn-scaff_20478_1-p135109	AA	AA	NC	AA	AA	AA	AA	AA	AA	AA	AA	AA	AA	AA	AA	AA	NC	AA	AA	AA	AA	AA	AA	NC	AA	AA	AA	AA	NC	AA	AA	AA	AA	AA	AA	NC	AA	NC	AA	AA	AA	AA	AA	AA	AA	AA
A01	15228350	37800	Bn-scaff_17517_1-p642529	BB	NC	NC	NC	NC	BB	BB	BB	BB	BB	BB	BB	BB	BB	BB	BB	BB	BB	BB	BB	BB	BB	BB	BB	BB	BB	BB	BB	BB	BB	BB	BB	BB	BB	BB	BB	BB	BB	BB	BB	BB	BB	BB	BB	AA	AA
A01	15261964	1077	Bn-A01-p20497397	NC	NC	NC	NC	NC	NC	NC	NC	NC	NC	NC	NC	NC	NC	NC	NC	NC	NC	NC	NC	NC	NC	NC	NC	NC	NC	NC	NC	NC	NC	NC	NC	NC	NC	NC	NC	NC	NC	NC	NC	NC	NC	NC	NC	NC	NC
A01	15269202	1076	Bn-A01-p20483938	BB	AB	AB	AB	AB	NC	BB	BB	BB	BB	BB	BB	NC	NC	NC	BB	BB	BB	BB	BB	BB	BB	BB	BB	BB	BB	BB	NC	BB	NC	NC	BB	BB	BB	BB	BB	BB	BB	BB	BB	BB	BB	BB	NC	AA	AA
A01	15270689	1075	Bn-A01-p20482459	BB	AB	AB	AB	AB	NC	BB	BB	BB	BB	BB	BB	NC	NC	NC	BB	BB	BB	BB	BB	BB	BB	BB	BB	BB	BB	BB	NC	BB	NC	NC	BB	BB	BB	BB	BB	BB	BB	BB	BB	BB	BB	BB	NC	AA	AA
A01	15286154	555	Bn-A01-p16303134	BB	NC	AA	AB	BB	BB	BB	BB	BB	BB	BB	BB	BB	BB	BB	BB	BB	BB	BB	BB	BB	BB	BB	BB	BB	BB	BB	BB	BB	BB	BB	BB	BB	BB	BB	BB	BB	BB	BB	BB	BB	BB	BB	BB	NC	NC
A01	15288201	523	Bn-A01-p16131102	NC	NC	NC	NC	NC	NC	NC	NC	NC	NC	NC	NC	NC	NC	NC	NC	NC	NC	NC	NC	NC	NC	NC	NC	NC	NC	NC	NC	NC	NC	NC	NC	NC	NC	NC	NC	NC	NC	NC	NC	NC	NC	NC	NC	NC	NC
A01	15289081	522	Bn-A01-p16128458	AA	AB	BB	AB	AA	NC	NC	AA	AA	AA	NC	AA	NC	NC	NC	AA	AA	AA	NC	AA	AA	AA	AA	AA	AA	AA	AA	NC	AA	NC	NC	AA	AA	AA	AA	AA	AA	AA	AA	AA	AA	AA	AA	NC	BB	BB
A01	15289374	521	Bn-A01-p16128165	AA	AB	BB	AB	AA	NC	NC	NC	NC	NC	NC	AA	NC	NC	NC	AA	AA	AA	NC	AA	AA	AA	AA	AA	AA	AA	AA	NC	AA	NC	NC	AA	AA	AA	AA	AA	AA	AA	AA	AA	AA	AA	AA	NC	BB	BB
A01	15289667	47070	Bn-scaff_21820_1-p93158	NC	NC	NC	NC	NC	NC	NC	NC	NC	NC	NC	NC	NC	NC	NC	NC	NC	NC	NC	NC	NC	NC	NC	NC	NC	NC	NC	NC	NC	NC	NC	NC	NC	NC	NC	NC	NC	NC	NC	NC	NC	NC	NC	NC	NC	NC
A01	15289668	520	Bn-A01-p16127871	BB	AB	AA	AB	BB	NC	BB	BB	BB	BB	BB	BB	NC	NC	NC	BB	BB	BB	NC	BB	BB	BB	BB	BB	BB	BB	BB	NC	BB	NC	NC	BB	BB	BB	BB	BB	BB	BB	BB	BB	BB	BB	BB	NC	AA	AA
A01	15297620	641	Bn-A01-p17036109	NC	NC	NC	NC	NC	NC	NC	NC	NC	NC	NC	NC	NC	NC	NC	NC	NC	NC	NC	NC	NC	NC	NC	NC	NC	NC	NC	NC	NC	NC	NC	NC	NC	NC	NC	NC	NC	NC	NC	NC	NC	NC	NC	NC	NC	NC
A01	15300265	748	Bn-A01-p17714021	BB	BB	BB	BB	BB	AA	NC	BB	NC	BB	NC	BB	AA	AA	AA	BB	BB	NC	AA	BB	BB	BB	BB	BB	BB	BB	BB	AA	BB	AA	NC	BB	BB	BB	BB	BB	BB	BB	BB	BB	BB	BB	BB	NC	BB	BB
A01	15349483	14894	Bn-A06-p8123266	AA	AA	AA	AA	BB	NC	NC	BB	NC	NC	NC	NC	NC	BB	BB	NC	NC	NC	NC	NC	NC	NC	BB	BB	BB	BB	BB	BB	BB	BB	BB	BB	BB	BB	BB	BB	NC	BB	BB	BB	BB	BB	BB	AA	NC	NC
A01	15498228	52041	Bn-Scaffold016439-p48	AB	AB	AA	AB	AB	NC	AA	AA	AA	NC	AA	AA	AA	NC	AA	AA	AA	AA	NC	AA	AA	AA	AA	AA	AA	AA	AA	NC	NC	NC	NC	AA	AA	AA	AA	AA	NC	AA	NC	AA	AA	AA	AA	NC	NC	NC
A01	16092958	501	Bn-A01-p15957543	BB	BB	BB	BB	BB	NC	NC	BB	NC	NC	NC	NC	NC	NC	NC	NC	NC	NC	NC	NC	NC	BB	NC	BB	NC	BB	BB	NC	BB	NC	NC	BB	BB	BB	BB	BB	BB	BB	BB	BB	BB	BB	BB	NC	BB	BB
A01	16119434	46947	Bn-scaff_21820_1-p270823	AA	AA	AA	AA	AA	BB	NC	AB	NC	AB	AB	AA	BB	BB	BB	AB	AA	AB	BB	AA	AB	AA	AB	AA	AB	NC	NC	BB	AA	BB	BB	NC	AB	NC	NC	AA	NC	AA	AA	NC	NC	NC	NC	BB	AA	AB
A01	16267782	507	Bn-A01-p16086381	AA	AA	AA	AA	AA	NC	AA	AA	NC	AA	NC	NC	NC	NC	NC	AA	AA	AA	NC	NC	AA	AA	AA	AA	AA	AA	AA	NC	AA	NC	NC	AA	AA	AA	AA	AA	AA	AA	AA	AA	AA	AA	AA	NC	AA	AA
A01	16270222	508	Bn-A01-p16088721	BB	BB	BB	BB	BB	NC	NC	BB	BB	BB	NC	BB	NC	NC	NC	BB	BB	BB	NC	NC	BB	BB	BB	BB	BB	BB	BB	NC	BB	NC	NC	BB	BB	BB	BB	BB	BB	BB	BB	BB	BB	BB	BB	NC	BB	BB
A01	16274677	509	Bn-A01-p16093558	AA	AA	AA	AA	AA	NC	NC	AA	NC	AA	NC	AA	NC	NC	NC	AA	AA	AA	NC	AA	AA	AA	AA	AA	AA	AA	AA	NC	AA	NC	NC	AA	AA	AA	AA	AA	AA	AA	AA	AA	AA	AA	AA	NC	AA	AA
A01	16275009	510	Bn-A01-p16093901	BB	AB	AA	AB	BB	NC	AB	BB	NC	BB	AB	NC	NC	NC	NC	BB	BB	NC	NC	AB	NC	BB	NC	BB	BB	BB	BB	NC	BB	NC	NC	BB	BB	BB	BB	BB	BB	BB	BB	BB	BB	BB	BB	NC	AA	AA
A01	16275021	511	Bn-A01-p16094037	BB	BB	BB	BB	BB	NC	NC	BB	BB	BB	NC	BB	NC	NC	NC	BB	BB	NC	NC	BB	BB	BB	BB	BB	BB	BB	BB	NC	BB	NC	NC	BB	BB	BB	BB	BB	BB	BB	BB	BB	BB	BB	BB	NC	BB	BB
A01	16279321	12105	Bn-A05-p3428986	NC	NC	NC	NC	NC	NC	NC	NC	NC	NC	NC	NC	NC	NC	NC	NC	NC	NC	NC	NC	NC	NC	NC	NC	NC	NC	NC	NC	NC	NC	NC	NC	NC	NC	NC	NC	NC	NC	NC	NC	NC	NC	NC	NC	NC	NC
A01	16280576	512	Bn-A01-p16103425	AA	AA	AA	AA	AA	NC	NC	AA	AA	AA	AA	AA	NC	NC	NC	AA	AA	AA	NC	AA	AA	AA	AA	AA	AA	AA	AA	NC	AA	NC	NC	AA	AA	AA	AA	AA	AA	AA	AA	AA	AA	AA	AA	NC	AA	AA
A01	16281697	514	Bn-A01-p16106372	BB	BB	BB	BB	BB	BB	BB	BB	BB	BB	BB	BB	BB	BB	BB	BB	BB	BB	BB	BB	BB	BB	BB	BB	BB	BB	BB	BB	BB	BB	BB	BB	BB	BB	BB	BB	BB	BB	BB	BB	BB	BB	BB	BB	BB	BB
[truncated: 50,837 more rows]
[truncated: 37 more columns]
